# Supplementary material for: Crystal structure of 2-(di­phenyl­phos­phanyl)phenyl 4-(hy­droxy­meth­yl)benzoate
Source: Acta Crystallogr Sect E Struct Rep Online. 2014 Nov 26;70(Pt 12):o1288–9. doi: 10.1107/S1600536814024623 (PMC4257391; doi:10.1107/S1600536814024623)
Supplement: Supplementary file 1 [file e-70-o1288-sup1.cif]

##############################################################################
#                                                                            #
# This CIF contains the data in a paper accepted for publication in          #
# Acta Crystallographica Section E. It conforms to the requirements of       #
# Notes for Authors for Acta Crystallographica Section E, and has been       #
# peer reviewed under the auspices of the IUCr Commission on Journals.       #
#                                                                            #
# Full details of the Crystallographic Information File format               #
# are given in the paper "The Crystallographic Information File (CIF):       #
# a New Standard Archive File for Crystallography" by S. R. Hall, F. H.      #
# Allen and I. D. Brown [Acta Cryst. (1991), A47, 655-685].                  #
#                                                                            #
# The current version of the core CIF dictionary is obtainable from          #
# ftp://ftp.iucr.org/pub/cif_core.dic.                                       #
#                                                                            #
# Software is freely available for graphical display of the structure(s)     #
# in this CIF. For information consult the CIF software page                 #
# http://www.iucr.org/resources/cif/software.                                #
#                                                                            #
# This file may be used for bona fide research purposes within the           #
# scientific community so long as proper attribution is given to the journal # 
# article from which it was obtained.                                        #
#                                                                            #
##############################################################################
data_I
_journal_date_recd_electronic     2014-10-14
_journal_date_accepted     2014-11-10
_journal_name_full     'Acta Crystallographica, Section E'
_journal_year     2014
_journal_volume     70
_journal_issue     12
_journal_page_first     o1288
_journal_page_last     o1289
_journal_paper_category     HO
_journal_paper_doi     10.1107/S1600536814024623
_journal_coeditor_code     CV5473
_publ_contact_author_name     'Mamat, Constantin'
_publ_contact_author_address
;
Institut f\"ur Radiopharmazeutische Krebsforschung
Bautzner Landstr. 400
D-01328 Dresden
Germany
;
_publ_contact_author_email     'c.mamat@hzdr.de'
_publ_contact_author_phone     '++49 351 260 2805'
_publ_section_title
;
Crystal structure of 2-(diphenylphosphanyl)phenyl 4-(hydroxymethyl)benzoate
;
loop_
    _publ_author_name
    _publ_author_address
    'Mamat, Constantin'
;
Institut f\"ur Radiopharmazeutische Krebsforschung
Bautzner Landstr. 400
D-01328 Dresden
Germany
;
    'Flemming, Anke'
;
Universit\"at Rostock
Institut f\"ur Chemie
Anorganische Festk\"orperchemie
Albert-Einstein-Str. 3a
D-18059 Rostock
Germany
;
    'K\"ockerling, Martin'
;
Universit\"at Rostock
Institut f\"ur Chemie
Anorganische Festk\"orperchemie
Albert-Einstein-Str. 3a
D-18059 Rostock
Germany
;
_database_code_depnum_ccdc_archive     'CCDC 1033495'
_chemical_name_systematic
;
2-(Diphenylphosphanyl)phenyl 4-(hydroxymethyl)benzoate
;
_chemical_formula_moiety     'C26 H21 O3 P'
_chemical_formula_sum     'C26 H21 O3 P'
_chemical_formula_iupac     'C26 H21 O3 P'
_chemical_formula_weight     412.40
_chemical_melting_point     437
_shelx_space_group_comment
;
The symmetry employed for this shelxl refinement is uniquely defined
by the following loop, which should always be used as a source of
symmetry information in preference to the above space-group names.
They are only intended as comments.
;
_space_group_crystal_system     triclinic
_space_group_name_H-M_alt     'P -1'
_space_group_name_Hall     '-P 1'
loop_
    _space_group_symop_operation_xyz
    'x, y, z'
    '-x, -y, -z'
_cell_length_a     9.8197(3)
_cell_length_b     10.6503(3)
_cell_length_c     11.6744(3)
_cell_angle_alpha     74.2450(10)
_cell_angle_beta     80.4280(10)
_cell_angle_gamma     66.4930(10)
_cell_volume     1075.23(5)
_cell_formula_units_Z     2
_cell_measurement_reflns_used     9899
_cell_measurement_theta_min     2.66
_cell_measurement_theta_max     35.00
_cell_measurement_temperature     296(2)
_exptl_crystal_description     block
_exptl_crystal_colour     colourless
_exptl_crystal_size_max     0.410
_exptl_crystal_size_mid     0.390
_exptl_crystal_size_min     0.310
_exptl_crystal_density_diffrn     1.274
_exptl_crystal_F_000     432
_exptl_absorpt_coefficient_mu     0.152
_exptl_absorpt_correction_type     multi-scan
_exptl_absorpt_process_details
;
(SADABS; Bruker, 2007)
;
_shelx_estimated_absorpt_T_min     0.940
_shelx_estimated_absorpt_T_max     0.954
_exptl_absorpt_correction_T_min     0.940
_exptl_absorpt_correction_T_max     0.954
_diffrn_ambient_temperature     296(2)
_diffrn_radiation_type     MoK\a
_diffrn_radiation_wavelength     0.71073
_diffrn_radiation_source     'fine-focus sealed tube'
_diffrn_radiation_monochromator     graphite
_diffrn_measurement_device_type     'Bruker APEXII CCD'
_diffrn_measurement_method     '\f and \w scans'
_diffrn_reflns_number     40695
_diffrn_reflns_av_R_equivalents     0.0185
_diffrn_reflns_theta_min     2.267
_diffrn_reflns_theta_max     38.611
_diffrn_reflns_theta_full     25.242
_diffrn_measured_fraction_theta_max     0.990
_diffrn_measured_fraction_theta_full     0.997
_diffrn_reflns_limit_h_min     -17
_diffrn_reflns_limit_h_max     17
_diffrn_reflns_limit_k_min     -18
_diffrn_reflns_limit_k_max     18
_diffrn_reflns_limit_l_min     -20
_diffrn_reflns_limit_l_max     20
_reflns_number_total     12072
_reflns_number_gt     7599
_reflns_threshold_expression     'I > 2\s(I)'
_refine_ls_structure_factor_coef     Fsqd
_refine_ls_matrix_type     full
_refine_ls_R_factor_all     0.0818
_refine_ls_R_factor_gt     0.0510
_refine_ls_wR_factor_gt     0.1498
_refine_ls_wR_factor_ref     0.1761
_refine_ls_goodness_of_fit_ref     1.023
_refine_ls_restrained_S_all     1.023
_refine_ls_number_reflns     12072
_refine_ls_number_parameters     292
_refine_ls_number_restraints     0
_refine_ls_hydrogen_treatment     constr
_refine_ls_weighting_scheme     calc
_refine_ls_weighting_details
              'w=1/[\s^2^(Fo^2^)+(0.0924P)^2^+0.0784P] where P=(Fo^2^+2Fc^2^)/3'
_atom_sites_solution_hydrogens     geom
_atom_sites_solution_primary     direct
_atom_sites_solution_secondary     difmap
_refine_ls_shift/su_max     0.001
_refine_ls_shift/su_mean     0.000
_refine_diff_density_max     0.432
_refine_diff_density_min     -0.199
_refine_ls_extinction_method     none
_refine_ls_extinction_coef     .
loop_
    _atom_type_symbol
    _atom_type_description
    _atom_type_scat_dispersion_real
    _atom_type_scat_dispersion_imag
    _atom_type_scat_source
    'C' 'C' 0.0034 0.0017
                         'International Tables Vol C Tables 4.2.6.8 and 6.1.1.4'
    'H' 'H' 0.0000 0.0000
                         'International Tables Vol C Tables 4.2.6.8 and 6.1.1.4'
    'O' 'O' 0.0114 0.0062
                         'International Tables Vol C Tables 4.2.6.8 and 6.1.1.4'
    'P' 'P' 0.1041 0.0961
                         'International Tables Vol C Tables 4.2.6.8 and 6.1.1.4'
_computing_data_collection
;
APEX2 (Bruker, 2007)
;
_computing_cell_refinement
;
SAINT (Bruker, 2007)
;
_computing_data_reduction
;
SAINT (Bruker, 2007)
;
_computing_structure_solution
;
SHELXS97 (Sheldrick, 2008)
;
_computing_structure_refinement
;
SHELXL2014/1 (Sheldrick, 2008)
;
_computing_molecular_graphics
;
SHELXTL (Sheldrick, 2008)
;
_computing_publication_material
;
SHELXTL (Sheldrick, 2008)
;
loop_
    _atom_site_type_symbol
    _atom_site_label
    _atom_site_fract_x
    _atom_site_fract_y
    _atom_site_fract_z
    _atom_site_U_iso_or_equiv
    _atom_site_adp_type
    _atom_site_calc_flag
    _atom_site_occupancy
    _atom_site_disorder_assembly
    _atom_site_disorder_group
    P P1 0.84403(3) 0.11854(2) 0.24387(2) 0.04106(7) Uani d 1 . .
    C C1 0.75048(12) 0.12573(10) 0.11847(8) 0.0442(2) Uani d 1 . .
    C C2 0.82426(17) 0.14309(16) 0.00583(11) 0.0667(3) Uani d 1 . .
    H H2A 0.9184 0.1469 -0.0018 0.080 Uiso calc 1 . .
    C C3 0.7585(2) 0.1547(2) -0.09483(13) 0.0935(6) Uani d 1 . .
    H H3A 0.8084 0.1663 -0.1696 0.112 Uiso calc 1 . .
    C C4 0.6202(2) 0.1492(2) -0.08396(16) 0.0973(7) Uani d 1 . .
    H H4A 0.5766 0.1564 -0.1515 0.117 Uiso calc 1 . .
    C C5 0.54466(18) 0.13304(19) 0.02639(15) 0.0779(5) Uani d 1 . .
    H H5A 0.4503 0.1299 0.0328 0.094 Uiso calc 1 . .
    C C6 0.60923(13) 0.12146(14) 0.12780(11) 0.0553(3) Uani d 1 . .
    H H6A 0.5580 0.1108 0.2021 0.066 Uiso calc 1 . .
    C C7 0.92219(10) -0.06956(9) 0.31351(8) 0.03940(17) Uani d 1 . .
    C C8 0.87987(13) -0.17150(11) 0.29290(11) 0.0512(2) Uani d 1 . .
    H H8A 0.8029 -0.1446 0.2438 0.061 Uiso calc 1 . .
    C C9 0.95166(15) -0.31296(12) 0.34509(12) 0.0571(3) Uani d 1 . .
    H H9A 0.9223 -0.3801 0.3311 0.069 Uiso calc 1 . .
    C C10 1.06669(14) -0.35384(12) 0.41781(11) 0.0541(2) Uani d 1 . .
    H H10A 1.1150 -0.4485 0.4521 0.065 Uiso calc 1 . .
    C C11 1.10998(14) -0.25441(12) 0.43962(10) 0.0525(2) Uani d 1 . .
    H H11A 1.1863 -0.2820 0.4896 0.063 Uiso calc 1 . .
    C C12 1.03918(12) -0.11301(11) 0.38674(9) 0.0459(2) Uani d 1 . .
    H H12A 1.0701 -0.0466 0.4003 0.055 Uiso calc 1 . .
    C C13 0.68656(10) 0.18502(9) 0.34901(8) 0.03825(16) Uani d 1 . .
    C C14 0.60240(11) 0.32942(10) 0.32357(8) 0.03978(17) Uani d 1 . .
    C C15 0.48966(13) 0.39328(12) 0.40090(11) 0.0517(2) Uani d 1 . .
    H H15A 0.4360 0.4897 0.3813 0.062 Uiso calc 1 . .
    C C16 0.45770(15) 0.31154(15) 0.50816(11) 0.0601(3) Uani d 1 . .
    H H16A 0.3827 0.3531 0.5616 0.072 Uiso calc 1 . .
    C C17 0.53712(15) 0.16834(15) 0.53568(11) 0.0597(3) Uani d 1 . .
    H H17A 0.5144 0.1137 0.6073 0.072 Uiso calc 1 . .
    C C18 0.65102(13) 0.10505(11) 0.45706(9) 0.0482(2) Uani d 1 . .
    H H18A 0.7039 0.0085 0.4768 0.058 Uiso calc 1 . .
    O O1 0.62903(8) 0.40814(7) 0.21064(6) 0.04425(15) Uani d 1 . .
    C C19 0.71938(11) 0.47982(10) 0.20030(9) 0.04134(18) Uani d 1 . .
    O O2 0.76590(12) 0.48959(11) 0.28545(8) 0.0627(2) Uani d 1 . .
    C C20 0.75123(11) 0.54141(9) 0.07365(8) 0.04067(17) Uani d 1 . .
    C C21 0.82940(13) 0.63110(12) 0.04775(11) 0.0508(2) Uani d 1 . .
    H H21A 0.8608 0.6509 0.1093 0.061 Uiso calc 1 . .
    C C22 0.86029(14) 0.69063(14) -0.06974(12) 0.0574(3) Uani d 1 . .
    H H22A 0.9117 0.7511 -0.0867 0.069 Uiso calc 1 . .
    C C23 0.81488(13) 0.66056(13) -0.16261(10) 0.0543(2) Uani d 1 . .
    C C24 0.73914(15) 0.56961(14) -0.13621(10) 0.0553(3) Uani d 1 . .
    H H24A 0.7097 0.5483 -0.1980 0.066 Uiso calc 1 . .
    C C25 0.70666(13) 0.51005(11) -0.01914(9) 0.0477(2) Uani d 1 . .
    H H25A 0.6554 0.4495 -0.0025 0.057 Uiso calc 1 . .
    C C26A 0.8460(5) 0.7261(4) -0.2899(3) 0.0678(9) Uani d 0.719(9) A 1
    H H26A 0.9479 0.7215 -0.3026 0.081 Uiso calc 0.719(9) A 1
    H H26B 0.8320 0.6765 -0.3427 0.081 Uiso calc 0.719(9) A 1
    O O3A 0.7490(5) 0.8636(4) -0.3130(3) 0.126(2) Uani d 0.719(9) A 1
    H H3B 0.7261 0.8919 -0.2511 0.189 Uiso calc 0.719(9) A 1
    C C26B 0.840(2) 0.751(3) -0.2877(14) 0.141(8) Uani d 0.281(9) A 2
    H H26C 0.8470 0.8364 -0.2786 0.170 Uiso calc 0.281(9) A 2
    H H26D 0.9335 0.6990 -0.3263 0.170 Uiso calc 0.281(9) A 2
    O O3B 0.7332(11) 0.7830(17) -0.3523(7) 0.132(5) Uani d 0.281(9) A 2
    H H3C 0.7558 0.7259 -0.3940 0.198 Uiso calc 0.281(9) A 2
loop_
    _atom_site_aniso_label
    _atom_site_aniso_U_11
    _atom_site_aniso_U_22
    _atom_site_aniso_U_33
    _atom_site_aniso_U_12
    _atom_site_aniso_U_13
    _atom_site_aniso_U_23
    P1 0.04208(13) 0.03810(12) 0.04163(12) -0.01697(9) 0.00118(9) -0.00612(9)
    C1 0.0481(5) 0.0389(4) 0.0357(4) -0.0074(3) 0.0001(3) -0.0079(3)
    C2 0.0682(8) 0.0736(8) 0.0416(5) -0.0141(6) 0.0117(5) -0.0146(5)
    C3 0.1029(13) 0.1108(14) 0.0398(6) -0.0092(11) 0.0030(7) -0.0262(8)
    C4 0.0991(13) 0.1105(14) 0.0591(8) 0.0073(11) -0.0291(8) -0.0398(9)
    C5 0.0613(7) 0.0883(10) 0.0766(9) 0.0000(7) -0.0249(7) -0.0375(8)
    C6 0.0486(5) 0.0615(6) 0.0498(5) -0.0094(5) -0.0064(4) -0.0187(5)
    C7 0.0392(4) 0.0384(4) 0.0395(4) -0.0136(3) -0.0019(3) -0.0088(3)
    C8 0.0527(5) 0.0437(5) 0.0597(6) -0.0194(4) -0.0186(5) -0.0047(4)
    C9 0.0675(7) 0.0415(5) 0.0664(7) -0.0238(5) -0.0177(6) -0.0052(4)
    C10 0.0591(6) 0.0421(5) 0.0527(6) -0.0129(4) -0.0110(5) -0.0021(4)
    C11 0.0551(6) 0.0546(6) 0.0439(5) -0.0159(5) -0.0145(4) -0.0051(4)
    C12 0.0523(5) 0.0484(5) 0.0404(4) -0.0188(4) -0.0078(4) -0.0125(4)
    C13 0.0449(4) 0.0381(4) 0.0344(3) -0.0188(3) -0.0009(3) -0.0081(3)
    C14 0.0463(4) 0.0383(4) 0.0375(4) -0.0177(3) -0.0045(3) -0.0089(3)
    C15 0.0520(5) 0.0481(5) 0.0541(6) -0.0131(4) -0.0014(4) -0.0199(4)
    C16 0.0589(6) 0.0716(8) 0.0518(6) -0.0237(6) 0.0120(5) -0.0274(6)
    C17 0.0692(7) 0.0698(7) 0.0421(5) -0.0342(6) 0.0117(5) -0.0121(5)
    C18 0.0588(6) 0.0457(5) 0.0397(4) -0.0242(4) 0.0025(4) -0.0050(4)
    O1 0.0553(4) 0.0405(3) 0.0401(3) -0.0223(3) -0.0096(3) -0.0036(2)
    C19 0.0464(4) 0.0369(4) 0.0414(4) -0.0154(3) -0.0063(3) -0.0081(3)
    O2 0.0853(6) 0.0788(6) 0.0444(4) -0.0514(5) -0.0092(4) -0.0111(4)
    C20 0.0429(4) 0.0364(4) 0.0407(4) -0.0136(3) -0.0069(3) -0.0050(3)
    C21 0.0548(6) 0.0529(5) 0.0501(5) -0.0273(5) -0.0088(4) -0.0057(4)
    C22 0.0560(6) 0.0610(7) 0.0574(6) -0.0317(5) -0.0044(5) -0.0010(5)
    C23 0.0505(5) 0.0569(6) 0.0452(5) -0.0173(5) -0.0019(4) -0.0005(4)
    C24 0.0649(7) 0.0610(6) 0.0405(5) -0.0248(5) -0.0080(4) -0.0074(4)
    C25 0.0570(6) 0.0466(5) 0.0428(5) -0.0229(4) -0.0076(4) -0.0072(4)
    C26A 0.075(2) 0.0728(15) 0.0438(12) -0.0333(13) 0.0023(11) 0.0108(10)
    O3A 0.141(3) 0.0907(19) 0.0719(14) -0.0052(16) -0.0068(16) 0.0415(13)
    C26B 0.086(9) 0.26(2) 0.086(8) -0.061(11) -0.008(6) -0.061(10)
    O3B 0.136(5) 0.201(11) 0.070(4) -0.120(6) -0.056(4) 0.069(5)
_geom_special_details
;
All e.s.d.'s (except the e.s.d. in the dihedral angle between two l.s. planes)
are estimated using the full covariance matrix. The cell e.s.d.'s are taken
into account individually in the estimation of e.s.d.'s in distances, angles
and torsion angles; correlations between e.s.d.'s in cell parameters are only
used when they are defined by crystal symmetry. An approximate (isotropic)
treatment of cell e.s.d.'s is used for estimating e.s.d.'s involving l.s.
planes.
;
loop_
    _geom_bond_atom_site_label_1
    _geom_bond_atom_site_label_2
    _geom_bond_site_symmetry_2
    _geom_bond_distance
    _geom_bond_publ_flag
    P1 C1 . 1.8230(10)
                     n
    P1 C7 . 1.8330(9) n
    P1 C13 . 1.8347(9) n
    C1 C6 . 1.391(2) n
    C1 C2 . 1.3950(15) n
    C2 C3 . 1.387(2) n
    C2 H2A . 0.9300 n
    C3 C4 . 1.366(3) n
    C3 H3A . 0.9300 n
    C4 C5 . 1.380(3) n
    C4 H4A . 0.9300 n
    C5 C6 . 1.3881(18) n
    C5 H5A . 0.9300 n
    C6 H6A . 0.9300 n
    C7 C8 . 1.3944(14) n
    C7 C12 . 1.3973(13) n
    C8 C9 . 1.3911(15) n
    C8 H8A . 0.9300 n
    C9 C10 . 1.3828(17) n
    C9 H9A . 0.9300 n
    C10 C11 . 1.3815(17) n
    C10 H10A . 0.9300 n
    C11 C12 . 1.3911(15) n
    C11 H11A . 0.9300 n
    C12 H12A . 0.9300 n
    C13 C18 . 1.3949(13) n
    C13 C14 . 1.3986(13) n
    C14 C15 . 1.3796(15) n
    C14 O1 . 1.4030(10)
                      n
    C15 C16 . 1.3856(19) n
    C15 H15A . 0.9300 n
    C16 C17 . 1.3805(19) n
    C16 H16A . 0.9300 n
    C17 C18 . 1.3931(16) n
    C17 H17A . 0.9300 n
    C18 H18A . 0.9300 n
    O1 C19 . 1.3560(10)
                      n
    C19 O2 . 1.2050(10)
                      n
    C19 C20 . 1.4824(13) n
    C20 C21 . 1.3943(14) n
    C20 C25 . 1.3955(14) n
    C21 C22 . 1.3850(17) n
    C21 H21A . 0.9300 n
    C22 C23 . 1.3930(18) n
    C22 H22A . 0.9300 n
    C23 C24 . 1.3866(18) n
    C23 C26A . 1.498(3) n
    C23 C26B . 1.560(18) n
    C24 C25 . 1.3847(15) n
    C24 H24A . 0.9300 n
    C25 H25A . 0.9300 n
    C26A O3A . 1.372(5) n
    C26A H26A . 0.9700 n
    C26A H26B . 0.9700 n
    O3A H3B . 0.8200 n
    C26B O3B . 1.28(2) n
    C26B H26C . 0.9700 n
    C26B H26D . 0.9700 n
    O3B H3C . 0.8200 n
loop_
    _geom_angle_atom_site_label_1
    _geom_angle_atom_site_label_2
    _geom_angle_atom_site_label_3
    _geom_angle_site_symmetry_1
    _geom_angle_site_symmetry_3
    _geom_angle
    _geom_angle_publ_flag
    C1 P1 C7 . . 103.65(4) n
    C1 P1 C13 . . 102.01(4) n
    C7 P1 C13 . . 102.34(4) n
    C6 C1 C2 . . 118.77(11) n
    C6 C1 P1 . . 124.24(8) n
    C2 C1 P1 . . 116.93(10) n
    C3 C2 C1 . . 120.59(16) n
    C3 C2 H2A . . 119.7 n
    C1 C2 H2A . . 119.7 n
    C4 C3 C2 . . 119.88(15) n
    C4 C3 H3A . . 120.1 n
    C2 C3 H3A . . 120.1 n
    C3 C4 C5 . . 120.58(14) n
    C3 C4 H4A . . 119.7 n
    C5 C4 H4A . . 119.7 n
    C4 C5 C6 . . 120.09(17) n
    C4 C5 H5A . . 120.0 n
    C6 C5 H5A . . 120.0 n
    C5 C6 C1 . . 120.08(13) n
    C5 C6 H6A . . 120.0 n
    C1 C6 H6A . . 120.0 n
    C8 C7 C12 . . 118.45(9) n
    C8 C7 P1 . . 124.96(7) n
    C12 C7 P1 . . 116.47(7) n
    C9 C8 C7 . . 120.66(10) n
    C9 C8 H8A . . 119.7 n
    C7 C8 H8A . . 119.7 n
    C10 C9 C8 . . 120.04(10) n
    C10 C9 H9A . . 120.0 n
    C8 C9 H9A . . 120.0 n
    C11 C10 C9 . . 120.18(10) n
    C11 C10 H10A . . 119.9 n
    C9 C10 H10A . . 119.9 n
    C10 C11 C12 . . 119.87(10) n
    C10 C11 H11A . . 120.1 n
    C12 C11 H11A . . 120.1 n
    C11 C12 C7 . . 120.78(10) n
    C11 C12 H12A . . 119.6 n
    C7 C12 H12A . . 119.6 n
    C18 C13 C14 . . 117.14(9) n
    C18 C13 P1 . . 125.19(8) n
    C14 C13 P1 . . 117.47(7) n
    C15 C14 C13 . . 122.70(9) n
    C15 C14 O1 . . 119.88(9) n
    C13 C14 O1 . . 117.26(8) n
    C14 C15 C16 . . 118.95(11) n
    C14 C15 H15A . . 120.5 n
    C16 C15 H15A . . 120.5 n
    C17 C16 C15 . . 120.01(10) n
    C17 C16 H16A . . 120.0 n
    C15 C16 H16A . . 120.0 n
    C16 C17 C18 . . 120.54(11) n
    C16 C17 H17A . . 119.7 n
    C18 C17 H17A . . 119.7 n
    C17 C18 C13 . . 120.66(10) n
    C17 C18 H18A . . 119.7 n
    C13 C18 H18A . . 119.7 n
    C19 O1 C14 . . 118.46(7) n
    O2 C19 O1 . . 122.61(9) n
    O2 C19 C20 . . 126.05(9) n
    O1 C19 C20 . . 111.34(8) n
    C21 C20 C25 . . 119.77(10) n
    C21 C20 C19 . . 118.68(9) n
    C25 C20 C19 . . 121.54(9) n
    C22 C21 C20 . . 119.97(10) n
    C22 C21 H21A . . 120.0 n
    C20 C21 H21A . . 120.0 n
    C21 C22 C23 . . 120.42(11) n
    C21 C22 H22A . . 119.8 n
    C23 C22 H22A . . 119.8 n
    C24 C23 C22 . . 119.28(11) n
    C24 C23 C26A . . 120.0(2) n
    C22 C23 C26A . . 120.7(2) n
    C24 C23 C26B . . 126.8(7) n
    C22 C23 C26B . . 113.4(8) n
    C25 C24 C23 . . 120.91(11) n
    C25 C24 H24A . . 119.5 n
    C23 C24 H24A . . 119.5 n
    C24 C25 C20 . . 119.63(10) n
    C24 C25 H25A . . 120.2 n
    C20 C25 H25A . . 120.2 n
    O3A C26A C23 . . 107.7(3) n
    O3A C26A H26A . . 110.2 n
    C23 C26A H26A . . 110.2 n
    O3A C26A H26B . . 110.2 n
    C23 C26A H26B . . 110.2 n
    H26A C26A H26B . . 108.5 n
    C26A O3A H3B . . 109.5 n
    O3B C26B C23 . . 110.1(12) n
    O3B C26B H26C . . 109.6 n
    C23 C26B H26C . . 109.6 n
    O3B C26B H26D . . 109.6 n
    C23 C26B H26D . . 109.6 n
    H26C C26B H26D . . 108.2 n
    C26B O3B H3C . . 109.5 n
loop_
    _geom_hbond_atom_site_label_D
    _geom_hbond_atom_site_label_H
    _geom_hbond_atom_site_label_A
    _geom_hbond_site_symmetry_A
    _geom_hbond_distance_DH
    _geom_hbond_distance_HA
    _geom_hbond_distance_DA
    _geom_hbond_angle_DHA
    _geom_hbond_publ_flag
    C18 H18A O3A 1_546 0.93 2.52 3.143(5) 125 yes
    C18 H18A O3B 1_546 0.93 2.62 3.408(9) 143 yes
_shelx_hkl_file
;
  -1   0   0    7.14    0.16
  -1   0   0    6.93    0.16
  -2   0   0  323.17    6.87
  -2   0   0  309.28    6.89
   2   0   0  319.58    6.89
  -3   0   0  157.34    3.43
  -3   0   0  163.25    3.42
  -3   0   0  156.46    3.42
  -3   0   0  162.57    3.00
   3   0   0  158.82    3.00
   3   0   0  155.99    3.43
  -4   0   0    7.02    0.15
  -4   0   0    6.94    0.19
  -4   0   0    6.93    0.19
  -4   0   0    6.88    0.17
  -4   0   0    6.94    0.18
   4   0   0    6.95    0.16
   4   0   0    6.97    0.18
   4   0   0    7.04    0.18
   4   0   0    6.55    0.19
  -5   0   0    1.05    0.09
  -5   0   0    0.97    0.07
  -5   0   0    1.15    0.08
  -5   0   0    1.22    0.09
  -5   0   0    1.26    0.07
   5   0   0    1.21    0.07
   5   0   0    1.14    0.09
   5   0   0    1.01    0.07
   5   0   0    1.15    0.05
   5   0   0    1.10    0.09
  -6   0   0    0.00    0.05
  -6   0   0   -0.06    0.05
  -6   0   0    0.03    0.04
  -6   0   0    0.08    0.06
  -6   0   0    0.00    0.05
  -6   0   0   -0.04    0.04
   6   0   0   -0.14    0.06
   6   0   0   -0.02    0.04
   6   0   0   -0.01    0.05
   6   0   0   -0.07    0.03
   6   0   0   -0.13    0.05
  -7   0   0    3.91    0.15
  -7   0   0    3.72    0.14
  -7   0   0    3.83    0.15
  -7   0   0    3.88    0.11
   7   0   0    3.98    0.11
   7   0   0    3.87    0.15
   7   0   0    3.87    0.16
   7   0   0    3.84    0.13
  -8   0   0    1.65    0.12
  -8   0   0    1.71    0.11
  -8   0   0    1.72    0.09
   8   0   0    1.77    0.11
   8   0   0    1.66    0.13
   8   0   0    1.65    0.10
   8   0   0    1.62    0.09
  -9   0   0   16.01    0.41
  -9   0   0   15.53    0.33
   9   0   0   15.50    0.42
   9   0   0   16.03    0.37
   9   0   0   15.99    0.42
   9   0   0   15.82    0.33
 -10   0   0    5.26    0.22
 -10   0   0    5.33    0.15
  10   0   0    5.26    0.16
  10   0   0    5.55    0.21
  10   0   0    5.11    0.22
 -11   0   0    0.07    0.11
 -11   0   0    0.10    0.06
  11   0   0    0.01    0.06
  11   0   0    0.13    0.10
 -12   0   0    0.30    0.12
 -12   0   0    0.13    0.06
  12   0   0    0.13    0.12
  12   0   0    0.29    0.07
 -13   0   0    0.85    0.08
 -13   0   0    0.92    0.16
  13   0   0    0.77    0.08
  13   0   0    1.20    0.16
 -14   0   0    0.03    0.14
 -14   0   0    0.10    0.05
  14   0   0    0.10    0.14
  14   0   0    0.02    0.06
 -15   0   0   -0.10    0.14
  15   0   0   -0.07    0.14
  15   0   0    0.00    0.06
  15  -1   0   -0.08    0.06
  15  -1   0    0.08    0.14
 -15   1   0   -0.05    0.14
  14  -1   0    0.14    0.14
  14  -1   0    0.06    0.07
 -14   1   0    0.11    0.13
  13  -1   0    0.13    0.12
  13  -1   0    0.00    0.07
 -13   1   0    0.25    0.14
 -13   1   0    0.16    0.05
  12  -1   0    1.11    0.09
  12  -1   0    1.15    0.16
 -12   1   0    1.12    0.16
 -12   1   0    1.07    0.08
  11  -1   0   -0.10    0.10
  11  -1   0    0.12    0.07
 -11   1   0    0.04    0.06
 -11   1   0    0.03    0.10
  10  -1   0    0.96    0.08
  10  -1   0    0.89    0.13
 -10   1   0    0.81    0.13
 -10   1   0    0.93    0.08
   9  -1   0   -0.08    0.06
   9  -1   0    0.11    0.08
   9  -1   0    0.07    0.06
   9  -1   0    0.09    0.09
  -9   1   0   -0.02    0.05
  -9   1   0    0.16    0.09
   8  -1   0    3.81    0.13
   8  -1   0    3.78    0.16
   8  -1   0    3.91    0.18
   8  -1   0    4.02    0.15
  -8   1   0    3.98    0.18
  -8   1   0    3.78    0.12
   7  -1   0    1.91    0.09
   7  -1   0    1.92    0.13
   7  -1   0    2.02    0.11
   7  -1   0    1.84    0.11
  -7   1   0    1.89    0.12
  -7   1   0    1.97    0.08
  -7   1   0    2.01    0.11
  -7   1   0    1.68    0.10
   6  -1   0    0.42    0.05
   6  -1   0    0.27    0.05
   6  -1   0    0.58    0.07
   6  -1   0    0.38    0.06
   6  -1   0    0.44    0.08
  -6   1   0    0.35    0.05
  -6   1   0    0.32    0.07
  -6   1   0    0.42    0.06
  -6   1   0    0.35    0.06
  -6   1   0    0.41    0.05
   5  -1   0   10.59    0.28
   5  -1   0   10.87    0.25
   5  -1   0   10.94    0.27
  -5   1   0   10.79    0.25
  -5   1   0   11.03    0.22
  -5   1   0   10.94    0.27
  -5   1   0   10.48    0.27
   4  -1   0   47.75    1.09
   4  -1   0   49.32    0.99
   4  -1   0   50.02    0.95
  -4   1   0   49.19    0.88
  -4   1   0   48.52    0.99
  -4   1   0   48.04    1.08
  -4   1   0   49.59    0.95
   3  -1   0  103.94    2.24
   3  -1   0   87.97    2.23
  -3   1   0  106.79    2.24
  -3   1   0  104.93    1.84
  -3   1   0  107.17    1.96
  -3   1   0  104.77    2.24
  -3   1   0  106.11    1.82
  -3   1   0  104.54    2.02
   2  -1   0  569.74   10.75
   2  -1   0  563.00   12.24
  -2   1   0  588.43   12.25
  -2   1   0  549.76   12.28
   1  -1   0   14.36    0.33
   1  -1   0   15.47    0.34
  -1   1   0   15.63    0.34
  -1   1   0   14.93    0.33
  -1  -1   0  170.30    3.82
   1   1   0  174.34    3.73
  -2  -1   0   57.47    1.24
  -2  -1   0   56.60    1.24
  -2  -1   0   58.65    1.27
   2   1   0   58.90    1.24
   2   1   0   54.55    1.27
  -3  -1   0   16.18    0.38
  -3  -1   0   16.75    0.33
  -3  -1   0   16.63    0.38
   3   1   0   16.76    0.38
   3   1   0   16.57    0.39
  -4  -1   0   53.65    1.20
  -4  -1   0   54.54    1.05
  -4  -1   0   54.74    1.20
   4   1   0   54.11    1.24
   4   1   0   55.46    1.10
   4   1   0   55.58    0.98
   4   1   0   53.77    1.20
   4   1   0   55.47    1.20
  -5  -1   0    1.00    0.08
  -5  -1   0    1.21    0.07
  -5  -1   0    1.09    0.08
  -5  -1   0    1.25    0.07
   5   1   0    1.17    0.08
   5   1   0    1.11    0.06
   5   1   0    1.16    0.05
   5   1   0    1.15    0.08
   5   1   0    1.23    0.07
  -6  -1   0   32.73    0.60
  -6  -1   0   32.29    0.75
  -6  -1   0   32.02    0.75
  -6  -1   0   31.37    0.74
  -6  -1   0   32.16    0.65
   6   1   0   31.51    0.73
   6   1   0   32.66    0.69
   6   1   0   32.04    0.64
   6   1   0   33.06    0.59
   6   1   0   31.61    0.77
  -7  -1   0    0.16    0.05
  -7  -1   0    0.14    0.06
  -7  -1   0    0.14    0.07
  -7  -1   0    0.11    0.05
   7   1   0    0.12    0.07
   7   1   0    0.07    0.07
   7   1   0    0.25    0.06
   7   1   0    0.19    0.04
   7   1   0    0.16    0.05
  -8  -1   0    0.36    0.09
  -8  -1   0    0.42    0.08
  -8  -1   0    0.31    0.06
   8   1   0    0.28    0.09
   8   1   0    0.37    0.06
   8   1   0    0.36    0.05
   8   1   0    0.17    0.07
   8   1   0    0.15    0.08
  -9  -1   0    0.95    0.11
  -9  -1   0    1.18    0.10
  -9  -1   0    0.95    0.08
   9   1   0    0.97    0.07
   9   1   0    1.10    0.12
   9   1   0    0.90    0.08
 -10  -1   0    2.60    0.16
 -10  -1   0    2.61    0.11
  10   1   0    2.49    0.10
  10   1   0    2.95    0.18
 -11  -1   0    0.58    0.08
 -11  -1   0    0.45    0.12
  11   1   0    0.57    0.12
  11   1   0    0.42    0.06
 -12  -1   0    0.05    0.07
 -12  -1   0   -0.14    0.11
  12   1   0   -0.01    0.06
  12   1   0    0.16    0.11
 -13  -1   0    0.94    0.09
 -13  -1   0    0.92    0.16
  13   1   0    0.85    0.15
  13   1   0    0.72    0.07
 -14  -1   0    0.20    0.13
 -14  -1   0    0.30    0.07
  14   1   0    0.19    0.13
  14   1   0    0.21    0.06
 -15  -1   0   -0.17    0.13
 -15  -1   0    0.03    0.05
  15   1   0    0.00    0.05
  15   1   0    0.06    0.13
 -16  -1   0   -0.22    0.14
  16   1   0   -0.09    0.14
  14  -2   0   -0.04    0.07
  14  -2   0   -0.20    0.13
 -14   2   0    0.08    0.14
  13  -2   0    0.21    0.14
  13  -2   0    0.07    0.07
 -13   2   0    0.29    0.13
  12  -2   0    0.59    0.14
  12  -2   0    0.55    0.08
 -12   2   0    0.66    0.15
  11  -2   0    2.39    0.20
  11  -2   0    2.27    0.12
 -11   2   0    2.65    0.18
 -11   2   0    2.43    0.09
  10  -2   0    0.19    0.07
  10  -2   0    0.21    0.11
 -10   2   0    0.43    0.12
 -10   2   0    0.19    0.06
   9  -2   0   12.58    0.32
   9  -2   0   12.37    0.29
   9  -2   0   12.86    0.37
  -9   2   0   12.27    0.27
  -9   2   0   12.32    0.36
   8  -2   0    3.08    0.17
   8  -2   0    3.01    0.12
   8  -2   0    3.09    0.14
  -8   2   0    3.09    0.10
  -8   2   0    3.14    0.17
   7  -2   0   30.01    0.62
   7  -2   0   30.24    0.58
   7  -2   0   30.42    0.72
   7  -2   0   29.96    0.68
  -7   2   0   29.58    0.67
  -7   2   0   30.20    0.70
  -7   2   0   29.36    0.56
   6  -2   0    0.09    0.03
   6  -2   0    0.20    0.05
   6  -2   0    0.14    0.05
   6  -2   0    0.21    0.06
   6  -2   0    0.35    0.08
  -6   2   0    0.26    0.06
  -6   2   0    0.20    0.07
  -6   2   0    0.21    0.06
  -6   2   0    0.16    0.05
  -6   2   0    0.21    0.04
   5  -2   0    0.78    0.07
   5  -2   0    0.70    0.08
   5  -2   0    0.52    0.06
   5  -2   0    0.73    0.05
   5  -2   0    0.47    0.06
  -5   2   0    0.64    0.06
  -5   2   0    0.79    0.07
  -5   2   0    0.64    0.08
  -5   2   0    0.63    0.06
  -5   2   0    0.68    0.05
   4  -2   0  270.20    5.18
   4  -2   0  280.52    5.34
   4  -2   0  268.91    5.93
   4  -2   0  278.16    5.90
  -4   2   0  268.52    5.93
  -4   2   0  275.43    4.85
  -4   2   0  270.65    5.33
  -4   2   0  280.56    5.18
  -4   2   0  276.98    4.82
   3  -2   0   65.17    1.25
   3  -2   0   65.89    1.43
  -3   2   0   64.05    1.29
  -3   2   0   65.88    1.18
  -3   2   0   64.12    1.42
  -3   2   0   65.23    1.15
   2  -2   0  212.48    3.95
   2  -2   0  213.94    4.51
   2  -2   0  199.11    4.54
  -2   2   0  209.31    4.57
  -2   2   0  213.18    3.70
  -2   2   0  211.47    4.07
   1  -2   0 1000.00   21.13
  -1   2   0  967.06   17.33
  -1   2   0  984.53   20.29
   0  -2   0   26.65    0.58
   0  -2   0   27.55    0.51
   0  -2   0   27.04    0.59
   0   2   0   26.54    0.48
   0   2   0   26.28    0.56
  -1  -2   0  506.82   11.06
   1   2   0  511.06    9.08
   1   2   0  525.12   10.64
  -2  -2   0   53.66    0.99
  -2  -2   0   51.33    1.16
  -2  -2   0   51.53    1.13
  -3  -2   0  119.09    2.60
  -3  -2   0  115.68    2.54
  -3  -2   0  119.11    2.23
  -4  -2   0    8.53    0.22
  -4  -2   0    8.55    0.21
  -4  -2   0    8.42    0.22
  -4  -2   0    8.41    0.19
   4   2   0    8.64    0.17
   4   2   0    8.20    0.23
   4   2   0    8.42    0.21
  -5  -2   0    6.60    0.18
  -5  -2   0    6.65    0.16
  -5  -2   0    6.55    0.19
   5   2   0    6.63    0.20
   5   2   0    6.77    0.14
   5   2   0    6.70    0.16
  -6  -2   0   45.08    1.01
  -6  -2   0   45.70    0.82
  -6  -2   0   45.24    0.89
  -6  -2   0   44.52    1.02
   6   2   0   45.66    0.81
   6   2   0   46.07    0.88
   6   2   0   43.03    1.05
  -7  -2   0   45.27    1.04
  -7  -2   0   45.41    1.05
  -7  -2   0   44.74    0.84
  -7  -2   0   47.81    1.05
  -7  -2   0   44.84    0.92
   7   2   0   46.98    0.96
   7   2   0   45.30    1.08
   7   2   0   46.44    0.91
   7   2   0   45.63    0.83
  -8  -2   0   24.77    0.54
  -8  -2   0   25.13    0.60
  -8  -2   0   25.21    0.49
   8   2   0   24.70    0.47
   8   2   0   24.64    0.57
   8   2   0   25.99    0.53
   8   2   0   24.73    0.64
  -9  -2   0    5.44    0.15
  -9  -2   0    5.52    0.18
   9   2   0    5.54    0.14
   9   2   0    5.44    0.21
 -10  -2   0    1.19    0.13
 -10  -2   0    1.19    0.09
  10   2   0    1.03    0.07
  10   2   0    1.30    0.13
 -11  -2   0    1.41    0.14
 -11  -2   0    1.29    0.09
  11   2   0    1.36    0.08
  11   2   0    1.41    0.15
 -12  -2   0    0.05    0.11
 -12  -2   0    0.14    0.07
  12   2   0   -0.08    0.05
  12   2   0   -0.01    0.10
 -13  -2   0    0.69    0.15
 -13  -2   0    0.61    0.09
  13   2   0    0.65    0.07
  13   2   0    0.62    0.14
 -14  -2   0    0.59    0.09
 -14  -2   0    1.08    0.17
  14   2   0    0.70    0.06
  14   2   0    0.97    0.17
 -15  -2   0    0.27    0.14
 -15  -2   0    0.06    0.06
  15   2   0   -0.02    0.13
 -16  -2   0   -0.17    0.13
  16   2   0    0.08    0.14
  14  -3   0   -0.14    0.13
  14  -3   0    0.05    0.07
 -14   3   0   -0.07    0.13
  13  -3   0   -0.05    0.12
  13  -3   0   -0.13    0.07
 -13   3   0   -0.29    0.12
  12  -3   0    0.13    0.13
  12  -3   0    0.00    0.07
 -12   3   0    0.06    0.12
  11  -3   0    0.15    0.13
  11  -3   0    0.31    0.08
 -11   3   0    0.23    0.13
  10  -3   0    1.10    0.15
  10  -3   0    1.22    0.10
 -10   3   0    1.18    0.06
 -10   3   0    1.38    0.15
   9  -3   0    2.94    0.19
   9  -3   0    2.77    0.12
   9  -3   0    3.26    0.15
  -9   3   0    3.16    0.19
  -9   3   0    2.88    0.10
   8  -3   0   11.80    0.35
   8  -3   0   12.01    0.30
   8  -3   0   11.53    0.27
  -8   3   0   11.59    0.25
  -8   3   0   11.78    0.34
  -8   3   0   12.15    0.31
   7  -3   0   18.22    0.41
   7  -3   0   18.36    0.46
   7  -3   0   18.38    0.38
  -7   3   0   17.66    0.35
  -7   3   0   18.35    0.45
  -7   3   0   17.81    0.44
   6  -3   0    1.25    0.12
   6  -3   0    1.32    0.08
   6  -3   0    1.48    0.11
   6  -3   0    1.13    0.09
  -6   3   0    1.45    0.12
  -6   3   0    1.45    0.09
  -6   3   0    1.31    0.07
  -6   3   0    1.48    0.11
   5  -3   0   33.56    0.63
   5  -3   0   33.79    0.67
   5  -3   0   33.35    0.72
   5  -3   0   33.31    0.77
   5  -3   0   33.27    0.78
  -5   3   0   33.32    0.71
  -5   3   0   32.94    0.75
  -5   3   0   32.81    0.65
  -5   3   0   33.03    0.61
   4  -3   0    0.62    0.07
   4  -3   0    0.65    0.06
   4  -3   0    0.62    0.06
   4  -3   0    0.68    0.06
   4  -3   0    1.16    0.09
  -4   3   0    0.74    0.06
  -4   3   0    0.66    0.07
  -4   3   0    0.56    0.06
  -4   3   0    0.60    0.04
   3  -3   0   52.09    1.16
   3  -3   0   51.28    1.01
  -3   3   0   52.71    0.96
  -3   3   0   51.51    1.14
  -3   3   0   52.17    1.05
  -3   3   0   53.05    0.93
   2  -3   0  287.62    6.34
   2  -3   0  284.53    6.26
   2  -3   0  292.33    5.55
  -2   3   0  297.59    5.14
  -2   3   0  296.37    5.65
  -2   3   0  290.32    6.34
  -2   3   0  293.70    5.15
   1  -3   0    4.87    0.13
   1  -3   0    5.04    0.12
   1  -3   0    4.90    0.14
  -1   3   0    4.74    0.13
  -1   3   0    4.94    0.11
  -1   3   0    4.71    0.13
  -1   3   0    4.61    0.12
   0  -3   0  518.37   10.87
   0  -3   0  488.01   10.88
   0  -3   0  511.59    9.51
   0   3   0  496.68   10.41
   0   3   0  502.12    8.87
   0   3   0  499.83    9.78
   0   3   0  505.92    8.89
  -1  -3   0  368.58    6.83
  -1  -3   0  355.52    7.99
  -1  -3   0  351.73    7.77
   1   3   0  365.43    6.38
   1   3   0  352.19    7.98
   1   3   0  365.25    6.38
   1   3   0  366.14    7.52
  -2  -3   0  335.13    7.26
  -2  -3   0  336.18    6.21
  -2  -3   0  336.47    7.07
   2   3   0  302.68    7.23
  -3  -3   0   47.50    1.06
  -3  -3   0   47.52    1.09
  -3  -3   0   48.69    0.93
   3   3   0   49.79    0.97
  -4  -3   0  191.67    3.68
  -4  -3   0  196.92    4.29
  -4  -3   0  193.62    4.19
   4   3   0  195.74    3.45
   4   3   0  196.29    3.79
  -5  -3   0   12.62    0.32
  -5  -3   0   12.58    0.31
  -5  -3   0   12.79    0.27
   5   3   0   12.86    0.24
   5   3   0   11.82    0.32
   5   3   0   13.03    0.30
  -6  -3   0   28.35    0.57
  -6  -3   0   27.97    0.65
  -6  -3   0   28.45    0.66
  -6  -3   0   28.53    0.53
  -6  -3   0   28.33    0.66
   6   3   0   27.39    0.60
   6   3   0   27.03    0.68
   6   3   0   28.80    0.51
   6   3   0   28.01    0.56
  -7  -3   0    0.92    0.06
  -7  -3   0    0.90    0.08
  -7  -3   0    0.82    0.08
  -7  -3   0    0.87    0.07
   7   3   0    0.78    0.09
   7   3   0    0.94    0.05
   7   3   0    0.91    0.07
   7   3   0    0.77    0.08
  -8  -3   0    1.41    0.09
  -8  -3   0    1.41    0.10
  -8  -3   0    1.33    0.10
   8   3   0    1.13    0.11
   8   3   0    1.28    0.11
   8   3   0    1.37    0.07
  -9  -3   0    6.16    0.20
  -9  -3   0    6.27    0.17
   9   3   0    6.02    0.15
   9   3   0    6.18    0.22
 -10  -3   0    0.66    0.08
 -10  -3   0    0.75    0.10
  10   3   0    0.60    0.06
  10   3   0    0.57    0.11
 -11  -3   0    0.48    0.07
 -11  -3   0    0.19    0.10
  11   3   0    0.32    0.05
  11   3   0    0.24    0.10
 -12  -3   0    0.66    0.08
 -12  -3   0    0.73    0.14
  12   3   0    0.36    0.05
  12   3   0    0.34    0.12
 -13  -3   0    0.91    0.10
 -13  -3   0    1.27    0.16
  13   3   0    0.85    0.15
  13   3   0    1.03    0.07
 -14  -3   0    0.48    0.15
 -14  -3   0    0.40    0.09
  14   3   0    0.35    0.05
  14   3   0    0.09    0.13
 -15  -3   0    0.23    0.08
 -15  -3   0    0.33    0.15
  15   3   0    0.20    0.14
 -16  -3   0    0.04    0.07
 -16  -3   0    0.00    0.14
  16   3   0   -0.07    0.14
  13  -4   0    0.42    0.09
 -13   4   0    0.36    0.15
  12  -4   0    0.15    0.08
  12  -4   0    0.17    0.14
 -12   4   0    0.19    0.14
  11  -4   0   -0.15    0.07
  11  -4   0   -0.11    0.12
 -11   4   0    0.05    0.12
  10  -4   0    0.45    0.13
  10  -4   0    0.60    0.09
 -10   4   0    0.43    0.14
   9  -4   0    1.63    0.16
   9  -4   0    1.67    0.13
   9  -4   0    1.66    0.11
  -9   4   0    1.53    0.10
  -9   4   0    1.79    0.16
   8  -4   0    0.53    0.08
   8  -4   0    0.48    0.12
   8  -4   0    0.60    0.10
  -8   4   0    0.46    0.11
  -8   4   0    0.54    0.06
  -8   4   0    0.58    0.04
   7  -4   0    5.86    0.22
   7  -4   0    6.03    0.19
   7  -4   0    5.79    0.17
  -7   4   0    5.51    0.21
  -7   4   0    5.85    0.18
  -7   4   0    5.71    0.13
   6  -4   0    7.17    0.19
   6  -4   0    7.13    0.24
   6  -4   0    7.37    0.21
  -6   4   0    7.04    0.15
  -6   4   0    7.01    0.20
  -6   4   0    7.18    0.21
  -6   4   0    6.80    0.23
   5  -4   0   18.80    0.38
   5  -4   0   18.07    0.46
   5  -4   0   18.97    0.45
   5  -4   0   18.91    0.48
   5  -4   0   18.79    0.41
  -5   4   0   17.96    0.34
  -5   4   0   17.84    0.43
  -5   4   0   18.18    0.43
  -5   4   0   17.91    0.39
   4  -4   0   10.41    0.30
   4  -4   0   10.85    0.23
   4  -4   0    9.95    0.27
   4  -4   0   10.42    0.25
   4  -4   0   10.46    0.28
  -4   4   0   10.40    0.26
  -4   4   0   10.47    0.20
  -4   4   0   10.82    0.25
  -4   4   0   10.14    0.27
   3  -4   0   64.09    1.30
   3  -4   0   63.67    1.43
   3  -4   0   62.61    1.24
  -3   4   0   62.82    1.17
  -3   4   0   64.39    1.40
  -3   4   0   67.21    1.29
  -3   4   0   65.24    1.14
   2  -4   0    6.98    0.20
   2  -4   0    6.81    0.16
   2  -4   0    6.80    0.19
  -2   4   0    7.04    0.18
  -2   4   0    7.16    0.13
  -2   4   0    6.84    0.17
   1  -4   0   36.42    0.80
   1  -4   0   35.04    0.79
   1  -4   0   35.12    0.69
  -1   4   0   34.63    0.76
  -1   4   0   36.14    0.66
  -1   4   0   36.05    0.73
  -1   4   0   35.80    0.66
   0  -4   0  572.04   12.56
   0  -4   0  592.60   12.55
   0  -4   0  570.41   10.98
   0   4   0  582.38   12.05
   0   4   0  589.11   11.35
   0   4   0  576.77   10.23
   0   4   0  579.04   10.24
  -1  -4   0    4.83    0.11
  -1  -4   0    4.66    0.14
  -1  -4   0    4.75    0.14
   1   4   0    4.69    0.11
   1   4   0    4.90    0.13
   1   4   0    5.01    0.13
   1   4   0    4.78    0.12
  -2  -4   0   44.08    0.83
  -2  -4   0   42.22    0.95
  -2  -4   0   43.14    0.98
   2   4   0   43.19    0.78
   2   4   0   43.48    0.87
   2   4   0   42.71    0.79
   2   4   0   43.81    0.98
   2   4   0   43.83    0.92
  -3  -4   0    2.52    0.08
  -3  -4   0    2.81    0.10
  -3  -4   0    2.38    0.10
   3   4   0    2.49    0.08
   3   4   0    2.58    0.09
   3   4   0    2.52    0.10
  -4  -4   0   98.80    2.18
  -4  -4   0   98.50    2.13
  -4  -4   0   96.60    1.87
   4   4   0   99.19    1.72
   4   4   0   97.96    1.93
   4   4   0   97.14    1.75
  -5  -4   0   35.93    0.72
  -5  -4   0   36.68    0.75
  -5  -4   0   36.56    0.83
  -5  -4   0   36.88    0.86
   5   4   0   37.46    0.65
   5   4   0   35.86    0.69
   5   4   0   36.46    0.76
  -6  -4   0   46.05    0.93
  -6  -4   0   48.31    1.10
  -6  -4   0   46.33    1.07
  -6  -4   0   46.70    1.05
   6   4   0   47.39    0.97
   6   4   0   47.64    0.84
  -7  -4   0   13.07    0.34
  -7  -4   0   13.84    0.36
  -7  -4   0   13.56    0.28
  -7  -4   0   13.53    0.31
  -7  -4   0   13.63    0.37
   7   4   0   13.55    0.34
   7   4   0   13.50    0.37
   7   4   0   13.78    0.26
  -8  -4   0    3.22    0.13
  -8  -4   0    3.31    0.11
   8   4   0    3.29    0.16
   8   4   0    3.26    0.09
   8   4   0    3.49    0.16
  -9  -4   0   20.47    0.41
  -9  -4   0   20.22    0.46
   9   4   0   20.43    0.50
   9   4   0   20.15    0.39
 -10  -4   0   11.91    0.31
 -10  -4   0   11.31    0.27
  10   4   0   11.20    0.23
  10   4   0   11.27    0.33
 -11  -4   0   -0.07    0.07
 -11  -4   0   -0.10    0.08
  11   4   0   -0.05    0.04
  11   4   0    0.03    0.10
 -12  -4   0    0.80    0.09
  12   4   0    0.61    0.13
  12   4   0    0.66    0.05
 -13  -4   0    0.21    0.13
 -13  -4   0    0.20    0.08
  13   4   0    0.07    0.04
  13   4   0    0.21    0.13
 -14  -4   0   -0.10    0.13
 -14  -4   0    0.09    0.08
  14   4   0   -0.01    0.13
 -15  -4   0   -0.12    0.12
 -15  -4   0    0.06    0.08
  15   4   0   -0.21    0.13
 -16  -4   0   -0.05    0.07
 -16  -4   0   -0.25    0.13
  16   4   0   -0.05    0.14
  13  -5   0   -0.01    0.08
 -13   5   0    0.11    0.14
  12  -5   0    0.55    0.10
 -12   5   0    0.52    0.15
  11  -5   0    0.60    0.10
 -11   5   0    0.61    0.14
  10  -5   0    0.16    0.08
  10  -5   0    0.06    0.11
 -10   5   0    0.12    0.12
   9  -5   0    2.30    0.15
   9  -5   0    2.39    0.19
   9  -5   0    2.25    0.13
  -9   5   0    2.31    0.18
   8  -5   0    1.09    0.10
   8  -5   0    1.15    0.12
   8  -5   0    1.12    0.13
  -8   5   0    1.10    0.13
   7  -5   0    3.63    0.15
   7  -5   0    3.52    0.18
   7  -5   0    3.55    0.14
  -7   5   0    3.53    0.11
  -7   5   0    3.12    0.17
   6  -5   0    0.48    0.08
   6  -5   0    0.51    0.07
   6  -5   0    0.33    0.09
  -6   5   0    0.41    0.05
  -6   5   0    0.38    0.10
   5  -5   0    0.04    0.06
   5  -5   0   -0.05    0.07
   5  -5   0   -0.01    0.08
  -5   5   0   -0.06    0.04
  -5   5   0    0.30    0.07
  -5   5   0   -0.13    0.07
   4  -5   0   -0.04    0.06
   4  -5   0    0.02    0.06
   4  -5   0    0.01    0.07
   4  -5   0   -0.03    0.05
   4  -5   0   -0.09    0.05
  -4   5   0   -0.04    0.06
  -4   5   0   -0.14    0.06
  -4   5   0   -0.02    0.04
   3  -5   0   11.59    0.31
   3  -5   0   10.32    0.29
   3  -5   0   11.36    0.26
   3  -5   0   11.45    0.29
  -3   5   0   11.08    0.28
  -3   5   0   11.23    0.26
   2  -5   0    0.43    0.06
   2  -5   0    0.58    0.06
   2  -5   0    0.46    0.07
   2  -5   0    0.61    0.06
  -2   5   0    0.52    0.06
  -2   5   0    0.40    0.05
  -2   5   0    0.51    0.07
   1  -5   0    0.33    0.05
   1  -5   0    0.29    0.04
   1  -5   0    0.45    0.05
  -1   5   0    0.38    0.05
  -1   5   0    0.34    0.05
  -1   5   0    0.34    0.06
  -1   5   0    0.39    0.05
   0  -5   0  231.00    4.40
   0  -5   0  224.12    5.10
   0  -5   0  232.92    4.98
   0  -5   0  234.94    5.00
   0   5   0  239.24    4.50
   0   5   0  232.49    4.09
   0   5   0  231.11    4.09
   0   5   0  227.31    4.79
  -1  -5   0  164.85    3.48
  -1  -5   0  159.11    3.05
  -1  -5   0  153.44    3.56
   1   5   0  160.15    2.86
   1   5   0  165.60    3.14
   1   5   0  160.61    3.34
   1   5   0  165.21    2.86
  -2  -5   0   58.81    1.34
  -2  -5   0   57.99    1.14
  -2  -5   0   59.62    1.30
   2   5   0   60.00    1.07
   2   5   0   59.25    1.25
   2   5   0   57.88    1.33
   2   5   0   60.34    1.18
   2   5   0   60.73    1.07
  -3  -5   0    6.49    0.19
  -3  -5   0    6.29    0.18
  -3  -5   0    6.52    0.15
   3   5   0    6.27    0.17
   3   5   0    6.32    0.18
   3   5   0    6.63    0.15
   3   5   0    6.50    0.18
  -4  -5   0    0.18    0.04
  -4  -5   0    0.18    0.05
  -4  -5   0    0.18    0.05
   4   5   0    0.29    0.04
   4   5   0    0.17    0.04
   4   5   0    0.23    0.05
  -5  -5   0   55.21    1.21
  -5  -5   0   53.97    1.09
  -5  -5   0   53.58    1.24
  -5  -5   0   54.09    1.05
   5   5   0   54.42    1.00
   5   5   0   54.38    1.10
   5   5   0   53.52    1.24
  -6  -5   0    0.04    0.05
  -6  -5   0   -0.07    0.05
  -6  -5   0    0.03    0.04
  -6  -5   0    0.06    0.05
   6   5   0    0.02    0.04
   6   5   0   -0.04    0.04
   6   5   0    0.00    0.02
   6   5   0    0.08    0.06
  -7  -5   0   13.78    0.29
  -7  -5   0   14.00    0.37
  -7  -5   0   13.35    0.31
  -7  -5   0   14.56    0.39
  -7  -5   0   13.49    0.35
   7   5   0   12.98    0.34
   7   5   0   13.94    0.26
  -8  -5   0    1.65    0.10
  -8  -5   0    1.69    0.09
   8   5   0    1.58    0.05
   8   5   0    1.50    0.12
  -9  -5   0    1.36    0.09
  -9  -5   0    1.54    0.11
   9   5   0    1.47    0.06
   9   5   0    1.34    0.12
 -10  -5   0   16.17    0.35
 -10  -5   0   16.26    0.40
  10   5   0   16.43    0.31
  10   5   0   16.46    0.44
 -11  -5   0    6.83    0.23
 -11  -5   0    6.68    0.19
  11   5   0    6.45    0.25
  11   5   0    6.59    0.14
 -12  -5   0    1.14    0.10
  12   5   0    1.16    0.15
 -13  -5   0    1.74    0.12
  13   5   0    1.78    0.18
 -14  -5   0    0.71    0.10
 -14  -5   0    0.90    0.16
  14   5   0    0.72    0.14
 -15  -5   0    0.05    0.14
 -15  -5   0   -0.02    0.08
  15   5   0    0.10    0.13
 -16  -5   0    0.08    0.08
 -16  -5   0   -0.07    0.14
  16   5   0   -0.10    0.13
  12  -6   0    0.16    0.09
 -12   6   0    0.03    0.13
  11  -6   0   -0.03    0.08
 -11   6   0    0.06    0.13
  10  -6   0    0.04    0.09
 -10   6   0    0.19    0.12
   9  -6   0    0.18    0.09
  -9   6   0    0.16    0.12
   8  -6   0    0.20    0.08
   8  -6   0   -0.11    0.09
  -8   6   0    0.03    0.10
   7  -6   0    2.84    0.15
   7  -6   0    2.77    0.13
   7  -6   0    2.73    0.18
  -7   6   0    2.63    0.16
   6  -6   0    0.16    0.08
   6  -6   0    0.39    0.08
   6  -6   0    0.16    0.09
  -6   6   0    0.23    0.09
   5  -6   0    3.85    0.18
   5  -6   0    4.04    0.14
   5  -6   0    4.03    0.15
  -5   6   0    4.13    0.16
  -5   6   0    3.81    0.17
   4  -6   0    2.59    0.11
   4  -6   0    2.29    0.14
   4  -6   0    2.34    0.12
  -4   6   0    2.64    0.12
  -4   6   0    2.30    0.13
   3  -6   0    1.03    0.08
   3  -6   0    1.20    0.10
   3  -6   0    0.99    0.10
   3  -6   0    1.01    0.08
  -3   6   0    1.06    0.09
  -3   6   0    1.02    0.08
   2  -6   0    0.15    0.05
   2  -6   0    0.00    0.05
   2  -6   0    0.11    0.06
   2  -6   0    0.08    0.06
  -2   6   0    0.13    0.05
  -2   6   0    0.02    0.06
  -2   6   0    0.08    0.06
   1  -6   0   16.43    0.35
   1  -6   0   16.71    0.38
   1  -6   0   16.69    0.41
   1  -6   0   17.01    0.42
  -1   6   0   16.92    0.35
  -1   6   0   16.43    0.39
  -1   6   0   16.71    0.35
  -1   6   0   17.14    0.38
   0  -6   0   41.46    0.97
   0  -6   0   41.23    0.82
   0  -6   0   42.30    0.94
   0  -6   0   42.94    0.95
   0   6   0   42.18    0.91
   0   6   0   41.71    0.86
   0   6   0   41.95    0.78
   0   6   0   41.99    0.78
  -1  -6   0   37.87    0.76
  -1  -6   0   39.62    0.88
  -1  -6   0   39.69    0.87
  -1  -6   0   38.02    0.90
   1   6   0   38.84    0.72
   1   6   0   38.94    0.80
   1   6   0   38.91    0.84
   1   6   0   39.08    0.72
  -2  -6   0   51.46    1.14
  -2  -6   0   50.27    0.99
  -2  -6   0   50.68    1.17
   2   6   0   52.04    0.94
   2   6   0   50.78    1.10
   2   6   0   51.15    1.03
   2   6   0   51.56    0.94
  -3  -6   0   18.53    0.39
  -3  -6   0   18.61    0.46
  -3  -6   0   18.84    0.45
   3   6   0   18.80    0.42
   3   6   0   18.50    0.43
   3   6   0   18.98    0.46
   3   6   0   19.53    0.37
  -4  -6   0   97.10    2.12
  -4  -6   0   97.10    1.85
  -4  -6   0   98.36    2.17
   4   6   0   96.16    2.16
   4   6   0   95.59    2.04
   4   6   0   95.99    1.74
   4   6   0   97.75    1.92
  -5  -6   0   21.78    0.52
  -5  -6   0   21.02    0.44
  -5  -6   0   22.52    0.48
  -5  -6   0   21.46    0.54
   5   6   0   21.89    0.43
   5   6   0   20.84    0.48
   5   6   0   21.49    0.53
  -6  -6   0    4.77    0.17
  -6  -6   0    4.98    0.18
  -6  -6   0    5.13    0.17
  -6  -6   0    4.51    0.14
   6   6   0    4.76    0.15
   6   6   0    4.83    0.17
   6   6   0    4.90    0.17
  -7  -6   0    0.99    0.10
  -7  -6   0    1.18    0.07
  -7  -6   0    1.06    0.09
  -7  -6   0    0.98    0.08
   7   6   0    0.95    0.09
   7   6   0    1.16    0.10
  -8  -6   0   23.70    0.51
  -8  -6   0   23.87    0.47
   8   6   0   23.16    0.55
  -9  -6   0    0.37    0.07
  -9  -6   0    0.36    0.08
   9   6   0    0.29    0.09
 -10  -6   0    5.18    0.19
 -10  -6   0    5.36    0.16
  10   6   0    5.39    0.21
 -11  -6   0    0.24    0.09
 -11  -6   0    0.26    0.08
  11   6   0    0.25    0.11
 -12  -6   0    0.56    0.11
 -12  -6   0    0.47    0.09
  12   6   0    0.42    0.12
 -13  -6   0    0.22    0.09
  13   6   0    0.28    0.12
 -14  -6   0    0.91    0.11
  14   6   0    0.78    0.15
 -15  -6   0    0.14    0.14
 -15  -6   0    0.10    0.09
  15   6   0   -0.04    0.13
 -16  -6   0    0.12    0.09
 -16  -6   0    0.09    0.15
  16   6   0   -0.19    0.13
  12  -7   0    0.03    0.09
 -12   7   0    0.08    0.13
  11  -7   0    0.21    0.09
 -11   7   0    0.21    0.14
  10  -7   0    0.31    0.10
 -10   7   0    0.27    0.13
   9  -7   0    1.01    0.11
  -9   7   0    1.19    0.16
   8  -7   0    2.95    0.15
   8  -7   0    2.92    0.17
  -8   7   0    3.18    0.19
   7  -7   0    0.42    0.09
   7  -7   0    0.54    0.10
  -7   7   0    0.47    0.11
   6  -7   0    0.43    0.09
   6  -7   0    0.26    0.09
  -6   7   0    0.48    0.10
   5  -7   0    0.01    0.07
  -5   7   0   -0.16    0.07
   4  -7   0    2.30    0.12
   4  -7   0    2.05    0.14
  -4   7   0    2.18    0.13
  -4   7   0    2.04    0.13
   3  -7   0   -0.08    0.06
   3  -7   0   -0.07    0.07
  -3   7   0    0.04    0.07
  -3   7   0    0.09    0.06
   2  -7   0    7.39    0.24
   2  -7   0    7.58    0.20
   2  -7   0    7.48    0.22
  -2   7   0    7.28    0.20
  -2   7   0    7.25    0.22
  -2   7   0    7.00    0.21
   1  -7   0   15.29    0.36
   1  -7   0   15.06    0.39
   1  -7   0   14.57    0.32
   1  -7   0   14.67    0.37
  -1   7   0   14.85    0.32
  -1   7   0   14.39    0.32
  -1   7   0   14.40    0.35
  -1   7   0   14.37    0.36
   0  -7   0   17.00    0.42
   0  -7   0   17.14    0.39
   0  -7   0   16.67    0.44
   0  -7   0   16.33    0.36
   0  -7   0   16.89    0.41
   0   7   0   16.77    0.35
   0   7   0   16.46    0.40
   0   7   0   16.24    0.38
   0   7   0   16.85    0.35
  -1  -7   0   50.96    1.17
  -1  -7   0   51.23    1.14
  -1  -7   0   51.46    1.13
  -1  -7   0   50.62    0.99
   1   7   0   50.62    0.94
   1   7   0   50.75    0.94
   1   7   0   50.79    1.10
   1   7   0   49.89    1.04
  -2  -7   0   28.00    0.57
  -2  -7   0   28.65    0.67
  -2  -7   0   28.68    0.68
   2   7   0   28.13    0.64
   2   7   0   28.88    0.55
   2   7   0   28.17    0.55
   2   7   0   28.67    0.61
  -3  -7   0   47.54    1.08
  -3  -7   0   47.88    1.11
  -3  -7   0   47.84    0.93
   3   7   0   48.23    0.89
   3   7   0   49.13    0.89
   3   7   0   47.07    0.98
   3   7   0   47.91    1.10
   3   7   0   47.28    1.04
  -4  -7   0    1.18    0.07
  -4  -7   0    0.64    0.08
  -4  -7   0    0.92    0.08
   4   7   0    0.88    0.08
   4   7   0    1.06    0.07
   4   7   0    0.94    0.08
   4   7   0    0.82    0.08
  -5  -7   0   35.62    0.87
  -5  -7   0   35.41    0.73
  -5  -7   0   37.43    0.77
  -5  -7   0   35.98    0.84
   5   7   0   36.90    0.70
   5   7   0   37.06    0.86
   5   7   0   37.13    0.77
   5   7   0   36.53    0.82
  -6  -7   0    3.04    0.13
  -6  -7   0    2.94    0.11
  -6  -7   0    3.40    0.16
  -6  -7   0    3.14    0.14
   6   7   0    3.12    0.14
   6   7   0    2.99    0.12
   6   7   0    3.08    0.14
  -7  -7   0    2.87    0.12
  -7  -7   0    3.05    0.16
  -7  -7   0    2.83    0.14
   7   7   0    2.69    0.14
   7   7   0    2.77    0.14
  -8  -7   0    0.30    0.06
  -8  -7   0    0.28    0.07
   8   7   0    0.16    0.08
  -9  -7   0   14.27    0.32
  -9  -7   0   14.57    0.35
   9   7   0   14.36    0.38
 -10  -7   0    4.81    0.18
 -10  -7   0    4.79    0.16
  10   7   0    4.84    0.21
 -11  -7   0    1.39    0.12
 -11  -7   0    1.46    0.11
  11   7   0    1.12    0.13
 -12  -7   0    0.05    0.08
 -12  -7   0    0.22    0.10
  12   7   0    0.16    0.11
 -13  -7   0    0.25    0.09
  13   7   0    0.34    0.13
 -14  -7   0    0.31    0.09
  14   7   0    0.47    0.14
 -15  -7   0   -0.20    0.08
  15   7   0   -0.02    0.13
 -16  -7   0   -0.07    0.09
  16   7   0   -0.03    0.13
  11  -8   0    0.04    0.09
 -11   8   0   -0.09    0.13
  10  -8   0    0.12    0.09
 -10   8   0    0.06    0.12
   9  -8   0    0.19    0.09
  -9   8   0    0.46    0.13
   8  -8   0    0.67    0.11
   8  -8   0    0.75    0.12
  -8   8   0    0.43    0.13
   7  -8   0    0.53    0.10
   7  -8   0    0.69    0.11
  -7   8   0    0.67    0.13
   6  -8   0    0.54    0.11
  -6   8   0    0.50    0.11
   5  -8   0    0.21    0.09
  -5   8   0    0.00    0.09
   4  -8   0    0.05    0.08
  -4   8   0    0.09    0.08
  -4   8   0    0.11    0.07
   3  -8   0    2.12    0.12
  -3   8   0    2.07    0.12
  -3   8   0    2.06    0.13
   2  -8   0    0.69    0.08
  -2   8   0    0.69    0.09
  -2   8   0    0.56    0.08
  -2   8   0    0.53    0.08
   1  -8   0    1.00    0.10
   1  -8   0    1.01    0.08
  -1   8   0    1.08    0.09
  -1   8   0    1.08    0.10
  -1   8   0    1.16    0.09
   0  -8   0   19.83    0.42
   0  -8   0   20.38    0.50
   0  -8   0   20.27    0.51
   0   8   0   19.09    0.47
   0   8   0   18.63    0.40
   0   8   0   18.83    0.41
   0   8   0   19.33    0.45
  -1  -8   0    0.79    0.09
  -1  -8   0    0.86    0.09
  -1  -8   0    0.76    0.08
  -1  -8   0    0.65    0.07
  -1  -8   0    0.72    0.07
   1   8   0    0.73    0.08
   1   8   0    0.74    0.07
   1   8   0    0.72    0.08
   1   8   0    0.56    0.06
  -2  -8   0   27.65    0.58
  -2  -8   0   27.32    0.62
  -2  -8   0   25.38    0.54
  -2  -8   0   26.37    0.65
  -2  -8   0   26.45    0.63
   2   8   0   26.28    0.52
   2   8   0   25.80    0.58
   2   8   0   27.27    0.52
   2   8   0   26.14    0.61
  -3  -8   0   22.80    0.56
  -3  -8   0   22.58    0.47
  -3  -8   0   22.45    0.55
  -3  -8   0   22.21    0.50
   3   8   0   22.04    0.45
   3   8   0   21.84    0.50
   3   8   0   21.86    0.52
   3   8   0   22.86    0.45
  -4  -8   0    1.70    0.10
  -4  -8   0    1.76    0.12
  -4  -8   0    1.64    0.09
  -4  -8   0    1.85    0.11
   4   8   0    1.80    0.11
   4   8   0    1.82    0.09
   4   8   0    1.70    0.11
   4   8   0    1.78    0.11
  -5  -8   0    5.35    0.18
  -5  -8   0    5.35    0.19
  -5  -8   0    4.94    0.15
  -5  -8   0    5.11    0.19
   5   8   0    5.08    0.15
   5   8   0    4.78    0.17
   5   8   0    5.03    0.19
   5   8   0    4.80    0.17
  -6  -8   0   12.46    0.32
  -6  -8   0   12.69    0.29
  -6  -8   0   12.80    0.35
   6   8   0   12.35    0.32
   6   8   0   12.70    0.34
   6   8   0   12.59    0.29
  -7  -8   0    2.43    0.13
  -7  -8   0    2.47    0.12
   7   8   0    2.70    0.14
  -8  -8   0    0.41    0.09
  -8  -8   0    0.56    0.08
   8   8   0    0.29    0.09
  -9  -8   0    7.75    0.23
   9   8   0    8.03    0.26
 -10  -8   0    4.45    0.18
 -10  -8   0    4.41    0.16
  10   8   0    4.53    0.20
 -11  -8   0    0.22    0.08
 -11  -8   0    0.24    0.09
  11   8   0   -0.02    0.10
 -12  -8   0    2.10    0.15
 -12  -8   0    2.35    0.13
  12   8   0    2.07    0.18
 -13  -8   0    0.31    0.09
  13   8   0    0.24    0.13
 -14  -8   0    0.37    0.10
  14   8   0    0.47    0.15
 -15  -8   0    1.54    0.13
  15   8   0    1.43    0.18
 -16  -8   0    0.26    0.10
  16   8   0    0.39    0.15
  10  -9   0   -0.08    0.09
 -10   9   0    0.09    0.13
   9  -9   0    0.33    0.10
  -9   9   0    0.23    0.12
   8  -9   0   -0.09    0.09
  -8   9   0    0.07    0.11
   7  -9   0    0.40    0.11
  -7   9   0    0.18    0.11
   6  -9   0    0.28    0.10
  -6   9   0    0.25    0.11
   5  -9   0    0.63    0.11
  -5   9   0    0.65    0.11
   4  -9   0    0.34    0.09
  -4   9   0    0.37    0.10
   3  -9   0    3.63    0.15
  -3   9   0    3.38    0.15
  -3   9   0    3.87    0.18
   2  -9   0   10.07    0.27
  -2   9   0    9.83    0.29
  -2   9   0   10.40    0.27
   1  -9   0    0.04    0.07
  -1   9   0    0.10    0.07
  -1   9   0    0.06    0.07
  -1   9   0    0.14    0.08
   0  -9   0    4.55    0.19
   0  -9   0    4.64    0.15
   0   9   0    4.31    0.17
   0   9   0    4.40    0.16
   0   9   0    4.29    0.17
  -1  -9   0   10.77    0.31
  -1  -9   0   10.66    0.26
   1   9   0   10.70    0.26
   1   9   0   10.63    0.28
   1   9   0   10.64    0.26
   1   9   0   10.58    0.30
  -2  -9   0    9.19    0.23
  -2  -9   0    9.36    0.28
   2   9   0    9.27    0.27
   2   9   0    9.62    0.23
   2   9   0    9.33    0.23
   2   9   0    9.05    0.25
  -3  -9   0    1.32    0.09
  -3  -9   0    1.11    0.10
   3   9   0    1.17    0.10
   3   9   0    1.40    0.10
   3   9   0    1.19    0.10
   3   9   0    1.41    0.09
  -4  -9   0    3.02    0.15
  -4  -9   0    3.04    0.12
   4   9   0    3.18    0.15
   4   9   0    3.05    0.12
   4   9   0    2.96    0.15
  -5  -9   0   31.98    0.76
  -5  -9   0   31.73    0.65
   5   9   0   31.15    0.69
   5   9   0   31.17    0.62
   5   9   0   31.09    0.73
  -6  -9   0   -0.07    0.07
  -6  -9   0    0.00    0.06
   6   9   0    0.17    0.07
   6   9   0    0.12    0.08
  -7  -9   0    1.31    0.10
   7   9   0    1.14    0.11
   7   9   0    1.27    0.12
  -8  -9   0    0.85    0.09
   8   9   0    0.86    0.11
   8   9   0    0.71    0.10
  -9  -9   0    1.05    0.10
   9   9   0    0.85    0.11
 -10  -9   0    5.20    0.20
  10   9   0    5.27    0.22
 -11  -9   0    1.21    0.12
  11   9   0    1.11    0.13
 -12  -9   0    0.18    0.09
 -12  -9   0    0.17    0.11
  12   9   0    0.38    0.13
 -13  -9   0   -0.05    0.09
 -13  -9   0    0.24    0.11
  13   9   0   -0.01    0.12
 -14  -9   0    0.14    0.10
  14   9   0    0.03    0.13
 -15  -9   0    0.09    0.10
  15   9   0    0.27    0.14
 -16  -9   0    0.17    0.10
  16   9   0   -0.02    0.14
   9 -10   0    0.24    0.10
  -9  10   0    0.22    0.13
   8 -10   0    0.19    0.10
  -8  10   0    0.11    0.12
  -7  10   0    0.22    0.11
   6 -10   0    0.57    0.12
  -6  10   0    0.47    0.12
   5 -10   0    0.61    0.11
  -5  10   0    0.37    0.12
   4 -10   0    0.83    0.11
  -4  10   0    0.58    0.11
   3 -10   0    0.43    0.10
  -3  10   0    0.26    0.09
  -3  10   0    0.31    0.10
   2 -10   0    1.13    0.11
  -2  10   0    1.45    0.12
  -2  10   0    1.50    0.11
   1 -10   0    8.74    0.25
  -1  10   0    8.24    0.26
  -1  10   0    9.06    0.25
  -1  10   0    8.75    0.27
   0 -10   0    1.54    0.11
   0  10   0    1.50    0.12
   0  10   0    1.31    0.10
   0  10   0    1.46    0.12
  -1 -10   0    1.89    0.11
   1  10   0    1.61    0.12
   1  10   0    1.82    0.12
   1  10   0    1.67    0.12
  -2 -10   0    4.31    0.15
   2  10   0    4.27    0.18
   2  10   0    3.98    0.15
   2  10   0    3.94    0.16
  -3 -10   0   12.35    0.30
   3  10   0   12.44    0.33
   3  10   0   12.59    0.30
   3  10   0   13.11    0.35
  -4 -10   0    6.02    0.18
   4  10   0    6.32    0.21
   4  10   0    6.32    0.22
  -5 -10   0   12.64    0.30
   5  10   0   12.41    0.33
   5  10   0   12.57    0.35
  -6 -10   0    8.01    0.22
   6  10   0    7.87    0.25
   6  10   0    8.42    0.26
  -7 -10   0    0.03    0.07
   7  10   0   -0.09    0.07
   7  10   0   -0.05    0.08
  -8 -10   0    7.63    0.23
   8  10   0    7.45    0.26
   8  10   0    7.75    0.25
  -9 -10   0    0.09    0.08
   9  10   0    0.20    0.09
   9  10   0    0.16    0.09
 -10 -10   0    2.78    0.15
  10  10   0    2.80    0.18
  10  10   0    2.86    0.18
 -11 -10   0    3.67    0.18
  11  10   0    3.41    0.19
  11  10   0    3.49    0.20
 -12 -10   0    1.71    0.15
  12  10   0    1.61    0.16
 -13 -10   0    0.78    0.11
 -13 -10   0    0.70    0.14
  13  10   0    0.77    0.15
 -14 -10   0    1.02    0.12
  14  10   0    1.29    0.17
 -15 -10   0   -0.15    0.09
  15  10   0   -0.07    0.13
 -16 -10   0    0.14    0.10
  16  10   0    0.03    0.13
   8 -11   0    0.34    0.11
  -8  11   0    0.09    0.12
  -7  11   0    0.00    0.12
   6 -11   0   -0.08    0.10
  -6  11   0   -0.26    0.10
   5 -11   0   -0.01    0.10
  -5  11   0    0.04    0.10
   4 -11   0    0.09    0.10
  -4  11   0    0.14    0.11
   3 -11   0    0.30    0.10
  -3  11   0    0.34    0.11
   2 -11   0    1.58    0.13
  -2  11   0    1.68    0.14
  -2  11   0    1.88    0.13
   1 -11   0    1.71    0.12
  -1  11   0    1.56    0.12
  -1  11   0    1.64    0.13
   0 -11   0    1.28    0.11
   0  11   0    1.33    0.13
   0  11   0    1.16    0.11
   0  11   0    1.25    0.12
  -1 -11   0    9.27    0.25
   1  11   0    9.48    0.29
   1  11   0    9.22    0.26
   1  11   0    9.04    0.28
  -2 -11   0    1.74    0.12
   2  11   0    1.71    0.13
   2  11   0    1.98    0.14
   2  11   0    1.73    0.11
  -3 -11   0   -0.02    0.07
   3  11   0    0.09    0.08
   3  11   0    0.10    0.07
   3  11   0    0.09    0.08
  -4 -11   0   -0.02    0.07
   4  11   0    0.05    0.08
   4  11   0   -0.01    0.08
  -5 -11   0    7.94    0.23
   5  11   0    7.82    0.25
   5  11   0    7.70    0.26
  -6 -11   0    0.04    0.07
   6  11   0   -0.08    0.08
   6  11   0   -0.03    0.08
  -7 -11   0    0.16    0.07
   7  11   0    0.10    0.09
   7  11   0    0.01    0.08
  -8 -11   0    0.13    0.08
   8  11   0    0.23    0.10
   8  11   0    0.20    0.09
  -9 -11   0    3.90    0.17
   9  11   0    4.11    0.19
   9  11   0    4.20    0.20
 -10 -11   0   -0.02    0.08
  10  11   0   -0.08    0.09
  10  11   0    0.07    0.10
 -11 -11   0    1.26    0.13
  11  11   0    1.26    0.15
  11  11   0    1.14    0.14
 -12 -11   0    0.15    0.11
  12  11   0    0.04    0.11
  12  11   0    0.25    0.12
 -13 -11   0    0.16    0.12
  13  11   0    0.20    0.12
  13  11   0    0.06    0.13
 -14 -11   0    0.00    0.10
  14  11   0    0.13    0.13
  14  11   0    0.08    0.13
 -15 -11   0    0.11    0.10
  15  11   0    0.22    0.14
  15  11   0    0.03    0.13
 -16 -11   0    0.07    0.10
  16  11   0   -0.06    0.13
  16  11   0    0.01    0.13
  -7  12   0    0.07    0.12
  -6  12   0    0.19    0.12
   5 -12   0    0.21    0.11
  -5  12   0   -0.01    0.11
   4 -12   0    0.87    0.13
  -4  12   0    0.78    0.13
   3 -12   0    0.15    0.10
  -3  12   0    0.16    0.10
   2 -12   0   -0.05    0.09
  -2  12   0   -0.10    0.10
   1 -12   0    1.16    0.12
  -1  12   0    1.48    0.14
  -1  12   0    1.07    0.12
   0 -12   0    0.09    0.08
   0  12   0    0.09    0.09
   0  12   0    0.08    0.08
  -1 -12   0    0.00    0.08
   1  12   0    0.10    0.08
   1  12   0    0.10    0.09
   1  12   0    0.00    0.09
  -2 -12   0    3.81    0.16
   2  12   0    3.55    0.17
   2  12   0    3.61    0.16
   2  12   0    3.70    0.18
  -3 -12   0   10.81    0.29
   3  12   0   10.11    0.30
   3  12   0   10.96    0.33
   3  12   0   10.37    0.29
  -4 -12   0    0.63    0.10
   4  12   0    0.94    0.11
   4  12   0    0.53    0.11
  -5 -12   0    0.66    0.10
   5  12   0    0.53    0.10
   5  12   0    0.70    0.11
  -6 -12   0    2.92    0.15
   6  12   0    3.15    0.18
   6  12   0    2.87    0.16
  -7 -12   0    0.38    0.09
   7  12   0    0.45    0.10
   7  12   0    0.43    0.10
  -8 -12   0   -0.01    0.08
   8  12   0    0.12    0.09
   8  12   0    0.06    0.09
  -9 -12   0    1.27    0.12
   9  12   0    1.17    0.14
   9  12   0    1.30    0.15
 -10 -12   0    4.27    0.20
  10  12   0    3.90    0.22
  10  12   0    3.60    0.20
 -11 -12   0    0.00    0.10
  11  12   0    0.13    0.12
  11  12   0    0.07    0.11
 -12 -12   0    3.51    0.20
  12  12   0    3.86    0.24
  12  12   0    3.46    0.21
 -13 -12   0    0.54    0.13
  13  12   0    0.35    0.13
  13  12   0    0.29    0.14
 -14 -12   0    0.01    0.09
  14  12   0    0.00    0.12
  14  12   0   -0.07    0.12
 -15 -12   0    0.20    0.10
  15  12   0    0.22    0.14
  15  12   0    0.29    0.14
  -6  13   0    0.39    0.13
  -5  13   0    0.05    0.11
   4 -13   0    0.18    0.11
  -4  13   0    0.15    0.11
   3 -13   0   -0.06    0.11
  -3  13   0    0.18    0.11
   2 -13   0    1.53    0.15
  -2  13   0    1.90    0.16
   1 -13   0    0.81    0.12
  -1  13   0    0.53    0.12
   0 -13   0    1.35    0.13
   0  13   0    1.40    0.14
   0  13   0    1.47    0.13
  -1 -13   0    0.03    0.09
   1  13   0   -0.04    0.09
   1  13   0   -0.11    0.08
  -2 -13   0   -0.06    0.08
   2  13   0    0.22    0.09
   2  13   0   -0.10    0.09
  -3 -13   0   -0.02    0.08
   3  13   0    0.10    0.09
   3  13   0    0.01    0.09
  -4 -13   0    1.87    0.14
   4  13   0    2.01    0.15
   4  13   0    1.86    0.16
  -5 -13   0    0.33    0.09
   5  13   0    0.36    0.10
   5  13   0    0.23    0.11
  -6 -13   0    0.31    0.09
   6  13   0    0.75    0.12
   6  13   0    0.35    0.10
  -7 -13   0    1.83    0.13
   7  13   0    1.96    0.16
   7  13   0    2.21    0.16
  -8 -13   0   -0.05    0.08
   8  13   0    0.08    0.10
   8  13   0   -0.16    0.09
  -9 -13   0    0.45    0.11
   9  13   0    0.44    0.12
   9  13   0    0.47    0.12
 -10 -13   0   -0.20    0.09
  10  13   0   -0.11    0.10
  10  13   0   -0.20    0.10
 -11 -13   0    0.08    0.11
  11  13   0    0.13    0.11
  11  13   0   -0.03    0.11
 -12 -13   0    0.10    0.11
  12  13   0   -0.20    0.11
  12  13   0   -0.05    0.11
 -13 -13   0    0.20    0.12
  13  13   0    0.07    0.12
  13  13   0   -0.05    0.12
  14  13   0   -0.07    0.12
  14  13   0    0.06    0.12
 -15 -13   0    0.08    0.10
  15  13   0    0.06    0.12
  15  13   0    0.13    0.14
  -4  14   0    0.01    0.10
   3 -14   0    0.15    0.11
  -3  14   0    0.05    0.11
   2 -14   0    0.22    0.11
  -2  14   0    0.07    0.10
   1 -14   0    1.90    0.16
  -1  14   0    1.95    0.16
   0 -14   0    1.31    0.14
   0  14   0    1.49    0.15
  -1 -14   0    1.76    0.15
   1  14   0    1.60    0.15
  -2 -14   0    0.09    0.10
   2  14   0    0.10    0.09
   2  14   0    0.11    0.10
  -3 -14   0   -0.08    0.09
   3  14   0    0.05    0.10
  -4 -14   0    0.54    0.10
   4  14   0    0.68    0.13
   4  14   0    0.68    0.12
  -5 -14   0    0.28    0.10
   5  14   0    0.13    0.11
   5  14   0    0.38    0.11
  -6 -14   0    0.69    0.11
   6  14   0    0.69    0.13
   6  14   0    0.74    0.12
  -7 -14   0    0.07    0.09
   7  14   0    0.07    0.11
   7  14   0    0.00    0.10
  -8 -14   0    3.60    0.19
   8  14   0    3.67    0.22
   8  14   0    3.85    0.20
  -9 -14   0    0.75    0.12
   9  14   0    0.85    0.15
   9  14   0    0.86    0.13
 -10 -14   0    0.46    0.11
  10  14   0    0.50    0.14
  10  14   0    0.55    0.12
 -11 -14   0    1.18    0.14
  11  14   0    1.07    0.15
  11  14   0    1.04    0.15
 -12 -14   0    0.56    0.13
  12  14   0    0.42    0.12
  12  14   0    0.53    0.15
  13  14   0   -0.07    0.11
  13  14   0   -0.04    0.13
  14  14   0    0.06    0.12
  14  14   0   -0.05    0.13
  -3  15   0    0.12    0.11
   2 -15   0    0.20    0.11
  -2  15   0    0.11    0.10
   1 -15   0    0.09    0.11
  -1  15   0    0.02    0.10
   0 -15   0    0.07    0.11
   0  15   0    0.00    0.10
  -1 -15   0    0.36    0.11
   1  15   0    0.47    0.11
  -2 -15   0    0.04    0.10
   2  15   0   -0.02    0.10
  -3 -15   0   -0.02    0.10
   3  15   0   -0.27    0.09
  -4 -15   0    0.17    0.10
   4  15   0   -0.05    0.10
  -5 -15   0    1.78    0.15
   5  15   0    1.98    0.15
  -6 -15   0   -0.01    0.10
   6  15   0    0.07    0.11
   6  15   0   -0.02    0.09
  -7 -15   0    0.79    0.12
   7  15   0    0.96    0.15
   7  15   0    1.16    0.14
  -8 -15   0    0.03    0.10
   8  15   0    0.05    0.12
   8  15   0    0.19    0.11
  -9 -15   0   -0.03    0.11
   9  15   0   -0.04    0.10
   9  15   0   -0.04    0.12
 -10 -15   0   -0.04    0.10
  10  15   0    0.01    0.11
  10  15   0    0.06    0.11
 -11 -15   0    0.00    0.11
  11  15   0    0.17    0.11
  11  15   0   -0.06    0.12
 -12 -15   0    0.46    0.13
  12  15   0    0.44    0.13
  12  15   0    0.39    0.14
  13  15   0    0.13    0.13
  13  15   0    0.05    0.12
   1 -16   0    0.70    0.14
  -1  16   0    0.53    0.12
   0 -16   0    0.25    0.11
   0  16   0    0.13    0.10
  -1 -16   0   -0.19    0.10
   1  16   0    0.09    0.10
  -2 -16   0    0.11    0.11
   2  16   0   -0.04    0.09
  -3 -16   0    0.34    0.11
   3  16   0    0.11    0.10
  -4 -16   0   -0.04    0.10
   4  16   0   -0.01    0.10
  -5 -16   0    0.16    0.10
   5  16   0    0.22    0.10
  -6 -16   0    0.06    0.10
   6  16   0    0.06    0.10
  -7 -16   0   -0.06    0.10
   7  16   0    0.05    0.10
   7  16   0    0.07    0.12
  -8 -16   0    0.25    0.11
   8  16   0    0.10    0.12
   8  16   0    0.10    0.10
  -9 -16   0    0.41    0.12
   9  16   0    0.54    0.15
   9  16   0    0.46    0.12
 -10 -16   0    0.12    0.12
  10  16   0    0.23    0.13
  10  16   0   -0.09    0.10
 -11 -16   0    0.00    0.11
  11  16   0    0.18    0.13
  11  16   0    0.12    0.11
 -12 -16   0    0.39    0.13
  12  16   0    0.44    0.15
  12  16   0    0.16    0.11
  -1 -17   0    0.29    0.13
   1  17   0    0.19    0.10
  -2 -17   0    0.08    0.11
   2  17   0   -0.10    0.09
  -3 -17   0    0.52    0.13
   3  17   0    0.55    0.11
  -4 -17   0    0.18    0.12
   4  17   0    0.27    0.10
  -5 -17   0    0.05    0.11
   5  17   0    0.04    0.10
  -6 -17   0    0.09    0.11
   6  17   0    0.05    0.10
  -7 -17   0   -0.09    0.10
   7  17   0    0.04    0.09
  -8 -17   0   -0.21    0.10
   8  17   0    0.00    0.10
  -9 -17   0    0.08    0.11
   9  17   0    0.02    0.10
 -10 -17   0    0.18    0.12
  10  17   0    0.05    0.13
  10  17   0   -0.18    0.09
 -11 -17   0   -0.14    0.11
  11  17   0   -0.20    0.09
  11  17   0   -0.06    0.12
  10  17  -1    0.07    0.13
 -10 -17   1   -0.02    0.11
   9  17  -1   -0.06    0.12
  -9 -17   1   -0.07    0.11
  -8 -17   1   -0.11    0.11
  -7 -17   1   -0.07    0.11
  -6 -17   1    0.32    0.12
  -5 -17   1    0.60    0.13
  -4 -17   1    0.37    0.12
  -3 -17   1    0.12    0.12
  -2 -17   1    0.61    0.14
  12  16  -1    0.18    0.10
  12  16  -1    0.10    0.14
 -12 -16   1    0.05    0.11
  11  16  -1    0.05    0.13
  11  16  -1   -0.08    0.09
 -11 -16   1    0.22    0.12
  10  16  -1   -0.23    0.08
  10  16  -1    0.14    0.13
 -10 -16   1    0.16    0.11
   9  16  -1   -0.12    0.08
   9  16  -1    0.18    0.13
  -9 -16   1    0.15    0.10
   8  16  -1    0.11    0.13
   8  16  -1    0.05    0.09
  -8 -16   1    0.10    0.10
   7  16  -1    0.03    0.08
   7  16  -1   -0.06    0.12
  -7 -16   1    0.17    0.10
   6  16  -1    0.14    0.09
  -6 -16   1    0.00    0.10
   5  16  -1    0.21    0.09
  -5 -16   1    0.24    0.11
   4  16  -1    0.08    0.08
  -4 -16   1    0.29    0.11
   3  16  -1   -0.03    0.08
  -3 -16   1    0.07    0.11
   2  16  -1    0.01    0.08
  -2 -16   1   -0.03    0.10
  -1 -16   1    0.25    0.12
   0 -16   1    0.03    0.11
   1 -16   1    0.07    0.12
  13  15  -1    0.44    0.12
  13  15  -1    0.24    0.14
 -13 -15   1    0.30    0.13
  12  15  -1    0.28    0.11
  12  15  -1   -0.03    0.12
 -12 -15   1    0.21    0.11
  11  15  -1    0.40    0.11
  11  15  -1    0.14    0.13
 -11 -15   1    0.19    0.11
  10  15  -1    0.06    0.10
  10  15  -1    0.19    0.13
 -10 -15   1    0.26    0.11
   9  15  -1    0.58    0.11
   9  15  -1    0.52    0.14
  -9 -15   1    0.45    0.11
   8  15  -1   -0.02    0.09
   8  15  -1    0.04    0.12
  -8 -15   1   -0.09    0.10
   7  15  -1    0.64    0.11
   7  15  -1    0.46    0.14
  -7 -15   1    0.39    0.11
   6  15  -1    1.42    0.17
   6  15  -1    1.57    0.13
  -6 -15   1    1.35    0.14
   5  15  -1    0.14    0.09
   5  15  -1    0.06    0.12
  -5 -15   1    0.04    0.10
   4  15  -1    0.36    0.10
  -4 -15   1    0.47    0.11
   3  15  -1    0.49    0.10
  -3 -15   1    0.37    0.11
   2  15  -1   -0.05    0.08
  -2 -15   1    0.08    0.10
   1  15  -1    0.00    0.09
   1  15  -1   -0.10    0.09
  -1 -15   1    0.08    0.11
   0  15  -1   -0.13    0.09
   0  15  -1   -0.13    0.09
   0 -15   1    0.14    0.10
  -1  15  -1   -0.08    0.09
   1 -15   1    0.01    0.10
  -2  15  -1   -0.20    0.08
   2 -15   1    0.01    0.11
  -3  15  -1    0.17    0.10
   3 -15   1    0.28    0.13
  14  14  -1    0.08    0.13
  14  14  -1    0.03    0.11
  13  14  -1    0.33    0.14
  13  14  -1    0.48    0.12
 -13 -14   1    0.47    0.13
  12  14  -1    0.39    0.14
  12  14  -1    0.42    0.12
 -12 -14   1    0.60    0.13
  11  14  -1    0.07    0.10
  11  14  -1    0.04    0.12
 -11 -14   1    0.14    0.11
  10  14  -1    0.74    0.14
  10  14  -1    0.64    0.12
 -10 -14   1    0.64    0.12
   9  14  -1    0.36    0.13
   9  14  -1    0.35    0.11
  -9 -14   1    0.44    0.11
   8  14  -1    0.07    0.09
   8  14  -1    0.05    0.12
  -8 -14   1    0.00    0.09
   7  14  -1   -0.23    0.11
   7  14  -1   -0.09    0.08
  -7 -14   1    0.04    0.09
   6  14  -1   -0.05    0.11
   6  14  -1    0.10    0.09
  -6 -14   1   -0.05    0.09
   5  14  -1    1.12    0.15
   5  14  -1    0.90    0.11
  -5 -14   1    1.15    0.12
   4  14  -1    0.75    0.14
   4  14  -1    0.58    0.10
  -4 -14   1    0.49    0.11
   3  14  -1    0.84    0.14
   3  14  -1    0.80    0.11
  -3 -14   1    0.64    0.11
   2  14  -1    0.89    0.12
  -2 -14   1    0.65    0.11
   1  14  -1   -0.03    0.09
   1  14  -1    0.05    0.09
  -1 -14   1    0.04    0.10
   0  14  -1    0.58    0.11
   0  14  -1    1.07    0.13
   0 -14   1    1.01    0.14
  -1  14  -1    0.67    0.12
  -1  14  -1    0.45    0.11
   1 -14   1    0.41    0.12
  -2  14  -1    0.36    0.11
   2 -14   1    0.20    0.11
  -3  14  -1    0.03    0.10
   3 -14   1   -0.11    0.10
  -4  14  -1   -0.07    0.09
   4 -14   1    0.03    0.11
  15  13  -1   -0.04    0.12
  15  13  -1   -0.01    0.13
  14  13  -1    0.11    0.13
  14  13  -1    0.28    0.12
  13  13  -1    0.08    0.11
  13  13  -1    0.03    0.12
 -13 -13   1    0.08    0.12
  12  13  -1    0.30    0.14
  12  13  -1    0.09    0.11
 -12 -13   1    0.22    0.12
  11  13  -1    0.43    0.11
  11  13  -1    0.28    0.13
 -11 -13   1    0.46    0.11
  10  13  -1   -0.07    0.10
  10  13  -1   -0.10    0.09
 -10 -13   1   -0.10    0.09
   9  13  -1    0.23    0.12
   9  13  -1    0.32    0.11
  -9 -13   1    0.22    0.10
   8  13  -1    1.02    0.12
   8  13  -1    0.99    0.14
  -8 -13   1    1.13    0.12
   7  13  -1    0.01    0.10
   7  13  -1   -0.05    0.08
  -7 -13   1    0.07    0.09
   6  13  -1    0.48    0.10
   6  13  -1    0.37    0.11
  -6 -13   1    0.33    0.10
   5  13  -1    2.14    0.14
   5  13  -1    2.07    0.16
  -5 -13   1    1.94    0.13
   4  13  -1    2.90    0.19
   4  13  -1    3.06    0.16
  -4 -13   1    2.90    0.16
   3  13  -1    1.03    0.13
   3  13  -1    0.84    0.11
  -3 -13   1    0.63    0.10
   2  13  -1   -0.14    0.08
   2  13  -1   -0.07    0.10
   2  13  -1   -0.05    0.08
  -2 -13   1   -0.08    0.09
   1  13  -1   -0.04    0.09
   1  13  -1   -0.13    0.08
  -1 -13   1   -0.06    0.09
   0  13  -1    0.32    0.09
   0  13  -1    0.37    0.10
   0 -13   1    0.39    0.10
  -1  13  -1    0.42    0.11
  -1  13  -1    0.33    0.10
   1 -13   1    0.38    0.11
  -2  13  -1    0.12    0.10
   2 -13   1    0.18    0.11
  -3  13  -1    0.60    0.12
   3 -13   1    0.61    0.12
  -4  13  -1    0.34    0.11
   4 -13   1    0.21    0.11
  -5  13  -1    0.48    0.12
   5 -13   1    0.57    0.13
  -6  13  -1   -0.06    0.10
  15  12  -1    0.20    0.14
  15  12  -1   -0.14    0.11
  14  12  -1    0.40    0.13
  14  12  -1    0.46    0.15
  13  12  -1    0.03    0.12
  13  12  -1    0.05    0.11
 -13 -12   1   -0.08    0.11
  12  12  -1   -0.06    0.11
  12  12  -1   -0.06    0.11
 -12 -12   1   -0.08    0.11
  11  12  -1    0.74    0.13
  11  12  -1    0.68    0.14
 -11 -12   1    0.73    0.12
  10  12  -1   -0.11    0.09
  10  12  -1    0.01    0.11
 -10 -12   1   -0.07    0.09
   9  12  -1   -0.19    0.10
   9  12  -1    0.02    0.09
  -9 -12   1    0.08    0.09
   8  12  -1   -0.08    0.08
   8  12  -1    0.04    0.09
  -8 -12   1   -0.08    0.08
   7  12  -1    0.13    0.10
   7  12  -1    0.36    0.09
  -7 -12   1    0.17    0.08
   6  12  -1   -0.13    0.08
   6  12  -1    0.00    0.09
  -6 -12   1   -0.18    0.07
   5  12  -1    2.30    0.17
   5  12  -1    2.29    0.14
  -5 -12   1    2.38    0.14
   4  12  -1    6.52    0.25
   4  12  -1    6.28    0.22
  -4 -12   1    6.05    0.21
   3  12  -1    1.68    0.15
   3  12  -1    1.65    0.13
  -3 -12   1    1.87    0.13
   2  12  -1    1.92    0.16
   2  12  -1    2.05    0.13
   2  12  -1    1.98    0.14
  -2 -12   1    2.05    0.14
   1  12  -1    0.39    0.08
   1  12  -1    0.38    0.10
   1  12  -1    0.37    0.10
  -1 -12   1    0.43    0.09
   0  12  -1    0.30    0.09
   0  12  -1    0.19    0.10
   0  12  -1    0.41    0.11
   0 -12   1    0.24    0.09
  -1  12  -1    0.21    0.09
  -1  12  -1    0.13    0.09
   1 -12   1    0.14    0.10
  -2  12  -1    0.36    0.10
  -2  12  -1    0.42    0.11
   2 -12   1    0.43    0.11
  -3  12  -1    1.01    0.13
   3 -12   1    0.98    0.13
  -4  12  -1    0.39    0.12
   4 -12   1    0.46    0.12
  -5  12  -1    0.28    0.12
   5 -12   1    0.26    0.11
  -6  12  -1    0.85    0.14
   6 -12   1    0.70    0.13
  -7  12  -1   -0.09    0.10
  16  11  -1    0.09    0.13
  16  11  -1    0.02    0.14
 -16 -11   1   -0.01    0.10
  15  11  -1   -0.09    0.12
  15  11  -1   -0.04    0.12
 -15 -11   1   -0.02    0.10
  14  11  -1    0.16    0.12
  14  11  -1    0.37    0.14
  13  11  -1    0.59    0.14
  13  11  -1    0.64    0.14
 -13 -11   1    0.39    0.13
  12  11  -1    0.34    0.12
  12  11  -1    0.33    0.12
 -12 -11   1    0.31    0.11
  11  11  -1   -0.07    0.10
  11  11  -1    0.10    0.10
 -11 -11   1   -0.06    0.09
  10  11  -1    4.73    0.21
  10  11  -1    4.73    0.23
 -10 -11   1    4.79    0.19
   9  11  -1    0.14    0.10
   9  11  -1   -0.09    0.08
  -9 -11   1    0.04    0.08
   8  11  -1    1.26    0.12
   8  11  -1    1.25    0.14
  -8 -11   1    1.15    0.11
   7  11  -1   -0.08    0.08
   7  11  -1   -0.04    0.08
  -7 -11   1    0.06    0.07
   6  11  -1    2.62    0.14
   6  11  -1    2.58    0.16
  -6 -11   1    2.58    0.13
   5  11  -1    0.39    0.10
   5  11  -1    0.37    0.09
  -5 -11   1    0.41    0.08
   4  11  -1    2.71    0.16
   4  11  -1    2.85    0.14
  -4 -11   1    2.71    0.13
   3  11  -1    1.47    0.12
   3  11  -1    1.56    0.13
  -3 -11   1    1.30    0.10
   2  11  -1    0.58    0.10
   2  11  -1    0.48    0.09
   2  11  -1    0.35    0.08
  -2 -11   1    0.37    0.08
   1  11  -1    2.65    0.14
   1  11  -1    2.62    0.16
   1  11  -1    2.56    0.14
  -1 -11   1    2.65    0.14
   0  11  -1    3.14    0.17
   0  11  -1    2.53    0.14
   0  11  -1    2.94    0.14
   0 -11   1    2.74    0.14
  -1  11  -1    0.12    0.08
  -1  11  -1    0.03    0.09
  -1  11  -1    0.06    0.07
   1 -11   1    0.00    0.08
  -2  11  -1    0.01    0.08
  -2  11  -1    0.05    0.09
   2 -11   1   -0.01    0.09
  -3  11  -1    3.78    0.18
  -3  11  -1    3.67    0.19
   3 -11   1    3.97    0.18
  -4  11  -1    0.18    0.10
   4 -11   1    0.11    0.10
  -5  11  -1    0.11    0.11
   5 -11   1    0.28    0.11
  -6  11  -1    0.13    0.11
   6 -11   1    0.04    0.11
  -7  11  -1    0.16    0.12
   7 -11   1    0.37    0.12
  -8  11  -1   -0.01    0.12
  16  10  -1   -0.01    0.12
  16  10  -1    0.00    0.13
 -16 -10   1    0.08    0.10
  15  10  -1    0.12    0.12
  15  10  -1   -0.11    0.12
 -15 -10   1   -0.02    0.09
  14  10  -1    0.13    0.13
  14  10  -1    0.22    0.12
  13  10  -1    2.26    0.19
  13  10  -1    1.97    0.19
 -13 -10   1    1.98    0.17
  12  10  -1    0.22    0.11
  12  10  -1    0.04    0.11
 -12 -10   1    0.08    0.11
  11  10  -1    0.26    0.11
  11  10  -1    0.28    0.11
 -11 -10   1    0.12    0.10
  10  10  -1    0.01    0.09
  10  10  -1    0.00    0.09
 -10 -10   1    0.09    0.09
   9  10  -1    2.97    0.18
   9  10  -1    3.10    0.16
  -9 -10   1    2.89    0.14
   8  10  -1    0.53    0.10
   8  10  -1    0.50    0.10
  -8 -10   1    0.42    0.08
   7  10  -1    3.96    0.17
   7  10  -1    3.99    0.19
  -7 -10   1    3.95    0.15
   6  10  -1    1.66    0.13
   6  10  -1    1.90    0.13
  -6 -10   1    1.84    0.11
   5  10  -1    3.79    0.16
   5  10  -1    3.79    0.18
  -5 -10   1    3.77    0.18
  -5 -10   1    3.54    0.14
   4  10  -1   24.71    0.55
   4  10  -1   24.69    0.60
   4  10  -1   24.81    0.50
  -4 -10   1   24.42    0.61
  -4 -10   1   24.01    0.52
   3  10  -1   11.89    0.28
   3  10  -1   11.33    0.30
   3  10  -1   11.50    0.33
  -3 -10   1   11.39    0.28
  -3 -10   1   11.39    0.34
   2  10  -1    0.77    0.08
   2  10  -1    0.52    0.07
   2  10  -1    0.61    0.09
   2  10  -1    0.46    0.10
  -2 -10   1    0.58    0.09
  -2 -10   1    0.62    0.08
   1  10  -1    0.61    0.09
   1  10  -1    0.49    0.07
   1  10  -1    0.51    0.09
  -1 -10   1    0.48    0.08
   0  10  -1    5.43    0.21
   0  10  -1    5.18    0.19
   0  10  -1    5.24    0.18
   0 -10   1    5.02    0.17
  -1  10  -1    3.89    0.18
  -1  10  -1    4.17    0.16
  -1  10  -1    4.19    0.17
   1 -10   1    3.92    0.16
  -2  10  -1   -0.03    0.08
  -2  10  -1    0.01    0.07
   2 -10   1   -0.07    0.08
  -3  10  -1    0.90    0.10
  -3  10  -1    1.15    0.12
   3 -10   1    0.74    0.10
  -4  10  -1    3.68    0.18
  -4  10  -1    3.72    0.18
   4 -10   1    3.53    0.17
  -5  10  -1    0.35    0.11
   5 -10   1    0.30    0.11
  -6  10  -1   -0.03    0.10
   6 -10   1   -0.05    0.10
  -7  10  -1    0.30    0.12
   7 -10   1    0.18    0.11
  -8  10  -1    0.08    0.12
  -9  10  -1    0.04    0.12
  16   9  -1    0.00    0.13
  16   9  -1    0.11    0.13
 -16  -9   1    0.05    0.10
  15   9  -1    0.01    0.13
 -15  -9   1    0.08    0.10
  14   9  -1    0.01    0.13
 -14  -9   1    0.17    0.10
  13   9  -1   -0.05    0.11
 -13  -9   1    0.07    0.11
  12   9  -1    2.11    0.17
 -12  -9   1    2.34    0.16
  11   9  -1    1.06    0.13
 -11  -9   1    1.07    0.12
  10   9  -1    0.17    0.10
  10   9  -1    0.19    0.10
 -10  -9   1    0.22    0.09
   9   9  -1    0.94    0.12
   9   9  -1    0.89    0.11
  -9  -9   1    0.85    0.10
   8   9  -1    2.48    0.16
   8   9  -1    2.34    0.14
  -8  -9   1    2.06    0.12
   7   9  -1    0.14    0.08
   7   9  -1    0.11    0.08
  -7  -9   1    0.09    0.06
   6   9  -1    0.19    0.06
   6   9  -1    0.20    0.08
   6   9  -1    0.31    0.08
  -6  -9   1    0.13    0.08
  -6  -9   1    0.21    0.06
   5   9  -1    0.50    0.09
   5   9  -1    0.49    0.09
   5   9  -1    0.36    0.07
  -5  -9   1    0.34    0.07
  -5  -9   1    0.45    0.09
   4   9  -1   20.08    0.41
   4   9  -1   19.94    0.50
   4   9  -1   19.23    0.45
  -4  -9   1   19.69    0.50
  -4  -9   1   19.60    0.43
   3   9  -1   37.82    0.71
   3   9  -1   35.94    0.84
   3   9  -1   36.46    0.78
  -3  -9   1   36.82    0.74
  -3  -9   1   37.10    0.86
   2   9  -1    7.87    0.25
   2   9  -1    8.07    0.23
   2   9  -1    7.92    0.20
   2   9  -1    8.23    0.21
  -2  -9   1    8.16    0.21
  -2  -9   1    8.02    0.25
   1   9  -1    0.11    0.08
   1   9  -1    0.08    0.06
   1   9  -1   -0.01    0.05
   1   9  -1    0.05    0.06
  -1  -9   1    0.17    0.07
  -1  -9   1    0.09    0.06
   0   9  -1    2.02    0.11
   0   9  -1    2.11    0.13
   0   9  -1    2.13    0.12
   0   9  -1    1.99    0.11
   0  -9   1    2.10    0.10
   0  -9   1    2.07    0.14
  -1   9  -1    3.25    0.14
  -1   9  -1    3.26    0.16
  -1   9  -1    3.19    0.14
   1  -9   1    3.22    0.13
  -2   9  -1    0.58    0.10
  -2   9  -1    0.55    0.10
  -2   9  -1    0.58    0.09
   2  -9   1    0.49    0.08
  -3   9  -1    1.19    0.11
  -3   9  -1    1.19    0.10
   3  -9   1    1.14    0.10
  -4   9  -1   -0.04    0.09
  -4   9  -1    0.08    0.08
   4  -9   1   -0.13    0.08
  -5   9  -1    0.55    0.11
   5  -9   1    0.67    0.11
  -6   9  -1   -0.06    0.10
   6  -9   1    0.02    0.09
  -7   9  -1    0.02    0.10
   7  -9   1    0.08    0.10
  -8   9  -1    0.03    0.11
   8  -9   1    0.36    0.11
  -9   9  -1    0.08    0.12
   9  -9   1    0.10    0.10
 -10   9  -1    0.15    0.12
  10  -9   1    0.11    0.10
  16   8  -1   -0.05    0.13
 -16  -8   1    0.00    0.09
  15   8  -1    0.57    0.15
 -15  -8   1    0.55    0.11
  14   8  -1    0.74    0.15
 -14  -8   1    0.51    0.11
  13   8  -1    0.91    0.15
 -13  -8   1    0.59    0.11
 -13  -8   1    0.66    0.13
  12   8  -1   -0.03    0.11
 -12  -8   1   -0.07    0.10
  11   8  -1    3.64    0.19
 -11  -8   1    3.51    0.17
  10   8  -1    0.68    0.11
 -10  -8   1    0.63    0.10
   9   8  -1    5.88    0.22
  -9  -8   1    5.86    0.19
   8   8  -1   12.43    0.36
   8   8  -1   12.95    0.34
  -8  -8   1   12.50    0.31
   7   8  -1    1.06    0.10
   7   8  -1    0.87    0.10
  -7  -8   1    1.00    0.10
  -7  -8   1    1.07    0.09
   6   8  -1    8.95    0.22
   6   8  -1    8.67    0.27
   6   8  -1    8.64    0.25
  -6  -8   1    9.20    0.28
  -6  -8   1    8.60    0.22
   5   8  -1    5.85    0.19
   5   8  -1    5.49    0.16
   5   8  -1    5.58    0.19
   5   8  -1    5.58    0.20
  -5  -8   1    5.54    0.16
  -5  -8   1    5.83    0.21
  -5  -8   1    5.61    0.20
   4   8  -1   29.59    0.70
   4   8  -1   29.19    0.56
   4   8  -1   27.95    0.62
   4   8  -1   28.75    0.67
  -4  -8   1   29.51    0.69
  -4  -8   1   28.64    0.59
  -4  -8   1   29.00    0.71
   3   8  -1   22.85    0.45
   3   8  -1   22.05    0.49
   3   8  -1   22.37    0.53
   3   8  -1   22.77    0.49
  -3  -8   1   22.08    0.46
  -3  -8   1   21.78    0.54
  -3  -8   1   23.17    0.56
   2   8  -1   -0.04    0.06
   2   8  -1    0.01    0.05
   2   8  -1    0.15    0.06
   2   8  -1    0.03    0.05
   2   8  -1    0.43    0.06
  -2  -8   1    0.08    0.06
  -2  -8   1    0.02    0.05
  -2  -8   1    0.02    0.06
   1   8  -1    2.31    0.11
   1   8  -1    2.71    0.12
   1   8  -1    2.60    0.11
   1   8  -1    2.52    0.12
  -1  -8   1    2.67    0.13
  -1  -8   1    2.42    0.10
  -1  -8   1    2.69    0.12
  -1  -8   1    2.58    0.13
   0   8  -1    0.73    0.09
   0   8  -1    0.70    0.07
   0   8  -1    0.77    0.07
   0   8  -1    0.81    0.08
   0  -8   1    0.75    0.07
   0  -8   1    0.81    0.09
   0  -8   1    0.66    0.08
  -1   8  -1    3.04    0.12
  -1   8  -1    2.62    0.12
  -1   8  -1    2.48    0.13
  -1   8  -1    2.56    0.12
   1  -8   1    2.63    0.11
   1  -8   1    2.79    0.15
  -2   8  -1    4.35    0.17
  -2   8  -1    4.33    0.15
  -2   8  -1    4.41    0.16
   2  -8   1    4.23    0.15
   2  -8   1    4.05    0.18
  -3   8  -1    0.32    0.07
  -3   8  -1    0.31    0.08
   3  -8   1    0.19    0.08
  -4   8  -1    2.45    0.14
  -4   8  -1    2.83    0.14
   4  -8   1    2.73    0.14
  -5   8  -1    2.28    0.15
  -5   8  -1    2.34    0.14
   5  -8   1    2.01    0.13
  -6   8  -1    1.84    0.15
   6  -8   1    1.70    0.14
  -7   8  -1   -0.20    0.09
   7  -8   1    0.11    0.10
  -8   8  -1    0.25    0.11
   8  -8   1    0.32    0.11
  -9   8  -1    0.06    0.11
   9  -8   1    0.02    0.09
 -10   8  -1    0.18    0.13
  10  -8   1    0.00    0.09
 -11   8  -1    0.07    0.13
  11  -8   1    0.02    0.09
  16   7  -1    0.04    0.13
 -16  -7   1   -0.08    0.09
  15   7  -1    0.40    0.14
 -15  -7   1    0.39    0.10
  14   7  -1    0.35    0.14
 -14  -7   1    0.31    0.10
  13   7  -1    0.51    0.14
 -13  -7   1    0.58    0.13
 -13  -7   1    0.63    0.10
  12   7  -1    0.97    0.14
 -12  -7   1    0.80    0.12
 -12  -7   1    0.82    0.10
  11   7  -1    0.01    0.10
 -11  -7   1    0.03    0.09
  10   7  -1    6.22    0.24
 -10  -7   1    6.46    0.21
   9   7  -1    0.22    0.09
  -9  -7   1    0.30    0.08
   8   7  -1    5.54    0.20
  -8  -7   1    5.56    0.17
   7   7  -1    3.59    0.15
   7   7  -1    3.74    0.14
  -7  -7   1    3.52    0.17
  -7  -7   1    3.51    0.13
   6   7  -1   15.26    0.37
   6   7  -1   15.06    0.40
   6   7  -1   15.50    0.33
  -6  -7   1   14.59    0.34
  -6  -7   1   15.51    0.41
  -6  -7   1   15.46    0.40
   5   7  -1    6.59    0.20
   5   7  -1    6.13    0.20
   5   7  -1    6.27    0.19
   5   7  -1    6.08    0.16
  -5  -7   1    6.10    0.16
  -5  -7   1    6.17    0.20
  -5  -7   1    6.66    0.21
   4   7  -1   38.21    0.80
   4   7  -1   40.22    0.91
   4   7  -1   38.45    0.80
   4   7  -1   37.99    0.86
   4   7  -1   38.72    0.73
  -4  -7   1   39.12    0.77
  -4  -7   1   39.11    0.89
  -4  -7   1   38.85    0.91
   3   7  -1   15.04    0.31
   3   7  -1   15.30    0.35
   3   7  -1   14.56    0.37
   3   7  -1   15.55    0.34
  -3  -7   1   14.84    0.32
  -3  -7   1   15.06    0.39
  -3  -7   1   14.95    0.38
   2   7  -1    0.11    0.06
   2   7  -1    0.28    0.05
   2   7  -1    0.28    0.05
   2   7  -1    0.16    0.06
   2   7  -1    0.28    0.05
  -2  -7   1    0.27    0.05
  -2  -7   1    0.25    0.06
  -2  -7   1    0.25    0.06
   1   7  -1    6.25    0.17
   1   7  -1    6.05    0.16
   1   7  -1    6.19    0.19
   1   7  -1    5.96    0.17
   1   7  -1    6.27    0.16
  -1  -7   1    6.37    0.19
  -1  -7   1    6.12    0.16
  -1  -7   1    6.14    0.20
   0   7  -1    4.15    0.13
   0   7  -1    3.95    0.14
   0   7  -1    4.05    0.14
   0   7  -1    3.83    0.15
   0   7  -1    3.96    0.13
   0  -7   1    3.90    0.14
   0  -7   1    4.00    0.16
   0  -7   1    4.04    0.15
   0  -7   1    3.94    0.12
  -1   7  -1    0.01    0.05
  -1   7  -1   -0.03    0.06
  -1   7  -1    0.09    0.05
  -1   7  -1    0.07    0.06
   1  -7   1    0.01    0.05
   1  -7   1    0.06    0.06
   1  -7   1    0.19    0.05
  -2   7  -1    0.16    0.06
  -2   7  -1    0.22    0.07
  -2   7  -1    0.09    0.07
   2  -7   1    0.04    0.06
   2  -7   1    0.13    0.06
  -3   7  -1    5.96    0.19
  -3   7  -1    5.96    0.18
   3  -7   1    6.20    0.18
   3  -7   1    6.17    0.22
  -4   7  -1    0.35    0.08
  -4   7  -1    0.52    0.08
   4  -7   1    0.44    0.08
  -5   7  -1    0.70    0.09
  -5   7  -1    0.70    0.10
   5  -7   1    0.53    0.09
  -6   7  -1    3.16    0.17
   6  -7   1    3.02    0.16
  -7   7  -1    0.46    0.11
   7  -7   1    0.29    0.10
  -8   7  -1    0.25    0.11
   8  -7   1    0.04    0.10
  -9   7  -1    0.43    0.12
   9  -7   1    0.40    0.12
   9  -7   1    0.60    0.10
 -10   7  -1   -0.05    0.11
  10  -7   1    0.13    0.09
 -11   7  -1   -0.02    0.12
  11  -7   1   -0.15    0.09
  12  -7   1    0.04    0.09
  16   6  -1    0.17    0.14
 -16  -6   1    0.32    0.10
  15   6  -1    0.05    0.13
 -15  -6   1    0.07    0.09
  14   6  -1   -0.12    0.12
 -14  -6   1   -0.22    0.08
  13   6  -1    4.10    0.22
 -13  -6   1    3.57    0.17
  12   6  -1    0.32    0.12
 -12  -6   1    0.24    0.08
 -12  -6   1    0.15    0.10
  11   6  -1    0.41    0.11
 -11  -6   1    0.41    0.10
 -11  -6   1    0.31    0.08
  10   6  -1    2.37    0.16
 -10  -6   1    2.33    0.12
 -10  -6   1    2.53    0.14
   9   6  -1    6.69    0.23
  -9  -6   1    7.11    0.21
   8   6  -1    1.85    0.12
  -8  -6   1    1.74    0.10
   7   6  -1   10.63    0.31
   7   6  -1   10.90    0.25
   7   6  -1   10.41    0.28
  -7  -6   1   10.73    0.31
  -7  -6   1   10.68    0.26
  -7  -6   1   10.90    0.32
   6   6  -1    6.46    0.17
   6   6  -1    6.43    0.20
   6   6  -1    6.51    0.21
  -6  -6   1    6.63    0.22
  -6  -6   1    6.35    0.21
  -6  -6   1    6.49    0.17
  -6  -6   1    6.85    0.20
   5   6  -1   27.20    0.62
   5   6  -1   27.23    0.64
   5   6  -1   26.56    0.58
   5   6  -1   26.56    0.52
  -5  -6   1   26.80    0.63
  -5  -6   1   26.46    0.54
  -5  -6   1   27.10    0.65
   4   6  -1   11.61    0.25
   4   6  -1   11.42    0.30
   4   6  -1   11.23    0.29
   4   6  -1   11.25    0.28
  -4  -6   1   11.79    0.31
  -4  -6   1   11.43    0.25
  -4  -6   1   11.60    0.30
   3   6  -1   34.55    0.72
   3   6  -1   35.69    0.72
   3   6  -1   35.37    0.81
   3   6  -1   36.56    0.66
   3   6  -1   34.88    0.78
  -3  -6   1   35.44    0.82
  -3  -6   1   34.50    0.80
  -3  -6   1   34.57    0.69
   2   6  -1    2.44    0.10
   2   6  -1    2.47    0.09
   2   6  -1    2.37    0.10
   2   6  -1    2.46    0.09
   2   6  -1    2.46    0.09
  -2  -6   1    2.45    0.08
  -2  -6   1    2.41    0.10
  -2  -6   1    2.36    0.10
   1   6  -1   11.82    0.26
   1   6  -1   11.49    0.24
   1   6  -1   11.17    0.27
   1   6  -1   11.43    0.29
   1   6  -1   11.73    0.24
  -1  -6   1   11.67    0.29
  -1  -6   1   11.61    0.25
  -1  -6   1   11.41    0.30
   0   6  -1   28.70    0.55
   0   6  -1   28.52    0.55
   0   6  -1   28.87    0.60
   0   6  -1   28.97    0.60
   0   6  -1   28.04    0.64
   0  -6   1   29.52    0.69
   0  -6   1   28.87    0.65
   0  -6   1   28.46    0.66
   0  -6   1   28.88    0.57
  -1   6  -1    1.12    0.07
  -1   6  -1    1.20    0.08
  -1   6  -1    1.20    0.08
  -1   6  -1    1.15    0.09
  -1   6  -1    1.21    0.08
   1  -6   1    1.30    0.07
   1  -6   1    1.26    0.09
   1  -6   1    1.14    0.08
  -2   6  -1    4.27    0.13
  -2   6  -1    3.83    0.15
  -2   6  -1    3.93    0.14
   2  -6   1    4.30    0.16
   2  -6   1    4.22    0.13
   2  -6   1    4.22    0.15
   2  -6   1    4.21    0.16
  -3   6  -1    5.07    0.17
  -3   6  -1    5.02    0.15
   3  -6   1    5.28    0.17
   3  -6   1    5.33    0.19
   3  -6   1    4.72    0.15
   3  -6   1    5.11    0.18
  -4   6  -1    0.58    0.07
  -4   6  -1    0.39    0.07
   4  -6   1    0.39    0.07
   4  -6   1    0.59    0.09
  -5   6  -1    0.45    0.09
  -5   6  -1    0.39    0.07
   5  -6   1    0.51    0.08
  -6   6  -1    0.85    0.09
  -6   6  -1    0.61    0.10
   6  -6   1    0.63    0.09
  -7   6  -1    1.60    0.14
   7  -6   1    1.80    0.13
  -8   6  -1    0.06    0.10
   8  -6   1    0.27    0.10
   8  -6   1    0.13    0.08
  -9   6  -1    0.20    0.11
   9  -6   1    0.35    0.09
   9  -6   1    0.20    0.10
 -10   6  -1    0.78    0.14
  10  -6   1    0.73    0.11
 -11   6  -1    0.14    0.13
  11  -6   1    0.22    0.09
 -12   6  -1    0.09    0.13
  12  -6   1    0.17    0.09
  16   5  -1    0.00    0.13
 -16  -5   1    0.00    0.09
  15   5  -1    0.42    0.15
 -15  -5   1    0.40    0.10
  14   5  -1    0.07    0.13
 -14  -5   1    0.14    0.09
 -14  -5   1    0.24    0.14
  13   5  -1    0.72    0.15
 -13  -5   1    0.74    0.10
  12   5  -1    4.46    0.22
 -12  -5   1    5.16    0.22
 -12  -5   1    5.10    0.18
  11   5  -1    0.83    0.13
 -11  -5   1    0.94    0.10
 -11  -5   1    0.99    0.12
  10   5  -1    8.18    0.27
 -10  -5   1    7.88    0.24
 -10  -5   1    8.39    0.22
   9   5  -1    1.80    0.13
  -9  -5   1    1.91    0.10
  -9  -5   1    1.94    0.12
   8   5  -1    5.84    0.20
  -8  -5   1    6.11    0.16
  -8  -5   1    5.71    0.18
   7   5  -1    0.17    0.07
   7   5  -1    0.09    0.06
   7   5  -1    0.19    0.06
  -7  -5   1    0.18    0.06
  -7  -5   1    0.16    0.07
  -7  -5   1    0.15    0.05
   6   5  -1    1.16    0.09
   6   5  -1    1.05    0.09
   6   5  -1    1.17    0.08
  -6  -5   1    1.20    0.10
  -6  -5   1    1.17    0.07
  -6  -5   1    1.25    0.10
   5   5  -1   10.39    0.23
   5   5  -1   10.87    0.26
   5   5  -1   10.63    0.29
  -5  -5   1   10.60    0.29
  -5  -5   1   10.73    0.24
  -5  -5   1   10.80    0.29
   4   5  -1    3.15    0.12
   4   5  -1    2.90    0.11
   4   5  -1    3.00    0.11
   4   5  -1    3.07    0.10
  -4  -5   1    3.26    0.09
  -4  -5   1    3.24    0.12
  -4  -5   1    3.09    0.12
   3   5  -1   37.96    0.69
   3   5  -1   37.08    0.76
   3   5  -1   37.58    0.82
   3   5  -1   38.04    0.76
   3   5  -1   37.39    0.86
  -3  -5   1   37.13    0.84
  -3  -5   1   36.94    0.73
  -3  -5   1   38.07    0.86
   2   5  -1   58.64    1.06
   2   5  -1   58.55    1.17
   2   5  -1   58.19    1.06
   2   5  -1   59.84    1.16
   2   5  -1   58.09    1.31
   2   5  -1   58.78    1.25
  -2  -5   1   58.36    1.29
  -2  -5   1   58.05    1.32
  -2  -5   1   59.32    1.12
   1   5  -1    7.94    0.17
   1   5  -1    7.58    0.19
   1   5  -1    7.56    0.20
   1   5  -1    7.57    0.17
   1   5  -1    7.81    0.18
  -1  -5   1    7.57    0.20
  -1  -5   1    7.46    0.21
  -1  -5   1    7.56    0.17
   0   5  -1   12.83    0.31
   0   5  -1   12.65    0.29
   0   5  -1   13.18    0.29
   0   5  -1   12.77    0.26
   0   5  -1   13.15    0.26
   0  -5   1   13.13    0.27
   0  -5   1   12.71    0.32
   0  -5   1   13.02    0.33
  -1   5  -1    4.63    0.13
  -1   5  -1    4.65    0.13
  -1   5  -1    4.48    0.15
  -1   5  -1    4.60    0.14
  -1   5  -1    4.41    0.12
   1  -5   1    4.72    0.13
   1  -5   1    4.67    0.15
   1  -5   1    4.58    0.12
  -2   5  -1   -0.02    0.05
  -2   5  -1    0.03    0.04
  -2   5  -1    0.04    0.05
   2  -5   1   -0.03    0.04
   2  -5   1    0.01    0.04
   2  -5   1    0.06    0.05
  -3   5  -1    7.12    0.20
  -3   5  -1    7.21    0.18
   3  -5   1    7.06    0.21
   3  -5   1    7.06    0.22
   3  -5   1    7.01    0.18
   3  -5   1    7.74    0.21
  -4   5  -1    0.88    0.08
  -4   5  -1    0.86    0.09
   4  -5   1    0.86    0.08
   4  -5   1    0.81    0.08
   4  -5   1    0.98    0.10
   4  -5   1    0.93    0.09
  -5   5  -1    1.32    0.10
  -5   5  -1    1.33    0.10
   5  -5   1    1.57    0.13
   5  -5   1    1.23    0.09
  -6   5  -1    0.70    0.09
  -6   5  -1    0.90    0.09
   6  -5   1    0.78    0.09
   6  -5   1    0.87    0.11
  -7   5  -1    6.14    0.22
   7  -5   1    6.56    0.21
   7  -5   1    6.65    0.19
  -8   5  -1    2.26    0.16
   8  -5   1    2.33    0.14
   8  -5   1    2.48    0.13
  -9   5  -1    0.83    0.13
   9  -5   1    0.97    0.12
   9  -5   1    1.12    0.11
 -10   5  -1    0.37    0.12
  10  -5   1    0.13    0.08
 -11   5  -1    0.72    0.14
  11  -5   1    0.68    0.10
 -12   5  -1    0.05    0.13
  12  -5   1    0.03    0.08
 -13   5  -1    0.26    0.14
  13  -5   1    0.13    0.09
  16   4  -1   -0.23    0.13
 -16  -4   1    0.06    0.15
 -16  -4   1   -0.05    0.08
  15   4  -1   -0.11    0.13
 -15  -4   1    0.09    0.13
 -15  -4   1    0.04    0.08
  14   4  -1    1.34    0.17
 -14  -4   1    1.50    0.18
 -14  -4   1    1.03    0.11
  13   4  -1    0.04    0.12
 -13  -4   1   -0.09    0.08
 -13  -4   1    0.17    0.13
  12   4  -1    1.82    0.17
 -12  -4   1    2.01    0.12
  11   4  -1    6.27    0.25
 -11  -4   1    6.70    0.23
 -11  -4   1    6.62    0.20
  10   4  -1    1.15    0.13
 -10  -4   1    1.07    0.11
 -10  -4   1    1.31    0.10
   9   4  -1    3.46    0.17
   9   4  -1    3.38    0.08
  -9  -4   1    3.39    0.13
  -9  -4   1    3.57    0.15
   8   4  -1    8.15    0.16
   8   4  -1    7.98    0.25
   8   4  -1    8.15    0.16
  -8  -4   1    8.06    0.20
  -8  -4   1    8.07    0.22
   7   4  -1    9.21    0.17
   7   4  -1    8.70    0.27
   7   4  -1    9.10    0.22
   7   4  -1    8.89    0.25
  -7  -4   1    9.05    0.27
  -7  -4   1    9.05    0.27
  -7  -4   1    9.07    0.23
  -7  -4   1    9.46    0.25
  -7  -4   1    9.17    0.20
   6   4  -1    3.86    0.15
   6   4  -1    3.52    0.14
   6   4  -1    3.54    0.12
  -6  -4   1    3.67    0.15
  -6  -4   1    3.51    0.12
  -6  -4   1    3.52    0.13
   5   4  -1   38.95    0.71
   5   4  -1   37.22    0.79
   5   4  -1   37.88    0.88
  -5  -4   1   38.59    0.87
  -5  -4   1   37.24    0.75
  -5  -4   1   38.99    0.89
   4   4  -1   18.87    0.46
   4   4  -1   19.78    0.37
   4   4  -1   19.24    0.41
  -4  -4   1   18.97    0.39
  -4  -4   1   19.22    0.45
  -4  -4   1   19.30    0.47
   3   4  -1   35.82    0.81
   3   4  -1   35.91    0.65
   3   4  -1   36.17    0.72
   3   4  -1   35.84    0.77
  -3  -4   1   35.22    0.79
  -3  -4   1   35.25    0.69
  -3  -4   1   35.56    0.82
   2   4  -1   20.63    0.39
   2   4  -1   21.15    0.46
   2   4  -1   20.61    0.43
   2   4  -1   20.79    0.48
  -2  -4   1   20.57    0.40
  -2  -4   1   20.17    0.47
  -2  -4   1   20.38    0.48
   1   4  -1    2.36    0.07
   1   4  -1    1.99    0.08
   1   4  -1    1.84    0.06
   1   4  -1    1.80    0.06
   1   4  -1    1.86    0.06
  -1  -4   1    1.78    0.07
  -1  -4   1    1.93    0.08
  -1  -4   1    2.01    0.06
   0   4  -1   44.49    0.80
   0   4  -1   45.16    0.88
   0   4  -1   43.95    0.80
   0   4  -1   44.12    0.94
   0  -4   1   43.19    0.97
   0  -4   1   43.16    0.84
  -1   4  -1    8.46    0.22
  -1   4  -1    8.86    0.19
  -1   4  -1    8.56    0.21
  -1   4  -1    8.94    0.19
   1  -4   1    8.90    0.21
   1  -4   1    8.96    0.19
   1  -4   1    8.54    0.23
  -2   4  -1    1.34    0.07
  -2   4  -1    1.31    0.07
  -2   4  -1    1.30    0.08
   2  -4   1    1.32    0.08
   2  -4   1    1.28    0.07
   2  -4   1    1.32    0.06
  -3   4  -1   22.69    0.48
  -3   4  -1   21.58    0.43
   3  -4   1   22.17    0.52
   3  -4   1   21.80    0.53
   3  -4   1   21.87    0.45
  -4   4  -1    5.00    0.17
  -4   4  -1    5.16    0.15
   4  -4   1    5.14    0.17
   4  -4   1    5.08    0.18
   4  -4   1    4.88    0.17
   4  -4   1    4.91    0.15
  -5   4  -1    4.85    0.16
  -5   4  -1    4.84    0.18
   5  -4   1    5.13    0.14
   5  -4   1    5.25    0.19
   5  -4   1    5.21    0.20
   5  -4   1    5.03    0.16
  -6   4  -1    9.25    0.27
  -6   4  -1    9.20    0.25
   6  -4   1    9.37    0.28
   6  -4   1    9.27    0.23
   6  -4   1    9.49    0.25
  -7   4  -1   -0.14    0.08
   7  -4   1   -0.08    0.06
   7  -4   1    0.01    0.07
   7  -4   1   -0.01    0.09
  -8   4  -1    0.31    0.10
   8  -4   1    0.14    0.10
   8  -4   1    0.25    0.09
   8  -4   1    0.26    0.07
  -9   4  -1    0.60    0.12
   9  -4   1    0.82    0.13
   9  -4   1    0.61    0.10
   9  -4   1    0.48    0.08
 -10   4  -1   -0.02    0.11
  10  -4   1   -0.03    0.08
 -11   4  -1   -0.04    0.11
  11  -4   1    0.06    0.08
 -12   4  -1    0.31    0.14
  12  -4   1    0.14    0.09
 -13   4  -1    0.15    0.14
  13  -4   1    0.17    0.09
  16   3  -1   -0.03    0.13
 -16  -3   1   -0.02    0.14
 -16  -3   1    0.06    0.08
  15   3  -1   -0.24    0.12
 -15  -3   1    0.02    0.08
 -15  -3   1   -0.25    0.12
  14   3  -1    0.05    0.12
 -14  -3   1    0.26    0.09
 -14  -3   1    0.17    0.14
  13   3  -1   -0.05    0.12
 -13  -3   1   -0.07    0.08
 -13  -3   1   -0.06    0.11
  12   3  -1    0.52    0.04
  12   3  -1    0.64    0.13
 -12  -3   1    0.88    0.14
 -12  -3   1    0.52    0.09
  11   3  -1    0.20    0.11
  11   3  -1    0.02    0.04
 -11  -3   1   -0.06    0.08
 -11  -3   1   -0.12    0.07
 -11  -3   1   -0.11    0.10
  10   3  -1    1.40    0.14
  10   3  -1    1.50    0.07
 -10  -3   1    1.71    0.13
 -10  -3   1    1.58    0.10
   9   3  -1   -0.02    0.03
   9   3  -1   -0.05    0.09
  -9  -3   1    0.00    0.06
  -9  -3   1   -0.10    0.07
   8   3  -1    7.50    0.24
   8   3  -1    7.19    0.25
   8   3  -1    7.44    0.16
  -8  -3   1    7.62    0.21
  -8  -3   1    7.52    0.18
   7   3  -1    1.31    0.10
   7   3  -1    1.31    0.05
  -7  -3   1    1.57    0.09
  -7  -3   1    1.37    0.08
  -7  -3   1    1.42    0.11
  -7  -3   1    1.20    0.09
  -7  -3   1    1.47    0.11
   6   3  -1    5.18    0.10
   6   3  -1    4.51    0.16
  -6  -3   1    4.54    0.16
  -6  -3   1    4.37    0.14
  -6  -3   1    4.73    0.15
  -6  -3   1    4.59    0.17
   5   3  -1   13.12    0.35
   5   3  -1   14.04    0.25
   5   3  -1   13.82    0.32
   5   3  -1   14.14    0.29
  -5  -3   1   14.01    0.33
  -5  -3   1   13.70    0.30
  -5  -3   1   13.70    0.34
   4   3  -1  140.68    2.43
   4   3  -1  137.26    2.67
   4   3  -1  135.13    3.02
  -4  -3   1  135.89    2.59
  -4  -3   1  138.47    2.96
  -4  -3   1  133.29    3.02
   3   3  -1   41.50    0.74
   3   3  -1   40.30    0.82
   3   3  -1   41.06    0.92
  -3  -3   1   40.53    0.92
  -3  -3   1   40.70    0.90
  -3  -3   1   40.72    0.78
   2   3  -1   14.39    0.27
   2   3  -1   14.49    0.33
   2   3  -1   14.59    0.34
   2   3  -1   14.61    0.30
  -2  -3   1   14.09    0.33
  -2  -3   1   14.34    0.28
  -2  -3   1   14.44    0.34
   1   3  -1   83.57    1.62
   1   3  -1   83.37    1.47
   1   3  -1   84.26    1.47
   1   3  -1   85.31    1.74
  -1  -3   1   83.53    1.84
  -1  -3   1   81.49    1.57
  -1  -3   1   81.24    1.79
   0   3  -1    2.19    0.08
   0   3  -1    2.29    0.06
   0   3  -1    2.28    0.07
   0   3  -1    2.40    0.07
   0  -3   1    2.30    0.08
   0  -3   1    2.41    0.06
  -1   3  -1  151.21    3.13
  -1   3  -1  151.60    2.66
  -1   3  -1  151.56    2.93
  -1   3  -1  148.46    2.66
   1  -3   1  151.42    3.26
   1  -3   1  150.18    3.24
   1  -3   1  151.82    2.84
  -2   3  -1  156.98    2.77
  -2   3  -1  154.91    3.05
  -2   3  -1  156.91    3.25
   2  -3   1  156.05    2.96
   2  -3   1  155.52    3.37
   2  -3   1  158.33    3.38
  -3   3  -1   14.63    0.32
  -3   3  -1   13.95    0.29
   3  -3   1   14.47    0.34
   3  -3   1   14.18    0.35
   3  -3   1   14.53    0.30
  -4   3  -1    0.21    0.03
  -4   3  -1    0.22    0.05
  -4   3  -1    0.25    0.06
   4  -3   1    0.24    0.05
   4  -3   1    0.34    0.07
   4  -3   1    0.29    0.05
   4  -3   1    0.37    0.06
  -5   3  -1   25.24    0.46
  -5   3  -1   25.44    0.58
  -5   3  -1   24.76    0.56
  -5   3  -1   25.38    0.51
   5  -3   1   26.24    0.49
   5  -3   1   26.77    0.57
   5  -3   1   25.12    0.53
   5  -3   1   26.04    0.62
  -6   3  -1   67.64    1.47
  -6   3  -1   68.28    1.25
  -6   3  -1   68.97    1.19
  -6   3  -1   64.45    1.37
  -6   3  -1   66.36    1.19
   6  -3   1   67.09    1.51
   6  -3   1   68.16    1.23
   6  -3   1   67.69    1.39
   6  -3   1   67.00    1.32
  -7   3  -1    3.55    0.08
  -7   3  -1    3.47    0.17
  -7   3  -1    3.63    0.15
  -7   3  -1    3.63    0.12
   7  -3   1    3.31    0.13
   7  -3   1    3.32    0.15
   7  -3   1    3.54    0.18
  -8   3  -1    0.89    0.12
  -8   3  -1    0.84    0.06
   8  -3   1    0.70    0.10
   8  -3   1    0.81    0.09
   8  -3   1    1.05    0.13
  -9   3  -1    0.28    0.05
  -9   3  -1    0.33    0.10
   9  -3   1    0.20    0.07
   9  -3   1    0.33    0.09
   9  -3   1    0.28    0.12
 -10   3  -1   -0.05    0.10
  10  -3   1    0.01    0.11
  10  -3   1    0.02    0.09
  10  -3   1    0.01    0.07
 -11   3  -1   -0.12    0.11
  11  -3   1   -0.10    0.07
  11  -3   1   -0.03    0.11
 -12   3  -1    0.05    0.13
  12  -3   1   -0.09    0.08
  12  -3   1   -0.02    0.13
 -13   3  -1    0.05    0.13
  13  -3   1    0.03    0.08
 -14   3  -1    0.02    0.13
  14  -3   1    0.03    0.08
  16   2  -1    0.18    0.15
 -16  -2   1    0.02    0.07
 -16  -2   1   -0.08    0.14
  15   2  -1    0.20    0.14
 -15  -2   1    0.22    0.14
 -15  -2   1    0.38    0.08
  14   2  -1   -0.03    0.12
 -14  -2   1    0.01    0.07
 -14  -2   1   -0.07    0.12
  13   2  -1    2.16    0.19
  13   2  -1    2.33    0.08
 -13  -2   1    2.56    0.21
 -13  -2   1    2.53    0.13
  12   2  -1    0.13    0.12
  12   2  -1    0.12    0.05
 -12  -2   1    0.14    0.11
 -12  -2   1    0.09    0.07
  11   2  -1    0.31    0.05
  11   2  -1    0.55    0.11
 -11  -2   1    0.37    0.07
 -11  -2   1    0.53    0.11
  10   2  -1    4.00    0.11
  10   2  -1    3.89    0.19
 -10  -2   1    4.55    0.18
 -10  -2   1    4.45    0.19
 -10  -2   1    4.24    0.14
   9   2  -1    5.47    0.13
   9   2  -1    5.54    0.21
  -9  -2   1    5.63    0.19
  -9  -2   1    5.43    0.16
   8   2  -1    1.11    0.11
   8   2  -1    1.00    0.10
   8   2  -1    1.05    0.06
  -8  -2   1    1.12    0.08
  -8  -2   1    1.05    0.09
   7   2  -1   10.18    0.23
   7   2  -1   10.18    0.30
   7   2  -1    9.83    0.20
   7   2  -1    9.69    0.27
  -7  -2   1    9.61    0.27
  -7  -2   1    9.39    0.29
  -7  -2   1    9.71    0.24
  -7  -2   1   10.26    0.29
  -7  -2   1    9.82    0.22
   6   2  -1    2.12    0.11
   6   2  -1    2.21    0.07
   6   2  -1    2.21    0.12
  -6  -2   1    2.19    0.10
  -6  -2   1    2.27    0.10
  -6  -2   1    2.09    0.08
  -6  -2   1    2.28    0.12
  -6  -2   1    2.29    0.12
   5   2  -1   23.80    0.42
  -5  -2   1   23.14    0.55
  -5  -2   1   22.65    0.54
  -5  -2   1   23.56    0.54
  -5  -2   1   23.19    0.47
   4   2  -1    0.18    0.04
   4   2  -1    0.23    0.04
  -4  -2   1    0.24    0.03
  -4  -2   1    0.13    0.04
  -4  -2   1    0.29    0.04
   3   2  -1    0.10    0.03
   3   2  -1    0.03    0.03
   3   2  -1    0.08    0.03
  -3  -2   1    0.02    0.03
  -3  -2   1    0.27    0.03
  -3  -2   1    0.01    0.03
   2   2  -1   14.53    0.34
   2   2  -1   14.92    0.27
  -2  -2   1   14.46    0.33
  -2  -2   1   14.39    0.34
  -2  -2   1   14.79    0.28
   1   2  -1   52.99    1.15
   1   2  -1   52.93    1.09
   1   2  -1   52.69    0.92
  -1  -2   1   51.24    1.15
  -1  -2   1   50.87    1.12
   0   2  -1   97.69    2.00
   0   2  -1   97.50    1.70
   0   2  -1   96.70    1.70
   0  -2   1   94.41    2.08
  -1   2  -1    9.61    0.22
  -1   2  -1    9.76    0.19
   1  -2   1    9.56    0.23
   1  -2   1    9.56    0.19
   1  -2   1    9.62    0.22
  -2   2  -1  129.15    2.31
  -2   2  -1  132.32    2.54
   2  -2   1  127.37    2.81
   2  -2   1  130.87    2.82
   2  -2   1  132.65    2.46
  -3   2  -1    0.18    0.04
  -3   2  -1    0.15    0.04
  -3   2  -1    0.23    0.02
  -3   2  -1    0.18    0.03
   3  -2   1    0.39    0.05
   3  -2   1    0.23    0.04
   3  -2   1    0.16    0.04
  -4   2  -1   31.85    0.56
  -4   2  -1   30.61    0.59
  -4   2  -1   30.86    0.65
  -4   2  -1   31.35    0.69
   4  -2   1   30.78    0.62
   4  -2   1   30.90    0.65
   4  -2   1   30.96    0.71
   4  -2   1   30.81    0.71
  -5   2  -1    8.32    0.23
  -5   2  -1    8.41    0.21
  -5   2  -1    8.54    0.17
  -5   2  -1    8.43    0.21
   5  -2   1    8.55    0.25
   5  -2   1    7.57    0.23
   5  -2   1    8.37    0.19
   5  -2   1    8.86    0.24
   5  -2   1    8.40    0.21
  -6   2  -1    0.12    0.06
  -6   2  -1    0.15    0.06
  -6   2  -1    0.11    0.04
  -6   2  -1    0.18    0.05
   6  -2   1    0.09    0.06
   6  -2   1    0.22    0.08
   6  -2   1    0.05    0.06
   6  -2   1    0.09    0.05
   6  -2   1    0.21    0.05
  -7   2  -1   28.18    0.52
  -7   2  -1   27.60    0.63
  -7   2  -1   28.05    0.65
  -7   2  -1   28.78    0.58
   7  -2   1   27.71    0.68
   7  -2   1   28.87    0.55
   7  -2   1   28.25    0.60
   7  -2   1   29.18    0.65
  -8   2  -1    4.10    0.15
  -8   2  -1    3.89    0.11
  -8   2  -1    4.26    0.19
   8  -2   1    4.04    0.14
   8  -2   1    4.07    0.19
   8  -2   1    4.30    0.16
  -9   2  -1   -0.09    0.05
  -9   2  -1   -0.07    0.09
  -9   2  -1   -0.05    0.04
   9  -2   1    0.05    0.06
   9  -2   1   -0.02    0.08
   9  -2   1    0.01    0.10
 -10   2  -1    1.83    0.16
 -10   2  -1    1.91    0.11
  10  -2   1    1.87    0.11
  10  -2   1    1.98    0.17
  10  -2   1    2.12    0.14
 -11   2  -1    0.02    0.11
  11  -2   1    0.14    0.08
  11  -2   1    0.12    0.13
 -12   2  -1    0.75    0.15
  12  -2   1    0.65    0.14
  12  -2   1    0.55    0.09
 -13   2  -1    0.00    0.12
  13  -2   1    0.15    0.13
  13  -2   1    0.00    0.07
 -14   2  -1    0.04    0.13
  14  -2   1    0.05    0.08
  14  -2   1    0.08    0.14
  16   1  -1   -0.07    0.13
 -16  -1   1    0.02    0.14
  15   1  -1   -0.10    0.13
 -15  -1   1    0.09    0.07
 -15  -1   1   -0.08    0.14
  14   1  -1   -0.06    0.13
  14   1  -1    0.01    0.04
 -14  -1   1    0.00    0.07
 -14  -1   1   -0.04    0.13
  13   1  -1    0.28    0.06
  13   1  -1    0.48    0.13
 -13  -1   1    0.20    0.08
 -13  -1   1    0.33    0.13
  12   1  -1    1.79    0.17
  12   1  -1    1.67    0.08
 -12  -1   1    1.69    0.17
 -12  -1   1    1.56    0.11
  11   1  -1    0.53    0.06
  11   1  -1    0.31    0.11
 -11  -1   1    0.51    0.08
 -11  -1   1    0.32    0.11
  10   1  -1    0.00    0.05
  10   1  -1    0.04    0.09
 -10  -1   1   -0.10    0.06
 -10  -1   1    0.12    0.09
   9   1  -1    1.82    0.08
   9   1  -1    2.10    0.15
  -9  -1   1    1.84    0.10
  -9  -1   1    1.89    0.12
  -9  -1   1    2.01    0.14
   8   1  -1   -0.03    0.07
   8   1  -1    0.09    0.08
   8   1  -1    0.12    0.04
  -8  -1   1    0.16    0.07
  -8  -1   1    0.20    0.06
  -8  -1   1    0.09    0.08
   7   1  -1    2.45    0.13
   7   1  -1    2.27    0.14
   7   1  -1    2.45    0.10
   7   1  -1    2.35    0.08
  -7  -1   1    2.52    0.12
  -7  -1   1    2.28    0.11
  -7  -1   1    2.52    0.14
  -7  -1   1    2.41    0.09
   6   1  -1   60.44    1.42
   6   1  -1   62.31    1.37
   6   1  -1   62.50    1.20
   6   1  -1   64.15    1.11
   6   1  -1   59.40    1.26
  -6  -1   1   62.38    1.38
  -6  -1   1   62.09    1.38
  -6  -1   1   62.76    1.12
  -6  -1   1   61.27    1.21
   5   1  -1  254.09    4.47
   5   1  -1  250.00    5.47
   5   1  -1  253.91    4.75
   5   1  -1  250.20    4.89
  -5  -1   1  243.63    5.41
  -5  -1   1  248.37    5.43
  -5  -1   1  259.72    5.42
  -5  -1   1  252.84    4.75
   4   1  -1   34.32    0.69
   4   1  -1   33.67    0.60
  -4  -1   1   33.65    0.66
  -4  -1   1   33.26    0.75
  -4  -1   1   32.91    0.75
   3   1  -1  412.09    7.85
  -3  -1   1  405.50    8.78
  -3  -1   1  406.50    7.69
  -3  -1   1  398.95    8.82
   2   1  -1  425.33   10.28
  -2  -1   1  509.01    8.83
   1   1  -1  236.76    5.14
   1   1  -1  231.60    4.12
   1   1  -1  231.34    4.85
  -1  -1   1  233.60    5.14
   0   1  -1  153.60    2.71
   0   1  -1  153.52    2.71
   0   1  -1  154.40    3.20
  -1   1  -1  194.78    4.02
  -1   1  -1  195.11    3.45
   1  -1   1  191.42    4.20
   1  -1   1  199.48    4.21
  -2   1  -1  244.72    5.29
  -2   1  -1  245.31    4.31
   2  -1   1  247.80    5.31
   2  -1   1  241.87    4.65
   2  -1   1  242.56    5.26
  -3   1  -1    7.92    0.19
  -3   1  -1    7.68    0.19
  -3   1  -1    7.98    0.15
   3  -1   1    7.62    0.20
   3  -1   1    7.86    0.17
   3  -1   1    8.03    0.21
  -4   1  -1    5.65    0.12
  -4   1  -1    5.35    0.15
  -4   1  -1    5.69    0.14
  -4   1  -1    5.44    0.15
   4  -1   1    5.28    0.14
   4  -1   1    5.65    0.17
  -5   1  -1    4.40    0.14
  -5   1  -1    4.35    0.13
  -5   1  -1    4.26    0.10
   5  -1   1    4.15    0.15
   5  -1   1    4.17    0.13
   5  -1   1    4.23    0.14
   5  -1   1    4.18    0.15
  -6   1  -1    1.17    0.08
  -6   1  -1    1.24    0.08
  -6   1  -1    1.11    0.06
  -6   1  -1    1.34    0.10
  -6   1  -1    1.19    0.08
   6  -1   1    1.29    0.10
   6  -1   1    0.97    0.07
   6  -1   1    1.08    0.08
   6  -1   1    1.39    0.10
   6  -1   1    1.21    0.09
  -7   1  -1   14.98    0.34
  -7   1  -1   14.42    0.37
  -7   1  -1   14.22    0.36
  -7   1  -1   14.51    0.29
   7  -1   1   14.63    0.34
   7  -1   1   15.12    0.38
   7  -1   1   14.78    0.31
   7  -1   1   14.83    0.38
  -8   1  -1    3.23    0.13
  -8   1  -1    3.21    0.16
  -8   1  -1    3.16    0.10
   8  -1   1    3.34    0.15
   8  -1   1    3.38    0.17
   8  -1   1    3.52    0.12
   8  -1   1    3.40    0.14
  -9   1  -1    5.37    0.21
  -9   1  -1    5.34    0.14
   9  -1   1    5.57    0.16
   9  -1   1    5.67    0.23
   9  -1   1    5.96    0.19
 -10   1  -1    0.09    0.10
 -10   1  -1    0.04    0.05
  10  -1   1    0.05    0.06
  10  -1   1   -0.15    0.08
  10  -1   1    0.00    0.10
 -11   1  -1    1.90    0.17
 -11   1  -1    2.05    0.08
  11  -1   1    1.86    0.17
  11  -1   1    2.10    0.12
 -12   1  -1    0.03    0.12
  12  -1   1    0.04    0.07
  12  -1   1    0.08    0.12
 -13   1  -1    1.46    0.18
  13  -1   1    1.12    0.17
  13  -1   1    0.92    0.10
 -14   1  -1    0.01    0.13
  14  -1   1    0.03    0.13
  14  -1   1    0.05    0.07
 -15   1  -1   -0.22    0.13
  15  -1   1   -0.18    0.14
  15  -1   1   -0.13    0.07
  15   0  -1    0.10    0.14
 -15   0   1    0.13    0.15
 -15   0   1    0.03    0.05
  14   0  -1    0.51    0.15
  14   0  -1    0.48    0.06
 -14   0   1    0.62    0.08
 -14   0   1    0.57    0.16
  13   0  -1   -0.03    0.12
  13   0  -1   -0.08    0.05
 -13   0   1   -0.09    0.07
 -13   0   1   -0.19    0.12
  12   0  -1    1.80    0.09
  12   0  -1    2.15    0.19
 -12   0   1    2.05    0.18
 -12   0   1    1.99    0.11
  11   0  -1    2.59    0.19
  11   0  -1    2.38    0.10
 -11   0   1    2.64    0.17
 -11   0   1    2.26    0.12
  10   0  -1    0.10    0.10
  10   0  -1    0.17    0.05
  10   0  -1    0.14    0.07
 -10   0   1    0.07    0.10
 -10   0   1    0.18    0.07
   9   0  -1    5.33    0.15
   9   0  -1    5.62    0.22
   9   0  -1    5.34    0.19
  -9   0   1    6.00    0.22
  -9   0   1    5.38    0.15
  -9   0   1    5.74    0.19
   8   0  -1    1.01    0.07
   8   0  -1    0.87    0.11
   8   0  -1    1.09    0.09
   8   0  -1    1.20    0.09
  -8   0   1    1.10    0.08
  -8   0   1    1.27    0.10
  -8   0   1    1.10    0.11
   7   0  -1   21.22    0.41
   7   0  -1   21.21    0.49
   7   0  -1   21.39    0.45
   7   0  -1   20.71    0.51
  -7   0   1   20.86    0.51
  -7   0   1   21.34    0.41
  -7   0   1   21.26    0.49
  -7   0   1   20.91    0.46
   6   0  -1    0.60    0.06
   6   0  -1    0.63    0.08
   6   0  -1    0.48    0.05
   6   0  -1    0.66    0.05
  -6   0   1    0.68    0.08
  -6   0   1    0.73    0.08
  -6   0   1    0.62    0.07
  -6   0   1    0.55    0.07
  -6   0   1    0.65    0.06
  -6   0   1    0.60    0.06
   5   0  -1  117.72    2.23
   5   0  -1  117.33    2.54
   5   0  -1  119.37    2.07
   5   0  -1  115.58    2.31
  -5   0   1  114.61    2.55
  -5   0   1  114.73    2.30
  -5   0   1  117.49    2.23
  -5   0   1  120.14    2.07
  -5   0   1  114.99    2.55
   4   0  -1    0.04    0.02
   4   0  -1    0.00    0.04
   4   0  -1    0.07    0.03
   4   0  -1    0.02    0.03
  -4   0   1   -0.01    0.03
  -4   0   1    0.07    0.04
   3   0  -1   97.73    1.92
   3   0  -1   98.26    2.12
   3   0  -1   97.70    2.12
  -3   0   1   98.42    2.12
  -3   0   1   96.44    2.12
  -3   0   1   98.74    1.86
   2   0  -1  426.50    9.35
   2   0  -1  430.26    9.32
  -2   0   1  436.14    9.36
  -2   0   1  437.67    8.19
  -2   0   1  429.20    9.33
   1   0  -1  325.05    7.01
  -1   0   1  326.24    7.01
  -1   0  -1  145.60    3.47
  -1   0  -1  176.11    3.48
   1   0   1  172.77    3.48
   1   0   1  153.87    3.48
   1   0   1  158.22    3.48
  -2   0  -1  851.78   17.97
  -2   0  -1  832.57   17.97
  -2   0  -1  841.50   14.76
   2   0   1  822.81   15.77
   2   0   1  833.74   17.98
   2   0   1  841.30   17.98
  -3   0  -1    3.40    0.10
  -3   0  -1    3.54    0.09
   3   0   1    3.51    0.09
   3   0   1    3.53    0.11
  -4   0  -1    0.11    0.04
  -4   0  -1    0.11    0.03
  -4   0  -1    0.17    0.03
   4   0   1    0.10    0.04
   4   0   1    0.14    0.03
   4   0   1    0.11    0.04
  -5   0  -1    2.51    0.07
  -5   0  -1    2.41    0.09
  -5   0  -1    2.45    0.09
  -5   0  -1    1.72    0.10
  -5   0  -1    2.62    0.09
   5   0   1    2.41    0.09
   5   0   1    2.07    0.10
   5   0   1    2.39    0.11
   5   0   1    2.49    0.08
   5   0   1    2.43    0.10
  -6   0  -1    0.03    0.04
  -6   0  -1   -0.03    0.05
  -6   0  -1   -0.03    0.04
  -6   0  -1   -0.03    0.05
  -6   0  -1   -0.01    0.06
   6   0   1   -0.03    0.04
   6   0   1   -0.04    0.04
   6   0   1    0.01    0.02
   6   0   1   -0.02    0.06
   6   0   1   -0.04    0.05
  -7   0  -1    3.69    0.13
  -7   0  -1    3.57    0.15
  -7   0  -1    3.37    0.13
  -7   0  -1    3.52    0.10
   7   0   1    3.56    0.14
   7   0   1    3.33    0.16
   7   0   1    3.48    0.11
   7   0   1    3.47    0.13
  -8   0  -1   11.75    0.26
  -8   0  -1   12.03    0.32
  -8   0  -1   12.07    0.33
   8   0   1   12.39    0.29
   8   0   1   12.57    0.27
   8   0   1   12.48    0.34
   8   0   1   12.12    0.33
  -9   0  -1    0.29    0.10
  -9   0  -1    0.30    0.06
   9   0   1    0.25    0.08
   9   0   1    0.20    0.06
   9   0   1    0.17    0.10
   9   0   1    0.16    0.07
 -10   0  -1    1.41    0.08
 -10   0  -1    1.32    0.13
  10   0   1    1.47    0.10
  10   0   1    1.40    0.15
 -11   0  -1    0.10    0.05
 -11   0  -1    0.08    0.10
  11   0   1    0.08    0.10
  11   0   1    0.06    0.06
 -12   0  -1    0.48    0.13
 -12   0  -1    0.44    0.06
  12   0   1    0.51    0.08
  12   0   1    0.50    0.13
 -13   0  -1    0.18    0.12
  13   0   1    0.16    0.13
  13   0   1    0.11    0.07
 -14   0  -1    0.23    0.14
  14   0   1    0.26    0.15
  14   0   1    0.06    0.07
 -15   0  -1    0.00    0.14
  15   0   1    0.08    0.14
  15   0   1   -0.01    0.07
  15  -1  -1    0.00    0.13
 -15   1   1   -0.11    0.14
  14  -1  -1    0.19    0.14
  14  -1  -1    0.07    0.06
 -14   1   1    0.32    0.15
 -14   1   1    0.18    0.05
  13  -1  -1    0.29    0.07
  13  -1  -1    0.42    0.14
 -13   1   1    0.23    0.14
 -13   1   1    0.35    0.07
  12  -1  -1    0.04    0.06
  12  -1  -1   -0.07    0.12
 -12   1   1    0.05    0.07
 -12   1   1    0.10    0.13
  11  -1  -1    0.95    0.08
  11  -1  -1    1.15    0.15
 -11   1   1    0.88    0.09
 -11   1   1    1.15    0.14
  10  -1  -1    2.66    0.15
  10  -1  -1    3.00    0.18
  10  -1  -1    2.37    0.11
 -10   1   1    2.54    0.12
 -10   1   1    2.95    0.18
   9  -1  -1    2.14    0.15
   9  -1  -1    2.20    0.13
   9  -1  -1    2.19    0.10
  -9   1   1    2.23    0.15
  -9   1   1    2.20    0.10
   8  -1  -1    0.67    0.07
   8  -1  -1    0.91    0.09
   8  -1  -1    0.75    0.11
   8  -1  -1    0.67    0.08
  -8   1   1    0.82    0.07
  -8   1   1    0.80    0.11
  -8   1   1    0.79    0.09
   7  -1  -1   24.36    0.55
   7  -1  -1   23.66    0.57
   7  -1  -1   23.35    0.46
   7  -1  -1   23.93    0.50
  -7   1   1   23.76    0.46
  -7   1   1   24.10    0.55
  -7   1   1   24.17    0.52
  -7   1   1   23.82    0.57
   6  -1  -1    4.45    0.14
   6  -1  -1    4.26    0.16
   6  -1  -1    4.31    0.15
   6  -1  -1    4.41    0.12
  -6   1   1    4.37    0.14
  -6   1   1    4.54    0.17
  -6   1   1    4.26    0.12
  -6   1   1    4.37    0.14
  -6   1   1    4.11    0.15
  -6   1   1    4.32    0.15
   5  -1  -1    1.50    0.08
   5  -1  -1    1.57    0.07
   5  -1  -1    1.70    0.07
   5  -1  -1    1.60    0.11
   5  -1  -1    1.78    0.10
  -5   1   1    1.59    0.07
  -5   1   1    1.59    0.10
  -5   1   1    1.59    0.08
  -5   1   1    1.57    0.08
  -5   1   1    1.55    0.09
   4  -1  -1   62.94    1.39
   4  -1  -1   61.55    1.39
   4  -1  -1   63.82    1.13
   4  -1  -1   64.09    1.21
   4  -1  -1   62.48    1.26
  -4   1   1   63.55    1.26
  -4   1   1   63.57    1.22
  -4   1   1   61.93    1.39
  -4   1   1   63.45    1.39
  -4   1   1   63.54    1.13
   3  -1  -1   28.38    0.57
   3  -1  -1   28.35    0.65
   3  -1  -1   29.04    0.65
   3  -1  -1   29.43    0.60
  -3   1   1   29.00    0.65
  -3   1   1   29.22    0.57
  -3   1   1   29.13    0.65
  -3   1   1   28.58    0.59
   2  -1  -1  373.99    8.15
   2  -1  -1  376.05    8.08
  -2   1   1  375.19    7.12
  -2   1   1  368.92    8.15
  -2   1   1  380.52    8.10
   1  -1  -1   23.91    0.51
   1  -1  -1   20.40    0.51
  -1   1   1   24.01    0.51
  -1   1   1   24.12    0.51
  -1  -1  -1   10.48    0.26
  -1  -1  -1   12.29    0.26
  -1  -1  -1   12.30    0.27
   1   1   1   11.34    0.27
   1   1   1   12.67    0.26
  -2  -1  -1  985.41   20.43
   2   1   1  918.90   20.42
  -3  -1  -1    2.89    0.09
  -3  -1  -1    3.02    0.10
  -3  -1  -1    2.87    0.10
   3   1   1    2.95    0.09
   3   1   1    3.01    0.08
   3   1   1    2.83    0.10
   3   1   1    2.91    0.10
  -4  -1  -1   19.08    0.35
  -4  -1  -1   18.97    0.43
  -4  -1  -1   18.79    0.44
  -4  -1  -1   19.04    0.38
  -4  -1  -1   18.53    0.44
   4   1   1   19.05    0.44
   4   1   1   18.87    0.46
   4   1   1   18.85    0.44
   4   1   1   18.95    0.38
  -5  -1  -1    4.12    0.14
  -5  -1  -1    4.32    0.12
  -5  -1  -1    4.13    0.12
  -5  -1  -1    4.14    0.13
  -5  -1  -1    4.32    0.10
   5   1   1    4.17    0.15
   5   1   1    4.37    0.14
   5   1   1    4.44    0.10
   5   1   1    4.30    0.13
  -6  -1  -1   80.78    1.45
  -6  -1  -1   80.56    1.54
  -6  -1  -1   79.47    1.42
  -6  -1  -1   80.42    1.75
   6   1   1   80.27    1.76
   6   1   1   77.53    1.60
   6   1   1   77.87    1.81
   6   1   1   78.37    1.75
   6   1   1   80.86    1.54
   6   1   1   81.02    1.43
  -7  -1  -1    6.32    0.19
  -7  -1  -1    6.25    0.18
  -7  -1  -1    6.48    0.15
   7   1   1    6.09    0.21
   7   1   1    6.71    0.18
   7   1   1    6.74    0.23
   7   1   1    6.24    0.20
   7   1   1    6.93    0.22
   7   1   1    6.65    0.16
  -8  -1  -1   -0.04    0.04
  -8  -1  -1   -0.08    0.06
  -8  -1  -1   -0.10    0.07
  -8  -1  -1   -0.08    0.05
   8   1   1   -0.11    0.06
   8   1   1   -0.05    0.04
   8   1   1   -0.04    0.07
   8   1   1   -0.08    0.05
   8   1   1   -0.16    0.07
  -9  -1  -1    7.19    0.18
  -9  -1  -1    7.47    0.24
   9   1   1    7.52    0.28
   9   1   1    7.35    0.19
   9   1   1    7.68    0.25
   9   1   1    7.92    0.24
   9   1   1    7.98    0.22
 -10  -1  -1    0.02    0.05
 -10  -1  -1    0.19    0.09
  10   1   1    0.01    0.05
  10   1   1   -0.01    0.06
  10   1   1    0.19    0.10
 -11  -1  -1    1.92    0.10
 -11  -1  -1    2.10    0.17
  11   1   1    1.88    0.16
  11   1   1    1.77    0.10
 -12  -1  -1    2.23    0.18
 -12  -1  -1    2.02    0.10
  12   1   1    1.85    0.10
  12   1   1    2.03    0.18
 -13  -1  -1    0.08    0.06
 -13  -1  -1    0.02    0.12
  13   1   1    0.06    0.06
  13   1   1    0.17    0.13
 -14  -1  -1    0.17    0.05
 -14  -1  -1    0.13    0.12
  14   1   1    0.15    0.14
  14   1   1    0.12    0.06
 -15  -1  -1    0.15    0.15
  15   1   1    0.23    0.14
  15   1   1    0.11    0.06
 -16  -1  -1   -0.02    0.13
  16   1   1    0.09    0.05
  16   1   1   -0.03    0.15
  14  -2  -1    0.12    0.14
  14  -2  -1    0.14    0.06
 -14   2   1    0.05    0.14
  13  -2  -1    0.54    0.15
  13  -2  -1    0.39    0.07
 -13   2   1    0.40    0.05
 -13   2   1    0.72    0.16
  12  -2  -1    0.60    0.08
  12  -2  -1    0.82    0.15
 -12   2   1    0.59    0.07
 -12   2   1    0.82    0.15
  11  -2  -1    1.48    0.16
  11  -2  -1    1.52    0.10
 -11   2   1    1.84    0.10
 -11   2   1    1.61    0.17
  10  -2  -1    9.19    0.31
  10  -2  -1    8.33    0.22
 -10   2   1    8.56    0.21
 -10   2   1    8.89    0.30
   9  -2  -1    1.14    0.09
   9  -2  -1    1.03    0.10
   9  -2  -1    1.13    0.13
  -9   2   1    1.09    0.14
  -9   2   1    1.03    0.08
   8  -2  -1   -0.01    0.06
   8  -2  -1   -0.05    0.05
   8  -2  -1    0.03    0.09
   8  -2  -1    0.04    0.07
  -8   2   1   -0.02    0.05
  -8   2   1    0.01    0.08
   7  -2  -1    1.94    0.12
   7  -2  -1    1.98    0.09
   7  -2  -1    1.89    0.14
   7  -2  -1    2.15    0.11
  -7   2   1    2.09    0.14
  -7   2   1    1.95    0.12
  -7   2   1    1.92    0.11
  -7   2   1    1.85    0.08
   6  -2  -1   22.80    0.53
   6  -2  -1   22.51    0.55
   6  -2  -1   23.86    0.45
   6  -2  -1   22.90    0.48
  -6   2   1   22.96    0.52
  -6   2   1   23.40    0.48
  -6   2   1   22.95    0.55
  -6   2   1   22.59    0.49
  -6   2   1   22.75    0.44
   5  -2  -1    8.76    0.25
   5  -2  -1    9.17    0.19
   5  -2  -1    8.61    0.24
   5  -2  -1    9.01    0.21
   5  -2  -1    9.05    0.24
  -5   2   1    8.84    0.24
  -5   2   1    8.69    0.19
  -5   2   1    8.80    0.22
  -5   2   1    8.61    0.21
  -5   2   1    8.62    0.24
   4  -2  -1   70.82    1.61
   4  -2  -1   73.98    1.41
   4  -2  -1   72.49    1.62
   4  -2  -1   76.86    1.31
  -4   2   1   75.64    1.62
  -4   2   1   71.43    1.61
  -4   2   1   73.95    1.42
  -4   2   1   74.06    1.31
  -4   2   1   73.09    1.47
  -4   2   1   71.39    1.33
   3  -2  -1  136.28    2.59
   3  -2  -1  137.85    2.67
   3  -2  -1  133.64    2.96
  -3   2   1  134.11    2.59
  -3   2   1  137.13    2.41
  -3   2   1  141.62    2.95
  -3   2   1  138.00    2.67
  -3   2   1  133.80    2.96
   2  -2  -1   90.28    1.98
   2  -2  -1   92.25    1.73
  -2   2   1   91.61    1.73
  -2   2   1   89.06    1.97
  -2   2   1   90.70    1.78
  -2   2   1   91.53    1.97
   0  -2  -1  195.24    4.28
   0   2   1  187.70    4.17
   0   2   1  194.13    4.16
  -1  -2  -1  561.84   11.85
   1   2   1  543.25   11.56
   1   2   1  508.25   11.84
  -2  -2  -1  451.34    9.99
   2   2   1  463.32    9.76
   2   2   1  441.00    9.97
  -3  -2  -1   11.05    0.28
  -3  -2  -1   11.27    0.23
  -3  -2  -1   10.94    0.26
   3   2   1   10.87    0.27
   3   2   1   11.39    0.23
   3   2   1   11.07    0.27
  -4  -2  -1   45.81    1.01
  -4  -2  -1   45.76    1.01
  -4  -2  -1   48.39    0.89
  -4  -2  -1   42.01    1.01
   4   2   1   46.27    0.89
   4   2   1   47.37    1.02
   4   2   1   46.69    0.93
   4   2   1   44.08    1.04
  -5  -2  -1    8.32    0.22
  -5  -2  -1    8.37    0.20
  -5  -2  -1    8.30    0.17
  -5  -2  -1    8.75    0.23
  -5  -2  -1    8.78    0.23
   5   2   1    8.39    0.19
   5   2   1    8.41    0.23
   5   2   1    8.19    0.22
   5   2   1    8.16    0.24
   5   2   1    8.36    0.22
  -6  -2  -1   16.91    0.42
  -6  -2  -1   16.73    0.36
  -6  -2  -1   16.78    0.33
  -6  -2  -1   16.97    0.41
  -6  -2  -1   16.83    0.42
   6   2   1   17.10    0.39
   6   2   1   17.22    0.41
   6   2   1   16.34    0.43
   6   2   1   17.29    0.33
   6   2   1   16.64    0.36
  -7  -2  -1   55.36    1.10
  -7  -2  -1   56.07    1.25
  -7  -2  -1   56.57    1.01
  -7  -2  -1   55.86    1.26
  -7  -2  -1   55.82    1.05
   7   2   1   55.02    1.30
   7   2   1   55.29    1.09
   7   2   1   56.43    1.01
   7   2   1   56.10    1.25
   7   2   1   55.95    1.16
  -8  -2  -1   12.10    0.27
  -8  -2  -1   12.91    0.33
  -8  -2  -1   12.57    0.30
   8   2   1   12.45    0.37
   8   2   1   12.41    0.33
   8   2   1   12.34    0.33
   8   2   1   12.75    0.30
   8   2   1   12.49    0.26
  -9  -2  -1    1.17    0.10
  -9  -2  -1    1.07    0.08
   9   2   1    0.91    0.11
   9   2   1    0.92    0.07
   9   2   1    0.84    0.09
   9   2   1    1.11    0.12
 -10  -2  -1    0.17    0.10
 -10  -2  -1    0.37    0.06
  10   2   1    0.23    0.05
  10   2   1    0.34    0.11
 -11  -2  -1    0.25    0.10
 -11  -2  -1    0.24    0.07
  11   2   1    0.23    0.11
  11   2   1    0.15    0.06
 -12  -2  -1    2.17    0.18
 -12  -2  -1    2.04    0.11
  12   2   1    2.21    0.11
  12   2   1    2.11    0.18
 -13  -2  -1    0.49    0.07
 -13  -2  -1    0.62    0.14
  13   2   1    0.52    0.07
  13   2   1    0.31    0.12
 -14  -2  -1    0.05    0.06
 -14  -2  -1    0.02    0.13
  14   2   1    0.01    0.13
  14   2   1    0.02    0.06
 -15  -2  -1    0.08    0.05
 -15  -2  -1    0.12    0.14
  15   2   1    0.04    0.06
  15   2   1   -0.08    0.13
 -16  -2  -1    0.30    0.15
  16   2   1    0.07    0.15
  16   2   1    0.15    0.05
  14  -3  -1    0.01    0.06
  14  -3  -1    0.01    0.14
 -14   3   1   -0.09    0.14
  13  -3  -1    0.17    0.07
  13  -3  -1    0.05    0.13
 -13   3   1    0.09    0.14
  12  -3  -1   -0.10    0.06
  12  -3  -1    0.03    0.12
 -12   3   1   -0.23    0.11
  11  -3  -1    1.03    0.10
  11  -3  -1    1.27    0.16
 -11   3   1    1.13    0.16
 -11   3   1    1.21    0.08
  10  -3  -1    0.69    0.13
  10  -3  -1    0.61    0.08
 -10   3   1    0.68    0.07
 -10   3   1    0.69    0.13
   9  -3  -1    6.51    0.18
   9  -3  -1    6.93    0.27
  -9   3   1    6.33    0.17
  -9   3   1    6.92    0.26
   8  -3  -1    0.53    0.09
   8  -3  -1    0.54    0.07
   8  -3  -1    0.49    0.11
  -8   3   1    0.37    0.06
  -8   3   1    0.61    0.12
   7  -3  -1    0.54    0.08
   7  -3  -1    0.39    0.07
   7  -3  -1    0.49    0.06
   7  -3  -1    0.43    0.10
  -7   3   1    0.41    0.10
  -7   3   1    0.48    0.06
   6  -3  -1    0.17    0.07
   6  -3  -1    0.14    0.08
   6  -3  -1    0.20    0.06
   6  -3  -1    0.22    0.07
  -6   3   1    0.11    0.06
  -6   3   1    0.16    0.07
  -6   3   1    0.09    0.08
   5  -3  -1   10.21    0.23
   5  -3  -1   10.71    0.28
   5  -3  -1   10.79    0.28
   5  -3  -1    9.63    0.29
   5  -3  -1   10.39    0.25
  -5   3   1    9.88    0.27
  -5   3   1   10.05    0.27
  -5   3   1   11.10    0.25
  -5   3   1   10.08    0.25
  -5   3   1   10.34    0.22
   4  -3  -1    2.23    0.11
   4  -3  -1    2.23    0.09
   4  -3  -1    2.24    0.08
   4  -3  -1    2.19    0.10
  -4   3   1    2.26    0.10
  -4   3   1    2.39    0.10
  -4   3   1    2.16    0.10
  -4   3   1    2.25    0.08
  -4   3   1    2.43    0.12
   3  -3  -1   36.43    0.76
   3  -3  -1   37.35    0.67
   3  -3  -1   36.89    0.83
   3  -3  -1   36.60    0.72
  -3   3   1   36.11    0.82
  -3   3   1   37.29    0.73
  -3   3   1   35.75    0.76
  -3   3   1   36.00    0.69
  -3   3   1   37.82    0.67
   2  -3  -1  150.46    2.82
   2  -3  -1  152.69    3.23
   2  -3  -1  152.61    2.91
   2  -3  -1  134.38    3.21
  -2   3   1  148.73    3.22
  -2   3   1  150.24    2.82
  -2   3   1  150.14    2.91
  -2   3   1  152.47    2.64
   1  -3  -1  412.78    8.74
   1  -3  -1  409.48    7.75
  -1   3   1  404.68    8.42
  -1   3   1  397.83    7.17
  -1   3   1  417.32    7.95
  -1   3   1  410.56    8.86
  -1   3   1  399.83    8.75
   0  -3  -1  571.80   12.60
   0  -3  -1  583.41   10.78
   0  -3  -1  564.84   12.26
   0   3   1  575.44   11.77
   0   3   1  555.78   10.05
   0   3   1  576.52   12.30
   0   3   1  562.06   12.33
  -1  -3  -1    2.71    0.09
  -1  -3  -1    2.77    0.07
  -1  -3  -1    2.71    0.09
   1   3   1    2.76    0.09
   1   3   1    2.86    0.08
   1   3   1    2.84    0.09
  -2  -3  -1   23.59    0.46
  -2  -3  -1   22.87    0.54
  -2  -3  -1   23.80    0.52
   2   3   1   22.75    0.54
   2   3   1   23.55    0.52
  -3  -3  -1   67.12    1.59
  -3  -3  -1   74.97    1.40
  -3  -3  -1   74.69    1.64
   3   3   1   72.71    1.63
   3   3   1   77.62    1.60
  -4  -3  -1    1.88    0.09
  -4  -3  -1    2.05    0.08
  -4  -3  -1    1.90    0.08
  -4  -3  -1    2.43    0.08
   4   3   1    2.05    0.07
   4   3   1    1.89    0.09
   4   3   1    1.88    0.09
   4   3   1    2.02    0.09
   4   3   1    1.91    0.06
  -5  -3  -1    0.00    0.02
  -5  -3  -1    0.05    0.05
  -5  -3  -1   -0.06    0.03
  -5  -3  -1    0.10    0.03
  -5  -3  -1    0.00    0.04
  -5  -3  -1    0.03    0.03
   5   3   1    0.04    0.04
   5   3   1    0.01    0.04
   5   3   1    0.02    0.05
   5   3   1   -0.03    0.04
  -6  -3  -1   29.13    0.58
  -6  -3  -1   28.89    0.66
  -6  -3  -1   27.57    0.67
  -6  -3  -1   28.31    0.67
  -6  -3  -1   29.93    0.54
   6   3   1   29.12    0.58
   6   3   1   29.59    0.53
   6   3   1   28.16    0.62
   6   3   1   27.86    0.69
  -7  -3  -1   12.39    0.32
  -7  -3  -1   12.02    0.28
  -7  -3  -1   12.17    0.25
  -7  -3  -1   11.87    0.33
  -7  -3  -1   12.42    0.34
   7   3   1   12.35    0.32
   7   3   1   12.32    0.25
   7   3   1   12.00    0.34
   7   3   1   12.03    0.28
  -8  -3  -1   23.10    0.45
  -8  -3  -1   23.53    0.50
  -8  -3  -1   22.74    0.55
   8   3   1   22.66    0.59
   8   3   1   23.07    0.49
   8   3   1   22.03    0.53
   8   3   1   23.03    0.44
  -9  -3  -1    1.78    0.12
  -9  -3  -1    1.84    0.09
   9   3   1    2.00    0.15
   9   3   1    1.99    0.15
   9   3   1    1.90    0.11
   9   3   1    1.95    0.08
 -10  -3  -1    0.88    0.08
  10   3   1    0.74    0.11
  10   3   1    0.78    0.07
 -11  -3  -1    1.49    0.10
  11   3   1    1.38    0.08
  11   3   1    1.69    0.16
 -12  -3  -1   -0.04    0.06
 -12  -3  -1   -0.04    0.10
  12   3   1    0.07    0.05
  12   3   1    0.07    0.11
 -13  -3  -1    0.44    0.08
 -13  -3  -1    0.42    0.13
  13   3   1    0.30    0.06
  13   3   1    0.41    0.13
 -14  -3  -1   -0.11    0.11
 -14  -3  -1    0.03    0.07
  14   3   1    0.05    0.05
  14   3   1   -0.08    0.12
 -15  -3  -1    0.31    0.14
 -15  -3  -1    0.04    0.06
  15   3   1    0.07    0.05
  15   3   1   -0.17    0.13
 -16  -3  -1    0.31    0.15
  16   3   1    0.04    0.14
  13  -4  -1    0.06    0.13
  13  -4  -1    0.01    0.07
 -13   4   1    0.00    0.13
  12  -4  -1    0.11    0.08
  12  -4  -1    0.12    0.12
 -12   4   1    0.39    0.14
  11  -4  -1    0.22    0.08
  11  -4  -1    0.22    0.13
 -11   4   1    0.25    0.13
  10  -4  -1    0.00    0.11
  10  -4  -1    0.02    0.07
 -10   4   1    0.00    0.04
 -10   4   1    0.09    0.12
   9  -4  -1    0.09    0.10
   9  -4  -1    0.02    0.07
  -9   4   1    0.02    0.05
  -9   4   1    0.03    0.10
   8  -4  -1    0.49    0.11
   8  -4  -1    0.58    0.08
   8  -4  -1    0.56    0.10
  -8   4   1    0.55    0.12
  -8   4   1    0.58    0.06
   7  -4  -1    3.97    0.14
   7  -4  -1    3.99    0.18
   7  -4  -1    4.28    0.16
  -7   4   1    4.11    0.19
  -7   4   1    3.74    0.12
   6  -4  -1   -0.13    0.05
   6  -4  -1   -0.10    0.07
   6  -4  -1    0.01    0.06
   6  -4  -1   -0.07    0.08
  -6   4   1   -0.13    0.07
  -6   4   1   -0.10    0.04
  -6   4   1   -0.05    0.05
   5  -4  -1  191.29    3.70
   5  -4  -1  187.17    3.33
   5  -4  -1  186.92    4.09
   5  -4  -1  187.78    3.57
  -5   4   1  186.25    3.69
  -5   4   1  186.84    4.07
  -5   4   1  185.04    3.31
  -5   4   1  189.04    3.35
   4  -4  -1    0.51    0.08
   4  -4  -1    0.45    0.06
   4  -4  -1    0.30    0.06
   4  -4  -1    0.36    0.06
   4  -4  -1    0.46    0.06
  -4   4   1    0.45    0.05
  -4   4   1    0.53    0.08
  -4   4   1    0.45    0.05
  -4   4   1    0.42    0.06
  -4   4   1    0.41    0.06
   3  -4  -1  315.73    6.78
   3  -4  -1  312.33    6.80
   3  -4  -1  321.84    5.54
   3  -4  -1  321.49    6.12
   3  -4  -1  307.79    5.94
  -3   4   1  309.74    5.56
  -3   4   1  316.73    6.12
  -3   4   1  316.96    5.59
  -3   4   1  309.19    6.82
  -3   4   1  317.62    5.94
   2  -4  -1   82.38    1.82
   2  -4  -1   82.94    1.59
   2  -4  -1   82.03    1.82
   2  -4  -1   83.91    1.65
  -2   4   1   83.10    1.81
  -2   4   1   83.30    1.65
  -2   4   1   82.17    1.50
  -2   4   1   85.71    1.48
   1  -4  -1   25.74    0.59
   1  -4  -1   25.47    0.51
  -1   4   1   25.22    0.53
  -1   4   1   25.29    0.46
  -1   4   1   25.73    0.57
  -1   4   1   25.66    0.48
  -1   4   1   25.58    0.55
   0  -4  -1    0.30    0.04
   0  -4  -1    0.27    0.04
   0  -4  -1    0.37    0.05
   0   4   1    0.36    0.05
   0   4   1    0.25    0.04
   0   4   1    0.34    0.04
  -1  -4  -1   55.95    1.31
  -1  -4  -1   59.74    1.31
  -1  -4  -1   60.35    1.34
  -1  -4  -1   59.80    1.14
   1   4   1   62.65    1.06
   1   4   1   59.58    1.08
   1   4   1   60.92    1.19
   1   4   1   60.44    1.25
  -2  -4  -1    1.09    0.06
  -2  -4  -1    1.11    0.07
  -2  -4  -1    1.10    0.05
   2   4   1    1.42    0.07
   2   4   1    1.09    0.04
   2   4   1    1.11    0.05
  -3  -4  -1   27.49    0.61
  -3  -4  -1   26.36    0.63
  -3  -4  -1   27.59    0.53
   3   4   1   28.35    0.48
   3   4   1   23.74    0.62
   3   4   1   27.43    0.56
  -4  -4  -1  279.61    6.13
  -4  -4  -1  286.14    5.99
  -4  -4  -1  282.89    5.41
  -4  -4  -1  272.32    5.28
   4   4   1  277.53    5.42
   4   4   1  289.08    4.96
   4   4   1  265.91    6.13
  -5  -4  -1   80.71    1.60
  -5  -4  -1   82.89    1.82
  -5  -4  -1   80.76    1.55
  -5  -4  -1   77.12    1.77
  -5  -4  -1   80.63    1.77
   5   4   1   80.64    1.82
   5   4   1   79.29    1.61
   5   4   1   81.22    1.55
   5   4   1   83.83    1.43
  -6  -4  -1    7.46    0.23
  -6  -4  -1    7.19    0.18
  -6  -4  -1    7.41    0.17
  -6  -4  -1    7.15    0.20
   6   4   1    7.23    0.22
   6   4   1    7.34    0.15
   6   4   1    7.17    0.18
   6   4   1    7.14    0.21
  -7  -4  -1   13.20    0.30
  -7  -4  -1   13.09    0.36
  -7  -4  -1   13.58    0.28
  -7  -4  -1   13.53    0.34
   7   4   1   13.37    0.37
   7   4   1   13.12    0.30
   7   4   1   13.16    0.34
   7   4   1   13.64    0.27
  -8  -4  -1   35.93    0.67
  -8  -4  -1   36.21    0.83
  -8  -4  -1   35.46    0.74
   8   4   1   35.63    0.87
   8   4   1   35.81    0.78
   8   4   1   35.89    0.72
   8   4   1   36.09    0.66
  -9  -4  -1    5.16    0.18
  -9  -4  -1    5.32    0.15
   9   4   1    4.98    0.13
   9   4   1    5.15    0.21
 -10  -4  -1    0.49    0.07
 -10  -4  -1    0.45    0.09
  10   4   1    0.53    0.06
  10   4   1    0.52    0.12
 -11  -4  -1    0.84    0.08
  11   4   1    0.69    0.06
  11   4   1    0.51    0.11
 -12  -4  -1    0.21    0.07
  12   4   1    0.11    0.05
  12   4   1    0.14    0.11
 -13  -4  -1   -0.02    0.07
 -13  -4  -1    0.01    0.11
  13   4   1   -0.10    0.12
  13   4   1    0.05    0.05
 -14  -4  -1    0.00    0.07
 -14  -4  -1    0.04    0.13
  14   4   1    0.14    0.12
  14   4   1    0.02    0.05
 -15  -4  -1    0.13    0.07
 -15  -4  -1    0.19    0.14
  15   4   1    0.19    0.04
  15   4   1   -0.07    0.13
 -16  -4  -1   -0.01    0.06
 -16  -4  -1    0.01    0.13
  16   4   1   -0.23    0.13
  13  -5  -1    0.26    0.08
  13  -5  -1    0.32    0.15
 -13   5   1    0.37    0.15
  12  -5  -1    0.12    0.14
  12  -5  -1   -0.01    0.08
 -12   5   1   -0.07    0.13
  11  -5  -1    0.09    0.13
  11  -5  -1    0.27    0.08
 -11   5   1    0.26    0.13
  10  -5  -1    0.83    0.10
  10  -5  -1    0.91    0.15
 -10   5   1    0.54    0.13
   9  -5  -1    0.64    0.13
   9  -5  -1    0.80    0.09
  -9   5   1    0.75    0.14
   8  -5  -1    0.45    0.10
   8  -5  -1    0.30    0.11
   8  -5  -1    0.26    0.08
  -8   5   1    0.37    0.11
  -8   5   1    0.28    0.05
   7  -5  -1    3.38    0.15
   7  -5  -1    3.37    0.13
   7  -5  -1    3.28    0.18
  -7   5   1    3.61    0.19
  -7   5   1    3.18    0.10
  -7   5   1    3.35    0.14
   6  -5  -1    0.39    0.10
   6  -5  -1    0.61    0.09
   6  -5  -1    0.62    0.08
  -6   5   1    0.55    0.10
  -6   5   1    0.54    0.07
  -6   5   1    0.69    0.06
   5  -5  -1   18.10    0.37
   5  -5  -1   18.28    0.40
   5  -5  -1   17.52    0.44
   5  -5  -1   18.33    0.46
  -5   5   1   17.73    0.40
  -5   5   1   18.23    0.43
  -5   5   1   17.72    0.34
  -5   5   1   17.47    0.43
   4  -5  -1   24.52    0.52
   4  -5  -1   25.70    0.62
   4  -5  -1   25.03    0.60
   4  -5  -1   24.92    0.49
   4  -5  -1   25.01    0.56
  -4   5   1   24.48    0.51
  -4   5   1   25.22    0.57
  -4   5   1   24.10    0.55
  -4   5   1   24.42    0.46
   3  -5  -1   13.96    0.32
   3  -5  -1   14.82    0.35
   3  -5  -1   14.27    0.30
   3  -5  -1   14.37    0.38
   3  -5  -1   14.44    0.36
  -3   5   1   14.11    0.34
  -3   5   1   14.07    0.27
  -3   5   1   14.23    0.31
  -3   5   1   13.83    0.34
   2  -5  -1    5.87    0.16
   2  -5  -1    5.83    0.19
   2  -5  -1    5.77    0.18
   2  -5  -1    4.94    0.17
  -2   5   1    6.08    0.16
  -2   5   1    5.92    0.12
  -2   5   1    5.71    0.16
  -2   5   1    5.79    0.16
   1  -5  -1  121.10    2.62
   1  -5  -1  118.91    2.29
   1  -5  -1  122.03    2.37
  -1   5   1  120.65    2.12
  -1   5   1  117.99    2.50
  -1   5   1  121.83    2.37
  -1   5   1  119.31    2.15
  -1   5   1  121.89    2.15
   0  -5  -1    1.03    0.07
   0  -5  -1    0.89    0.06
   0  -5  -1    0.92    0.07
   0  -5  -1    0.89    0.07
   0   5   1    0.92    0.06
   0   5   1    0.95    0.06
   0   5   1    0.77    0.06
   0   5   1    0.91    0.07
   0   5   1    0.98    0.04
  -1  -5  -1   62.39    1.22
  -1  -5  -1   64.40    1.44
  -1  -5  -1   63.10    1.40
  -1  -5  -1   65.35    1.40
   1   5   1   64.18    1.34
   1   5   1   63.00    1.15
   1   5   1   62.87    1.15
   1   5   1   64.45    1.27
  -2  -5  -1    0.19    0.04
  -2  -5  -1    0.20    0.04
  -2  -5  -1    0.23    0.05
   2   5   1    0.20    0.05
   2   5   1    0.20    0.04
   2   5   1    0.28    0.04
   2   5   1    0.31    0.04
   2   5   1    0.26    0.02
  -3  -5  -1   41.69    0.82
  -3  -5  -1   41.86    0.94
  -3  -5  -1   41.53    0.97
   3   5   1   43.49    0.75
  -4  -5  -1    0.55    0.05
  -4  -5  -1    0.53    0.06
  -4  -5  -1    0.51    0.06
  -4  -5  -1    0.49    0.06
   4   5   1    0.53    0.07
   4   5   1    0.60    0.03
  -5  -5  -1    1.48    0.07
  -5  -5  -1    1.49    0.09
  -5  -5  -1    1.35    0.09
  -5  -5  -1    1.48    0.08
   5   5   1    1.22    0.08
   5   5   1    1.47    0.09
   5   5   1    1.34    0.05
  -6  -5  -1    8.38    0.23
  -6  -5  -1    8.68    0.19
  -6  -5  -1    8.69    0.26
  -6  -5  -1    8.76    0.25
  -6  -5  -1    8.13    0.22
  -6  -5  -1    8.44    0.21
   6   5   1    8.38    0.25
   6   5   1    8.47    0.23
   6   5   1    8.59    0.17
  -7  -5  -1    4.73    0.15
  -7  -5  -1    4.97    0.13
  -7  -5  -1    5.11    0.19
  -7  -5  -1    3.87    0.17
  -7  -5  -1    4.80    0.16
   7   5   1    4.96    0.17
   7   5   1    4.67    0.11
   7   5   1    4.84    0.18
   7   5   1    4.94    0.14
  -8  -5  -1    8.20    0.20
  -8  -5  -1    8.08    0.22
   8   5   1    8.51    0.28
   8   5   1    8.28    0.18
   8   5   1    8.50    0.26
  -9  -5  -1    7.77    0.22
  -9  -5  -1    7.80    0.20
   9   5   1    7.61    0.25
   9   5   1    8.02    0.17
 -10  -5  -1    0.31    0.07
 -10  -5  -1    0.31    0.08
  10   5   1    0.25    0.05
  10   5   1    0.34    0.10
 -11  -5  -1    4.26    0.18
 -11  -5  -1    4.23    0.15
  11   5   1    4.12    0.12
  11   5   1    4.30    0.20
 -12  -5  -1    3.62    0.14
  12   5   1    3.54    0.21
  12   5   1    3.25    0.11
 -13  -5  -1    0.11    0.07
  13   5   1    0.07    0.12
  13   5   1    0.06    0.04
 -14  -5  -1    0.29    0.13
 -14  -5  -1    0.24    0.08
  14   5   1    0.37    0.14
  14   5   1    0.25    0.04
 -15  -5  -1    0.14    0.14
 -15  -5  -1    0.18    0.08
  15   5   1    0.14    0.14
 -16  -5  -1    0.21    0.07
 -16  -5  -1    0.05    0.14
  16   5   1    0.22    0.15
  12  -6  -1    0.08    0.08
 -12   6   1    0.05    0.13
  11  -6  -1    0.15    0.09
 -11   6   1    0.10    0.12
  10  -6  -1    1.25    0.11
  10  -6  -1    1.21    0.17
 -10   6   1    1.59    0.17
   9  -6  -1    1.22    0.11
   9  -6  -1    1.67    0.17
  -9   6   1    1.57    0.17
   8  -6  -1    0.16    0.11
   8  -6  -1    0.05    0.08
  -8   6   1    0.15    0.11
   7  -6  -1    4.99    0.17
   7  -6  -1    5.30    0.22
   7  -6  -1    5.25    0.19
  -7   6   1    5.33    0.23
  -7   6   1    5.33    0.16
   6  -6  -1    5.03    0.18
   6  -6  -1    4.96    0.16
   6  -6  -1    5.12    0.22
  -6   6   1    4.86    0.20
  -6   6   1    4.84    0.15
   5  -6  -1    0.66    0.11
   5  -6  -1    0.71    0.08
   5  -6  -1    0.54    0.09
  -5   6   1    0.53    0.10
  -5   6   1    0.69    0.04
  -5   6   1    0.80    0.06
   4  -6  -1   27.29    0.61
   4  -6  -1   27.03    0.56
   4  -6  -1   27.35    0.53
  -4   6   1   26.53    0.49
  -4   6   1   26.00    0.54
  -4   6   1   26.44    0.60
  -4   6   1   25.97    0.61
   3  -6  -1    6.55    0.21
   3  -6  -1    6.39    0.22
   3  -6  -1    6.61    0.18
   3  -6  -1    6.66    0.21
   3  -6  -1    6.63    0.17
  -3   6   1    6.59    0.14
  -3   6   1    6.68    0.19
   2  -6  -1   30.16    0.61
   2  -6  -1   30.19    0.65
   2  -6  -1   29.80    0.71
   2  -6  -1   30.93    0.57
  -2   6   1   29.07    0.59
  -2   6   1   29.62    0.65
  -2   6   1   29.50    0.58
  -2   6   1   30.67    0.54
   1  -6  -1   27.67    0.59
   1  -6  -1   27.46    0.56
   1  -6  -1   27.93    0.65
  -1   6   1   27.24    0.54
  -1   6   1   27.28    0.59
  -1   6   1   28.43    0.50
  -1   6   1   26.99    0.54
  -1   6   1   27.69    0.61
   0  -6  -1   84.55    1.62
   0  -6  -1   84.19    1.90
   0  -6  -1   82.75    1.85
   0  -6  -1   86.27    1.68
   0  -6  -1   83.66    1.86
   0   6   1   87.50    1.49
   0   6   1   83.69    1.68
   0   6   1   84.31    1.52
   0   6   1   83.61    1.77
   0   6   1   83.55    1.53
  -1  -6  -1   30.27    0.63
  -1  -6  -1   29.74    0.71
  -1  -6  -1   29.37    0.59
  -1  -6  -1   30.03    0.69
  -1  -6  -1   29.35    0.68
   1   6   1   30.07    0.65
   1   6   1   28.77    0.62
   1   6   1   29.27    0.57
   1   6   1   30.78    0.53
   1   6   1   29.91    0.57
  -2  -6  -1   68.22    1.45
  -2  -6  -1   65.14    1.45
  -2  -6  -1   64.19    1.49
  -2  -6  -1   65.01    1.27
   2   6   1   64.25    1.49
   2   6   1   65.54    1.39
   2   6   1   65.51    1.32
   2   6   1   68.94    1.16
   2   6   1   64.61    1.19
   2   6   1   66.63    1.19
  -3  -6  -1  162.94    3.62
  -3  -6  -1  165.37    3.53
  -3  -6  -1  166.34    3.10
  -3  -6  -1  163.50    3.19
   3   6   1  165.98    2.88
   3   6   1  164.77    2.90
   3   6   1  164.07    3.39
   3   6   1  151.14    3.61
   3   6   1  166.24    2.90
   3   6   1  163.58    3.20
  -4  -6  -1    0.34    0.06
  -4  -6  -1    0.22    0.05
  -4  -6  -1    0.25    0.05
  -4  -6  -1    0.30    0.06
   4   6   1    0.12    0.04
   4   6   1    0.35    0.03
   4   6   1    0.29    0.06
   4   6   1    0.33    0.05
  -5  -6  -1    9.79    0.29
  -5  -6  -1   10.08    0.25
  -5  -6  -1    9.81    0.23
  -5  -6  -1    9.93    0.27
   5   6   1   10.02    0.23
   5   6   1    9.80    0.26
   5   6   1   10.22    0.19
  -6  -6  -1    0.65    0.06
  -6  -6  -1    0.57    0.08
  -6  -6  -1    0.61    0.07
  -6  -6  -1    0.54    0.06
  -6  -6  -1    0.47    0.07
   6   6   1    0.59    0.04
   6   6   1    0.72    0.07
   6   6   1    0.42    0.08
  -7  -6  -1    0.17    0.07
  -7  -6  -1    0.20    0.07
  -7  -6  -1    0.59    0.07
  -7  -6  -1    0.41    0.06
  -7  -6  -1    0.21    0.05
   7   6   1    0.13    0.06
   7   6   1    0.22    0.08
   7   6   1    0.23    0.03
  -8  -6  -1    1.78    0.09
  -8  -6  -1    1.90    0.11
   8   6   1    1.81    0.06
   8   6   1    1.71    0.13
   8   6   1    1.71    0.13
  -9  -6  -1    1.26    0.09
  -9  -6  -1    1.11    0.10
   9   6   1    1.14    0.06
   9   6   1    0.97    0.11
 -10  -6  -1    2.06    0.12
 -10  -6  -1    2.18    0.11
  10   6   1    2.04    0.15
  10   6   1    2.04    0.08
 -11  -6  -1    1.87    0.11
 -11  -6  -1    2.04    0.14
  11   6   1    1.83    0.16
  11   6   1    1.88    0.07
 -12  -6  -1    1.35    0.11
  12   6   1    1.46    0.06
  12   6   1    1.49    0.15
 -13  -6  -1    0.46    0.09
  13   6   1    0.73    0.14
 -14  -6  -1   -0.10    0.07
  14   6   1    0.01    0.12
 -15  -6  -1    0.25    0.14
 -15  -6  -1    0.14    0.08
  15   6   1    0.15    0.14
 -16  -6  -1    0.44    0.09
 -16  -6  -1    0.63    0.17
  16   6   1    0.29    0.15
 -17  -6  -1   -0.16    0.07
 -17  -6  -1    0.01    0.14
  17   6   1    0.22    0.15
  12  -7  -1    0.04    0.09
 -12   7   1    0.09    0.14
  11  -7  -1   -0.01    0.08
 -11   7   1   -0.06    0.13
  10  -7  -1    0.77    0.10
 -10   7   1    0.86    0.16
   9  -7  -1    0.72    0.10
  -9   7   1    0.62    0.14
   8  -7  -1    0.49    0.09
   8  -7  -1    0.68    0.14
  -8   7   1    0.80    0.13
   7  -7  -1    1.11    0.12
   7  -7  -1    1.14    0.10
   7  -7  -1    1.24    0.15
  -7   7   1    1.13    0.14
   6  -7  -1    0.22    0.08
   6  -7  -1    0.19    0.11
   6  -7  -1    0.53    0.10
  -6   7   1    0.34    0.11
   5  -7  -1    6.28    0.24
   5  -7  -1    6.35    0.20
   5  -7  -1    6.21    0.18
  -5   7   1    5.99    0.22
   4  -7  -1    2.19    0.11
   4  -7  -1    2.16    0.14
   4  -7  -1    2.30    0.12
  -4   7   1    2.17    0.13
  -4   7   1    2.24    0.12
   3  -7  -1   21.90    0.48
   3  -7  -1   22.90    0.52
   3  -7  -1   22.05    0.44
  -3   7   1   21.03    0.51
  -3   7   1   21.82    0.46
   2  -7  -1    2.84    0.14
   2  -7  -1    2.83    0.12
   2  -7  -1    2.93    0.13
   2  -7  -1    2.91    0.11
   2  -7  -1    3.13    0.16
  -2   7   1    2.97    0.14
  -2   7   1    2.86    0.12
   1  -7  -1    7.25    0.21
   1  -7  -1    6.75    0.18
   1  -7  -1    7.00    0.22
   1  -7  -1    6.77    0.23
   1  -7  -1    6.83    0.17
  -1   7   1    6.46    0.20
  -1   7   1    6.53    0.20
  -1   7   1    6.98    0.19
  -1   7   1    6.80    0.19
   0  -7  -1   47.49    0.97
   0  -7  -1   45.70    1.05
   0  -7  -1   47.06    0.92
   0  -7  -1   49.71    1.07
   0  -7  -1   45.57    1.09
   0   7   1   45.94    0.88
   0   7   1   46.80    1.01
   0   7   1   45.52    0.96
   0   7   1   46.85    0.87
  -1  -7  -1    3.33    0.13
  -1  -7  -1    3.04    0.11
  -1  -7  -1    2.93    0.14
  -1  -7  -1    3.03    0.13
  -1  -7  -1    3.07    0.12
   1   7   1    3.09    0.13
   1   7   1    3.19    0.11
   1   7   1    3.04    0.11
   1   7   1    3.12    0.12
  -2  -7  -1    7.03    0.21
  -2  -7  -1    7.16    0.20
  -2  -7  -1    7.25    0.22
  -2  -7  -1    6.84    0.18
  -2  -7  -1    7.03    0.20
   2   7   1    6.96    0.20
   2   7   1    7.21    0.20
   2   7   1    7.11    0.18
   2   7   1    7.34    0.18
  -3  -7  -1    3.78    0.12
  -3  -7  -1    3.52    0.14
  -3  -7  -1    3.86    0.14
  -3  -7  -1    3.87    0.15
   3   7   1    3.71    0.12
   3   7   1    3.59    0.13
   3   7   1    3.68    0.14
   3   7   1    4.10    0.15
   3   7   1    3.61    0.12
  -4  -7  -1   14.34    0.31
  -4  -7  -1   14.66    0.38
  -4  -7  -1   14.32    0.37
  -4  -7  -1   14.54    0.34
   4   7   1   14.94    0.31
   4   7   1   14.30    0.34
   4   7   1   14.39    0.38
   4   7   1   13.88    0.35
  -5  -7  -1    8.67    0.26
  -5  -7  -1    8.75    0.21
  -5  -7  -1    8.75    0.26
  -5  -7  -1    8.85    0.23
   5   7   1    8.76    0.26
   5   7   1    9.11    0.22
   5   7   1    8.58    0.24
  -6  -7  -1    4.28    0.15
  -6  -7  -1    4.19    0.17
  -6  -7  -1    4.27    0.14
  -6  -7  -1    4.64    0.18
  -6  -7  -1    4.37    0.12
   6   7   1    4.27    0.14
   6   7   1    3.81    0.16
   6   7   1    3.84    0.16
  -7  -7  -1    2.12    0.13
  -7  -7  -1    2.09    0.13
  -7  -7  -1    2.05    0.10
  -7  -7  -1    2.03    0.13
  -7  -7  -1    2.11    0.10
   7   7   1    1.86    0.12
   7   7   1    2.09    0.05
  -8  -7  -1   13.37    0.32
  -8  -7  -1   13.55    0.29
   8   7   1   13.56    0.25
   8   7   1   12.94    0.35
  -9  -7  -1    0.68    0.08
  -9  -7  -1    0.60    0.07
   9   7   1    0.60    0.04
   9   7   1    0.46    0.10
 -10  -7  -1   11.09    0.30
 -10  -7  -1   11.09    0.26
  10   7   1   11.07    0.21
  10   7   1   10.91    0.33
 -11  -7  -1    0.37    0.09
 -11  -7  -1    0.44    0.08
  11   7   1    0.29    0.11
 -12  -7  -1    4.71    0.17
  12   7   1    4.89    0.24
 -13  -7  -1    0.39    0.09
  13   7   1    0.25    0.13
 -14  -7  -1    0.17    0.08
  14   7   1    0.07    0.13
 -15  -7  -1   -0.04    0.08
  15   7   1    0.05    0.13
 -16  -7  -1    0.10    0.08
 -16  -7  -1    0.04    0.15
  16   7   1    0.08    0.14
 -17  -7  -1    0.36    0.17
 -17  -7  -1    0.32    0.09
  17   7   1    0.42    0.16
  11  -8  -1    0.05    0.09
 -11   8   1    0.29    0.14
  10  -8  -1    0.12    0.09
 -10   8   1    0.16    0.13
   9  -8  -1    0.77    0.11
  -9   8   1    0.94    0.15
   8  -8  -1    1.57    0.13
  -8   8   1    1.49    0.16
   7  -8  -1    0.96    0.11
   7  -8  -1    1.12    0.13
  -7   8   1    0.96    0.14
   6  -8  -1   -0.03    0.08
   6  -8  -1   -0.01    0.08
  -6   8   1   -0.07    0.09
   5  -8  -1    3.46    0.16
   5  -8  -1    3.57    0.15
  -5   8   1    2.91    0.17
   4  -8  -1    4.20    0.20
   4  -8  -1    4.08    0.15
   4  -8  -1    4.31    0.16
  -4   8   1    4.15    0.19
   3  -8  -1    0.21    0.09
   3  -8  -1    0.14    0.07
   3  -8  -1    0.23    0.07
  -3   8   1    0.20    0.08
  -3   8   1    0.14    0.07
   2  -8  -1    8.43    0.23
   2  -8  -1    8.67    0.26
  -2   8   1    7.83    0.25
  -2   8   1    8.35    0.23
   1  -8  -1   35.54    0.73
   1  -8  -1   36.58    0.77
   1  -8  -1   37.12    0.86
  -1   8   1   35.52    0.79
  -1   8   1   35.39    0.70
  -1   8   1   34.61    0.77
   0  -8  -1    7.11    0.19
   0  -8  -1    6.47    0.21
   0  -8  -1    7.40    0.24
   0  -8  -1    7.06    0.23
   0  -8  -1    7.36    0.22
   0   8   1    6.86    0.21
   0   8   1    6.79    0.22
   0   8   1    7.28    0.20
  -1  -8  -1   23.87    0.53
  -1  -8  -1   24.21    0.59
  -1  -8  -1   23.67    0.57
  -1  -8  -1   24.04    0.50
  -1  -8  -1   23.59    0.60
   1   8   1   23.89    0.48
   1   8   1   23.55    0.53
   1   8   1   24.37    0.55
   1   8   1   24.73    0.49
  -2  -8  -1   -0.06    0.07
  -2  -8  -1   -0.04    0.06
  -2  -8  -1   -0.09    0.06
  -2  -8  -1   -0.01    0.05
  -2  -8  -1   -0.10    0.05
   2   8   1   -0.10    0.05
   2   8   1   -0.10    0.06
   2   8   1   -0.06    0.06
   2   8   1    0.02    0.06
  -3  -8  -1   30.00    0.73
  -3  -8  -1   30.07    0.71
  -3  -8  -1   29.77    0.64
  -3  -8  -1   29.13    0.60
  -3  -8  -1   29.85    0.69
   3   8   1   29.19    0.58
   3   8   1   29.82    0.67
   3   8   1   29.07    0.64
   3   8   1   30.44    0.58
  -4  -8  -1   22.54    0.50
  -4  -8  -1   22.66    0.55
  -4  -8  -1   23.04    0.57
  -4  -8  -1   22.49    0.47
   4   8   1   22.10    0.46
   4   8   1   22.68    0.53
   4   8   1   22.07    0.51
   4   8   1   22.03    0.56
  -5  -8  -1    6.20    0.19
  -5  -8  -1    5.95    0.21
  -5  -8  -1    6.13    0.22
  -5  -8  -1    5.83    0.17
   5   8   1    5.87    0.20
   5   8   1    6.14    0.20
   5   8   1    5.98    0.21
   5   8   1    6.46    0.18
  -6  -8  -1    0.56    0.08
  -6  -8  -1    0.34    0.07
  -6  -8  -1    0.40    0.06
  -6  -8  -1    0.45    0.07
   6   8   1    0.43    0.07
   6   8   1    0.41    0.08
  -7  -8  -1   11.66    0.29
  -7  -8  -1   12.07    0.26
  -7  -8  -1   11.72    0.31
   7   8   1   11.63    0.32
  -8  -8  -1   -0.10    0.07
  -8  -8  -1    0.01    0.06
  -8  -8  -1   -0.04    0.06
   8   8   1   -0.02    0.08
  -9  -8  -1    3.30    0.15
  -9  -8  -1    3.21    0.13
   9   8   1    3.38    0.17
 -10  -8  -1    0.03    0.07
 -10  -8  -1    0.03    0.08
  10   8   1    0.00    0.09
 -11  -8  -1    2.93    0.16
 -11  -8  -1    2.71    0.13
  11   8   1    3.12    0.18
 -12  -8  -1    0.08    0.09
 -12  -8  -1    0.09    0.08
  12   8   1    0.02    0.11
 -13  -8  -1    1.10    0.11
  13   8   1    0.94    0.15
 -14  -8  -1    0.06    0.08
  14   8   1    0.13    0.13
 -15  -8  -1    0.24    0.09
  15   8   1    0.09    0.14
 -16  -8  -1    0.17    0.09
  16   8   1    0.28    0.15
 -17  -8  -1   -0.04    0.08
  17   8   1   -0.03    0.14
  10  -9  -1   -0.08    0.09
 -10   9   1    0.07    0.14
   9  -9  -1    0.02    0.09
  -9   9   1   -0.02    0.12
   8  -9  -1    0.13    0.09
  -8   9   1    0.05    0.12
   7  -9  -1   -0.04    0.08
  -7   9   1    0.19    0.12
   6  -9  -1   -0.03    0.08
   6  -9  -1   -0.07    0.09
  -6   9   1   -0.03    0.10
   5  -9  -1    0.94    0.11
   5  -9  -1    0.89    0.10
  -5   9   1    0.93    0.13
   4  -9  -1    5.76    0.21
  -4   9   1    6.07    0.23
   3  -9  -1   -0.01    0.08
  -3   9   1   -0.06    0.08
   2  -9  -1    0.88    0.09
  -2   9   1    0.57    0.10
  -2   9   1    0.61    0.09
   1  -9  -1    8.58    0.23
  -1   9   1    8.73    0.25
  -1   9   1    8.41    0.26
  -1   9   1    8.75    0.24
   0  -9  -1    0.50    0.09
   0  -9  -1    0.41    0.07
   0   9   1    0.37    0.07
   0   9   1    0.37    0.08
   0   9   1    0.38    0.08
  -1  -9  -1    1.97    0.14
  -1  -9  -1    1.71    0.12
  -1  -9  -1    1.81    0.10
   1   9   1    1.66    0.10
   1   9   1    1.82    0.12
   1   9   1    1.83    0.11
  -2  -9  -1    0.16    0.07
  -2  -9  -1    0.13    0.06
  -2  -9  -1    0.00    0.06
   2   9   1    0.24    0.07
   2   9   1    0.14    0.06
   2   9   1    0.08    0.06
  -3  -9  -1    1.16    0.10
  -3  -9  -1    1.17    0.08
  -3  -9  -1    1.13    0.10
   3   9   1    1.08    0.10
   3   9   1    1.06    0.09
   3   9   1    1.09    0.08
  -4  -9  -1   16.93    0.44
  -4  -9  -1   17.01    0.37
  -4  -9  -1   17.12    0.40
   4   9   1   16.39    0.40
   4   9   1   16.06    0.41
  -5  -9  -1   24.96    0.55
  -5  -9  -1   24.05    0.51
  -5  -9  -1   24.75    0.60
   5   9   1   23.40    0.57
   5   9   1   23.70    0.55
  -6  -9  -1    2.51    0.13
  -6  -9  -1    2.47    0.12
   6   9   1    2.34    0.13
   6   9   1    2.50    0.14
  -7  -9  -1    0.06    0.06
  -7  -9  -1    0.13    0.07
   7   9   1    0.10    0.08
   7   9   1   -0.01    0.07
  -8  -9  -1   20.87    0.47
  -8  -9  -1   22.03    0.51
   8   9   1   20.93    0.52
  -9  -9  -1    7.32    0.22
  -9  -9  -1    7.06    0.20
   9   9   1    7.05    0.25
 -10  -9  -1    0.45    0.08
 -10  -9  -1    0.41    0.09
  10   9   1    0.33    0.11
 -11  -9  -1    1.23    0.10
 -11  -9  -1    1.34    0.13
  11   9   1    1.19    0.14
 -12  -9  -1    1.16    0.11
 -12  -9  -1    1.43    0.14
  12   9   1    1.32    0.15
 -13  -9  -1    0.10    0.08
  13   9   1    0.04    0.12
 -14  -9  -1   -0.05    0.09
  14   9   1    0.11    0.13
 -15  -9  -1    0.41    0.10
  15   9   1    0.75    0.16
 -16  -9  -1    0.68    0.10
  16   9   1    0.71    0.17
   9 -10  -1   -0.03    0.09
  -9  10   1   -0.02    0.12
   8 -10  -1    0.28    0.10
  -8  10   1    0.05    0.12
   7 -10  -1    0.10    0.09
  -7  10   1    0.13    0.12
   6 -10  -1    0.07    0.10
   6 -10  -1    0.07    0.09
  -6  10   1   -0.07    0.11
   5 -10  -1    0.42    0.09
   5 -10  -1    0.43    0.10
  -5  10   1    0.37    0.11
   4 -10  -1    1.23    0.12
  -4  10   1    1.15    0.14
   3 -10  -1    3.77    0.17
  -3  10   1    3.64    0.19
   2 -10  -1    0.96    0.10
  -2  10   1    0.92    0.12
   1 -10  -1    6.76    0.21
  -1  10   1    6.54    0.22
  -1  10   1    6.49    0.21
  -1  10   1    6.81    0.23
   0 -10  -1   16.86    0.39
   0  10   1   16.88    0.43
   0  10   1   17.24    0.39
   0  10   1   16.84    0.43
  -1 -10  -1    7.59    0.21
   1  10   1    7.65    0.24
   1  10   1    7.58    0.22
   1  10   1    7.64    0.24
  -2 -10  -1    0.68    0.08
   2  10   1    1.03    0.10
   2  10   1    0.77    0.08
   2  10   1    0.60    0.09
  -3 -10  -1    7.41    0.21
   3  10   1    7.37    0.21
   3  10   1    7.15    0.23
   3  10   1    7.60    0.23
  -4 -10  -1    1.91    0.11
   4  10   1    1.80    0.13
   4  10   1    2.17    0.13
  -5 -10  -1    6.37    0.19
   5  10   1    6.31    0.21
   5  10   1    5.97    0.21
  -6 -10  -1    1.70    0.11
   6  10   1    2.05    0.13
   6  10   1    1.76    0.14
  -7 -10  -1    1.14    0.10
   7  10   1    1.16    0.12
   7  10   1    1.06    0.11
  -8 -10  -1    1.05    0.10
   8  10   1    1.15    0.11
   8  10   1    1.00    0.12
  -9 -10  -1    3.16    0.15
   9  10   1    3.31    0.17
   9  10   1    3.14    0.18
 -10 -10  -1    1.08    0.10
 -10 -10  -1    0.92    0.11
  10  10   1    0.69    0.11
 -11 -10  -1    0.98    0.12
 -11 -10  -1    0.93    0.10
  11  10   1    0.74    0.13
 -12 -10  -1    4.35    0.20
 -12 -10  -1    3.57    0.16
  12  10   1    3.52    0.21
 -13 -10  -1    0.20    0.09
  13  10   1    0.08    0.13
 -14 -10  -1    1.41    0.13
  14  10   1    1.37    0.18
 -15 -10  -1    0.10    0.10
  15  10   1    0.23    0.15
 -16 -10  -1    0.08    0.09
  16  10   1    0.01    0.14
   8 -11  -1    0.04    0.10
  -8  11   1   -0.03    0.12
   7 -11  -1    0.08    0.09
  -7  11   1   -0.14    0.12
   6 -11  -1    0.10    0.09
  -6  11   1    0.11    0.11
   5 -11  -1    0.32    0.11
  -5  11   1    0.12    0.11
   4 -11  -1    1.16    0.13
  -4  11   1    1.06    0.14
   3 -11  -1    1.13    0.12
  -3  11   1    0.98    0.13
   2 -11  -1    0.77    0.11
  -2  11   1    0.66    0.11
   1 -11  -1    0.09    0.08
  -1  11   1    0.17    0.10
   0 -11  -1   12.11    0.31
   0  11   1   12.15    0.34
   0  11   1   11.99    0.31
  -1 -11  -1    3.03    0.15
   1  11   1    2.87    0.15
   1  11   1    3.08    0.15
   1  11   1    2.94    0.16
  -2 -11  -1    1.79    0.12
   2  11   1    1.97    0.14
   2  11   1    1.95    0.12
   2  11   1    2.20    0.13
  -3 -11  -1    0.23    0.08
   3  11   1    0.18    0.09
   3  11   1    0.44    0.09
   3  11   1    0.25    0.08
  -4 -11  -1    5.21    0.17
   4  11   1    5.05    0.20
   4  11   1    4.95    0.20
  -5 -11  -1   10.36    0.27
   5  11   1    9.87    0.30
   5  11   1    9.65    0.29
  -6 -11  -1   12.96    0.32
   6  11   1   12.49    0.35
   6  11   1   11.64    0.35
  -7 -11  -1    2.79    0.14
   7  11   1    2.61    0.16
   7  11   1    2.58    0.16
  -8 -11  -1    1.47    0.12
   8  11   1    1.70    0.14
   8  11   1    1.96    0.15
  -9 -11  -1    0.18    0.09
   9  11   1    0.14    0.10
   9  11   1    0.17    0.10
 -10 -11  -1    0.97    0.12
  10  11   1    0.92    0.13
  10  11   1    0.86    0.13
 -11 -11  -1    0.64    0.11
  11  11   1    0.60    0.12
  11  11   1    0.62    0.13
 -12 -11  -1    0.22    0.10
 -12 -11  -1    0.10    0.11
  12  11   1    0.16    0.12
  12  11   1    0.23    0.11
 -13 -11  -1    0.34    0.10
  13  11   1    0.32    0.14
 -14 -11  -1    1.71    0.14
  14  11   1    1.97    0.20
 -15 -11  -1    0.09    0.09
  15  11   1   -0.05    0.13
 -16 -11  -1    0.13    0.09
  16  11   1    0.10    0.13
  16  11   1   -0.02    0.13
   7 -12  -1    0.14    0.10
  -7  12   1   -0.04    0.12
   6 -12  -1   -0.09    0.09
  -6  12   1    0.27    0.13
  -5  12   1    0.12    0.11
   4 -12  -1    0.15    0.10
  -4  12   1    0.08    0.11
   3 -12  -1    0.06    0.10
  -3  12   1    0.09    0.10
   2 -12  -1    1.56    0.13
  -2  12   1    1.59    0.15
   1 -12  -1    1.00    0.11
  -1  12   1    0.95    0.13
   0 -12  -1    1.53    0.12
   0  12   1    1.84    0.15
  -1 -12  -1    6.34    0.21
   1  12   1    6.49    0.24
   1  12   1    6.46    0.21
  -2 -12  -1    1.14    0.11
   2  12   1    1.17    0.11
   2  12   1    1.52    0.13
   2  12   1    1.09    0.12
  -3 -12  -1    2.06    0.13
   3  12   1    1.96    0.14
   3  12   1    2.04    0.13
   3  12   1    2.23    0.15
  -4 -12  -1    2.26    0.13
   4  12   1    1.99    0.14
   4  12   1    2.14    0.14
  -5 -12  -1   -0.09    0.07
   5  12   1    0.01    0.08
   5  12   1   -0.01    0.08
  -6 -12  -1   -0.04    0.07
   6  12   1    0.10    0.09
   6  12   1   -0.10    0.09
  -7 -12  -1    7.90    0.24
   7  12   1    7.97    0.27
   7  12   1    8.12    0.28
  -8 -12  -1    0.18    0.09
   8  12   1    0.06    0.10
   8  12   1    0.13    0.09
  -9 -12  -1    0.26    0.09
   9  12   1    0.17    0.10
   9  12   1    0.35    0.11
 -10 -12  -1    3.75    0.18
  10  12   1    3.70    0.20
  10  12   1    3.90    0.21
 -11 -12  -1    3.39    0.19
  11  12   1    3.05    0.21
  11  12   1    3.02    0.21
 -12 -12  -1    1.57    0.16
  12  12   1    1.31    0.17
  12  12   1    1.23    0.16
 -13 -12  -1    1.57    0.14
  13  12   1    1.74    0.18
  13  12   1    1.47    0.17
 -14 -12  -1    0.00    0.10
  14  12   1    0.10    0.14
  14  12   1   -0.02    0.12
 -15 -12  -1    0.29    0.10
  15  12   1    0.04    0.13
  15  12   1    0.06    0.13
 -16 -12  -1    0.05    0.10
  16  12   1   -0.08    0.13
  16  12   1    0.15    0.14
   6 -13  -1    0.09    0.10
  -6  13   1    0.31    0.13
  -5  13   1    0.52    0.14
   4 -13  -1    0.37    0.12
  -4  13   1    0.48    0.13
   3 -13  -1    0.17    0.11
  -3  13   1    0.06    0.11
   2 -13  -1    0.16    0.10
  -2  13   1    0.12    0.11
   1 -13  -1    3.44    0.18
  -1  13   1    3.33    0.19
   0 -13  -1    0.09    0.10
   0  13   1    0.16    0.11
  -1 -13  -1    0.08    0.09
   1  13   1   -0.06    0.09
  -2 -13  -1    0.09    0.09
   2  13   1    0.07    0.09
  -3 -13  -1    0.49    0.10
   3  13   1    0.31    0.09
   3  13   1    0.45    0.10
   3  13   1    0.34    0.10
  -4 -13  -1    0.58    0.10
   4  13   1    0.46    0.11
   4  13   1    0.71    0.11
  -5 -13  -1    4.35    0.18
   5  13   1    4.03    0.20
   5  13   1    4.57    0.20
  -6 -13  -1    2.17    0.14
   6  13   1    2.16    0.16
   6  13   1    1.97    0.16
  -7 -13  -1    0.19    0.09
   7  13   1    0.24    0.10
   7  13   1    0.24    0.10
  -8 -13  -1    0.00    0.09
   8  13   1    0.07    0.10
   8  13   1    0.05    0.10
  -9 -13  -1    0.14    0.09
   9  13   1    0.09    0.11
   9  13   1   -0.02    0.10
 -10 -13  -1    1.57    0.15
  10  13   1    1.53    0.16
  10  13   1    1.47    0.16
 -11 -13  -1    0.16    0.11
  11  13   1    0.34    0.13
  11  13   1    0.15    0.13
 -12 -13  -1    0.95    0.14
  12  13   1    1.04    0.15
  12  13   1    1.03    0.16
 -13 -13  -1    0.19    0.10
  13  13   1    0.21    0.13
  13  13   1    0.12    0.12
 -14 -13  -1    0.40    0.11
  14  13   1    0.62    0.16
  14  13   1    0.46    0.15
 -15 -13  -1    0.09    0.10
  15  13   1    0.09    0.13
  15  13   1    0.00    0.13
  -5  14   1   -0.11    0.12
  -4  14   1    0.27    0.13
   3 -14  -1    0.19    0.12
  -3  14   1    0.09    0.11
   2 -14  -1    0.33    0.12
  -2  14   1    0.23    0.12
   1 -14  -1    0.57    0.13
  -1  14   1    0.40    0.12
   0 -14  -1    4.80    0.21
   0  14   1    4.99    0.23
  -1 -14  -1    1.67    0.15
   1  14   1    1.83    0.16
  -2 -14  -1    0.23    0.10
   2  14   1    0.28    0.11
  -3 -14  -1   -0.08    0.09
   3  14   1    0.02    0.10
  -4 -14  -1   -0.07    0.08
   4  14   1    0.01    0.10
  -5 -14  -1    0.95    0.12
   5  14   1    1.09    0.13
   5  14   1    1.07    0.13
  -6 -14  -1    2.48    0.15
   6  14   1    2.48    0.18
   6  14   1    2.66    0.17
  -7 -14  -1    0.82    0.12
   7  14   1    0.99    0.14
   7  14   1    1.04    0.14
  -8 -14  -1    0.44    0.11
   8  14   1    0.58    0.12
   8  14   1    0.59    0.13
  -9 -14  -1    3.24    0.18
   9  14   1    3.37    0.21
   9  14   1    3.57    0.21
 -10 -14  -1    0.01    0.10
  10  14   1    0.03    0.11
  10  14   1    0.01    0.11
 -11 -14  -1    0.21    0.12
  11  14   1    0.04    0.12
  11  14   1    0.11    0.12
 -12 -14  -1   -0.02    0.11
  12  14   1   -0.07    0.11
  12  14   1   -0.09    0.12
  13  14   1    0.21    0.13
  13  14   1    0.02    0.12
 -14 -14  -1   -0.01    0.10
  14  14   1   -0.01    0.13
  14  14   1   -0.02    0.13
 -15 -14  -1    0.18    0.10
  15  14   1    0.08    0.13
  15  14   1    0.22    0.13
  -3  15   1    0.02    0.11
   2 -15  -1    0.07    0.11
  -2  15   1   -0.11    0.10
   1 -15  -1    0.30    0.11
  -1  15   1    0.10    0.11
   0 -15  -1    0.19    0.11
   0  15   1    0.15    0.12
  -1 -15  -1    0.54    0.12
   1  15   1    0.41    0.12
  -2 -15  -1    0.46    0.12
   2  15   1    0.27    0.12
  -3 -15  -1   -0.12    0.10
   3  15   1    0.04    0.11
  -4 -15  -1    0.08    0.10
   4  15   1   -0.14    0.10
  -5 -15  -1   -0.13    0.09
   5  15   1    0.04    0.10
  -6 -15  -1    0.96    0.13
   6  15   1    0.83    0.13
  -7 -15  -1    0.04    0.10
   7  15   1    0.19    0.11
   7  15   1    0.08    0.11
  -8 -15  -1    0.12    0.11
   8  15   1    0.13    0.12
   8  15   1    0.03    0.12
  -9 -15  -1    0.02    0.10
   9  15   1    0.03    0.11
   9  15   1   -0.07    0.12
 -10 -15  -1    1.10    0.14
  10  15   1    0.83    0.15
  10  15   1    0.88    0.14
 -11 -15  -1    0.12    0.11
  11  15   1    0.22    0.12
  11  15   1    0.16    0.13
  12  15   1   -0.10    0.12
  12  15   1    0.32    0.13
  13  15   1    0.44    0.14
  13  15   1    0.35    0.13
 -14 -15  -1    0.06    0.10
  14  15   1    0.11    0.13
  14  15   1    0.06    0.13
  -1  16   1   -0.04    0.10
   0 -16  -1    0.04    0.11
   0  16   1    0.10    0.11
  -1 -16  -1    0.44    0.12
   1  16   1    0.02    0.11
  -2 -16  -1   -0.04    0.10
   2  16   1   -0.21    0.10
  -3 -16  -1   -0.15    0.10
   3  16   1   -0.10    0.10
  -4 -16  -1    0.02    0.10
   4  16   1   -0.17    0.10
  -5 -16  -1    0.02    0.10
   5  16   1    0.08    0.10
  -6 -16  -1    0.04    0.10
   6  16   1    0.10    0.11
  -7 -16  -1    3.17    0.18
   7  16   1    3.11    0.19
  -8 -16  -1    0.20    0.11
   8  16   1    0.33    0.13
   8  16   1    0.27    0.12
  -9 -16  -1   -0.05    0.11
   9  16   1    0.23    0.13
   9  16   1    0.40    0.12
 -10 -16  -1    0.23    0.12
  10  16   1    0.37    0.12
  10  16   1    0.60    0.14
 -11 -16  -1    0.17    0.11
  11  16   1    0.04    0.11
  11  16   1   -0.01    0.12
  12  16   1    0.02    0.11
  12  16   1   -0.11    0.12
  13  16   1    0.15    0.12
  13  16   1    0.33    0.14
  -1 -17  -1    0.12    0.12
   1  17   1    0.14    0.11
  -2 -17  -1    0.04    0.11
   2  17   1    0.44    0.12
  -3 -17  -1    0.21    0.12
   3  17   1   -0.01    0.11
  -4 -17  -1    0.29    0.12
   4  17   1    0.21    0.11
  -5 -17  -1   -0.14    0.11
   5  17   1   -0.12    0.10
  -6 -17  -1    0.17    0.12
   6  17   1   -0.03    0.10
  -7 -17  -1    0.39    0.12
   7  17   1    0.23    0.11
  -8 -17  -1    0.05    0.11
   8  17   1    0.04    0.11
  -9 -17  -1    0.08    0.11
   9  17   1   -0.04    0.11
 -10 -17  -1    0.07    0.11
  10  17   1    0.04    0.11
  11  17   1    0.01    0.11
  11  17   1    0.34    0.14
  -5 -18  -1    0.76    0.14
   5  18   1    0.55    0.12
  -6 -18  -1    0.80    0.15
   6  18   1    0.67    0.12
  -7 -18  -1    0.04    0.12
   7  18   1    0.12    0.11
  -8 -18  -1   -0.11    0.12
   8  18   1   -0.19    0.10
   9  17  -2    0.32    0.14
  -9 -17   2    0.05    0.11
   8  17  -2   -0.06    0.13
  -8 -17   2   -0.17    0.11
  -7 -17   2    0.42    0.13
  -6 -17   2    0.76    0.14
  -5 -17   2   -0.04    0.11
  -4 -17   2    0.34    0.12
  -3 -17   2    0.20    0.12
  11  16  -2    0.00    0.14
 -11 -16   2   -0.02    0.11
  10  16  -2   -0.02    0.13
 -10 -16   2   -0.01    0.10
   9  16  -2    0.14    0.13
  -9 -16   2    0.02    0.10
   8  16  -2    0.18    0.13
  -8 -16   2   -0.11    0.10
   7  16  -2   -0.01    0.12
  -7 -16   2    0.00    0.10
   6  16  -2    0.23    0.13
  -6 -16   2   -0.09    0.10
  -5 -16   2    0.12    0.11
  -4 -16   2    0.14    0.10
  -3 -16   2    0.08    0.10
  -2 -16   2    0.16    0.11
  -1 -16   2    0.05    0.11
   0 -16   2    0.33    0.12
 -13 -15   2    0.23    0.13
  12  15  -2    0.41    0.14
  12  15  -2    0.12    0.09
 -12 -15   2    0.36    0.13
  11  15  -2    0.46    0.15
  11  15  -2    0.65    0.10
 -11 -15   2    0.46    0.12
  10  15  -2    0.01    0.13
  10  15  -2    0.05    0.08
 -10 -15   2   -0.06    0.10
   9  15  -2   -0.11    0.07
   9  15  -2   -0.10    0.13
  -9 -15   2    0.06    0.10
   8  15  -2    0.48    0.08
   8  15  -2    0.76    0.14
  -8 -15   2    0.51    0.11
   7  15  -2    0.87    0.09
   7  15  -2    0.66    0.15
  -7 -15   2    0.68    0.12
   6  15  -2    0.03    0.11
  -6 -15   2    0.02    0.10
   5  15  -2    1.24    0.17
  -5 -15   2    0.96    0.12
   4  15  -2    0.15    0.12
  -4 -15   2    0.05    0.10
  -3 -15   2    0.48    0.11
  -2 -15   2    0.15    0.10
  -1 -15   2    0.06    0.10
   0  15  -2    0.06    0.09
   0 -15   2    0.13    0.11
  -1  15  -2    0.06    0.09
   1 -15   2    0.10    0.11
  -2  15  -2    0.10    0.10
   2 -15   2    0.55    0.13
  14  14  -2    0.21    0.11
 -14 -14   2    0.04    0.13
  13  14  -2    0.01    0.13
  13  14  -2   -0.01    0.10
 -13 -14   2    0.20    0.13
  12  14  -2    0.14    0.10
  12  14  -2    0.00    0.13
 -12 -14   2    0.07    0.11
  11  14  -2    0.62    0.15
  11  14  -2    0.69    0.11
 -11 -14   2    0.58    0.12
  10  14  -2    0.08    0.09
  10  14  -2   -0.06    0.12
 -10 -14   2   -0.07    0.10
   9  14  -2    0.11    0.12
   9  14  -2    0.08    0.09
  -9 -14   2    0.07    0.10
   8  14  -2    0.18    0.12
   8  14  -2    0.04    0.08
  -8 -14   2   -0.01    0.09
   7  14  -2    0.28    0.09
   7  14  -2    0.21    0.13
  -7 -14   2    0.27    0.10
   6  14  -2    0.04    0.11
   6  14  -2   -0.08    0.08
  -6 -14   2    0.02    0.09
   5  14  -2    0.00    0.07
   5  14  -2   -0.04    0.11
  -5 -14   2    0.09    0.10
   4  14  -2    0.94    0.10
   4  14  -2    0.80    0.14
  -4 -14   2    0.78    0.11
   3  14  -2    0.32    0.12
   3  14  -2    0.28    0.08
  -3 -14   2    0.11    0.10
   2  14  -2    0.23    0.12
   2  14  -2    0.08    0.08
  -2 -14   2    0.18    0.10
   1  14  -2    0.97    0.10
  -1 -14   2    0.91    0.12
   0  14  -2   -0.11    0.08
   0  14  -2   -0.29    0.07
   0 -14   2   -0.21    0.10
  -1  14  -2    0.08    0.08
  -1  14  -2    0.00    0.09
   1 -14   2    0.13    0.11
  -2  14  -2   -0.02    0.09
  -2  14  -2    0.03    0.08
   2 -14   2    0.11    0.11
  -3  14  -2   -0.16    0.08
  -3  14  -2    0.07    0.08
   3 -14   2    0.02    0.11
   4 -14   2    0.14    0.12
  14  13  -2   -0.13    0.10
  14  13  -2   -0.13    0.12
 -14 -13   2   -0.03    0.12
  13  13  -2   -0.04    0.12
  13  13  -2   -0.05    0.10
 -13 -13   2    0.05    0.12
  12  13  -2   -0.13    0.12
  12  13  -2    0.09    0.10
 -12 -13   2    0.19    0.11
  11  13  -2    0.09    0.12
  11  13  -2    0.01    0.10
 -11 -13   2    0.04    0.10
  10  13  -2    0.40    0.13
  10  13  -2    0.61    0.11
 -10 -13   2    0.71    0.12
   9  13  -2    0.09    0.11
   9  13  -2   -0.04    0.08
  -9 -13   2   -0.02    0.09
   8  13  -2    0.41    0.09
   8  13  -2    0.41    0.13
  -8 -13   2    0.34    0.10
   7  13  -2    4.06    0.17
   7  13  -2    4.15    0.22
  -7 -13   2    4.52    0.18
   6  13  -2    2.71    0.14
   6  13  -2    2.72    0.20
  -6 -13   2    2.69    0.15
   5  13  -2    0.07    0.08
   5  13  -2   -0.03    0.10
  -5 -13   2    0.03    0.09
   4  13  -2    0.89    0.10
   4  13  -2    0.95    0.14
  -4 -13   2    0.94    0.11
   3  13  -2    0.17    0.08
   3  13  -2    0.24    0.11
  -3 -13   2    0.12    0.09
   2  13  -2    0.94    0.14
   2  13  -2    1.15    0.10
  -2 -13   2    0.74    0.11
   1  13  -2   -0.16    0.07
   1  13  -2    0.00    0.11
   1  13  -2   -0.07    0.07
  -1 -13   2   -0.05    0.09
   0  13  -2    0.24    0.09
   0  13  -2    0.31    0.09
   0 -13   2    0.45    0.11
  -1  13  -2    0.23    0.10
  -1  13  -2    0.37    0.10
   1 -13   2    0.35    0.11
  -2  13  -2    1.93    0.15
  -2  13  -2    2.26    0.15
   2 -13   2    2.32    0.17
  -3  13  -2    2.48    0.16
   3 -13   2    2.25    0.17
  -4  13  -2    0.06    0.09
   4 -13   2    0.16    0.11
  -5  13  -2    0.01    0.09
   5 -13   2    0.15    0.11
  15  12  -2    0.18    0.13
  15  12  -2    0.00    0.11
  14  12  -2    0.06    0.11
  14  12  -2    0.02    0.13
 -14 -12   2   -0.08    0.11
  13  12  -2    0.05    0.12
  13  12  -2    0.02    0.10
 -13 -12   2    0.08    0.12
  12  12  -2    0.20    0.10
  12  12  -2    0.02    0.12
 -12 -12   2    0.07    0.10
  11  12  -2   -0.06    0.09
  11  12  -2   -0.11    0.10
 -11 -12   2   -0.01    0.10
  10  12  -2    0.23    0.09
  10  12  -2    0.03    0.11
 -10 -12   2   -0.02    0.09
   9  12  -2   -0.12    0.10
   9  12  -2   -0.09    0.08
  -9 -12   2    0.04    0.09
   8  12  -2    0.00    0.08
   8  12  -2   -0.04    0.10
  -8 -12   2    0.02    0.08
   7  12  -2   -0.11    0.09
   7  12  -2   -0.10    0.08
  -7 -12   2   -0.05    0.08
   6  12  -2    1.18    0.11
   6  12  -2    1.26    0.14
  -6 -12   2    1.17    0.11
   5  12  -2    1.22    0.14
   5  12  -2    1.09    0.11
  -5 -12   2    1.08    0.11
   4  12  -2    0.52    0.09
   4  12  -2    0.54    0.11
  -4 -12   2    0.46    0.09
   3  12  -2    5.31    0.23
   3  12  -2    5.44    0.19
  -3 -12   2    5.47    0.19
   2  12  -2    0.48    0.09
   2  12  -2    0.31    0.11
  -2 -12   2    0.19    0.08
   1  12  -2    4.67    0.22
   1  12  -2    4.43    0.17
  -1 -12   2    4.48    0.18
   0  12  -2   -0.14    0.08
   0  12  -2   -0.08    0.08
   0  12  -2    0.00    0.10
   0 -12   2    0.07    0.09
  -1  12  -2    0.74    0.13
  -1  12  -2    0.73    0.10
  -1  12  -2    0.49    0.10
   1 -12   2    0.67    0.11
  -2  12  -2    0.57    0.10
  -2  12  -2    0.61    0.10
   2 -12   2    0.60    0.11
  -3  12  -2    0.78    0.11
  -3  12  -2    0.59    0.11
   3 -12   2    0.44    0.12
  -4  12  -2    0.03    0.10
  -4  12  -2    0.05    0.10
   4 -12   2   -0.07    0.11
  -5  12  -2    0.13    0.10
   5 -12   2    0.25    0.12
  -6  12  -2   -0.01    0.10
   6 -12   2   -0.02    0.12
  -7  12  -2    0.38    0.11
  15  11  -2    0.34    0.14
  15  11  -2    0.47    0.13
  14  11  -2    0.25    0.12
  14  11  -2    0.34    0.12
 -14 -11   2    0.37    0.13
  13  11  -2    0.04    0.11
  13  11  -2    0.13    0.11
 -13 -11   2   -0.03    0.11
  12  11  -2    0.39    0.13
  12  11  -2    0.55    0.12
 -12 -11   2    0.49    0.12
  11  11  -2    0.68    0.13
  11  11  -2    0.61    0.12
 -11 -11   2    0.68    0.11
  10  11  -2    0.09    0.09
  10  11  -2   -0.13    0.10
 -10 -11   2    0.05    0.09
   9  11  -2    4.12    0.18
   9  11  -2    3.91    0.21
  -9 -11   2    3.99    0.18
   8  11  -2    1.45    0.12
   8  11  -2    1.40    0.14
  -8 -11   2    1.31    0.11
   7  11  -2    0.55    0.09
   7  11  -2    0.25    0.10
  -7 -11   2    0.39    0.08
   6  11  -2    1.81    0.15
   6  11  -2    1.52    0.12
  -6 -11   2    1.68    0.12
   5  11  -2    5.33    0.18
   5  11  -2    5.26    0.23
  -5 -11   2    4.94    0.17
   4  11  -2    0.56    0.09
   4  11  -2    0.73    0.12
   4  11  -2    0.76    0.08
  -4 -11   2    0.62    0.09
   3  11  -2   -0.05    0.08
   3  11  -2    0.01    0.07
   3  11  -2   -0.18    0.07
  -3 -11   2   -0.19    0.07
   2  11  -2   15.12    0.36
   2  11  -2   14.75    0.34
   2  11  -2   14.82    0.42
   2  11  -2   15.03    0.35
  -2 -11   2   14.60    0.35
   1  11  -2    6.39    0.20
   1  11  -2    6.23    0.25
   1  11  -2    6.45    0.20
  -1 -11   2    6.45    0.20
   0  11  -2    0.66    0.09
   0  11  -2    0.48    0.11
   0  11  -2    0.49    0.08
   0 -11   2    0.58    0.09
  -1  11  -2    2.84    0.14
  -1  11  -2    3.11    0.15
  -1  11  -2    2.66    0.17
   1 -11   2    2.80    0.14
  -2  11  -2    3.65    0.17
  -2  11  -2    3.85    0.17
   2 -11   2    3.70    0.17
  -3  11  -2    1.32    0.12
  -3  11  -2    1.29    0.13
   3 -11   2    0.84    0.13
  -4  11  -2    0.25    0.09
  -4  11  -2    0.18    0.10
   4 -11   2    0.23    0.11
  -5  11  -2    0.65    0.12
   5 -11   2    0.76    0.13
  -6  11  -2    0.33    0.11
   6 -11   2    0.26    0.12
  -7  11  -2   -0.03    0.10
   7 -11   2    0.28    0.12
  -8  11  -2    0.43    0.12
  16  10  -2   -0.04    0.13
  16  10  -2    0.04    0.12
 -16 -10   2    0.00    0.10
  15  10  -2    0.27    0.13
  15  10  -2    0.23    0.13
  14  10  -2    0.28    0.13
  14  10  -2    0.44    0.14
 -14 -10   2    0.23    0.12
  13  10  -2    0.08    0.11
  13  10  -2    0.17    0.12
 -13 -10   2    0.20    0.11
  12  10  -2    0.01    0.11
  12  10  -2    0.15    0.11
 -12 -10   2    0.10    0.10
  11  10  -2   -0.02    0.10
  11  10  -2   -0.07    0.10
 -11 -10   2   -0.15    0.09
  10  10  -2    0.43    0.11
  10  10  -2    0.50    0.11
 -10 -10   2    0.41    0.10
   9  10  -2    0.71    0.10
   9  10  -2    0.62    0.12
  -9 -10   2    0.59    0.09
   8  10  -2    1.95    0.15
   8  10  -2    1.98    0.13
  -8 -10   2    1.98    0.12
   7  10  -2    0.05    0.07
   7  10  -2    0.11    0.09
  -7 -10   2   -0.07    0.07
   6  10  -2    1.56    0.11
   6  10  -2    1.53    0.11
   6  10  -2    1.67    0.14
  -6 -10   2    1.50    0.11
   5  10  -2    6.86    0.19
   5  10  -2    7.14    0.25
   5  10  -2    6.69    0.21
  -5 -10   2    6.48    0.20
  -5 -10   2    6.75    0.24
   4  10  -2   17.83    0.38
   4  10  -2   17.10    0.46
   4  10  -2   17.70    0.41
  -4 -10   2   17.26    0.46
  -4 -10   2   17.48    0.39
   3  10  -2    5.66    0.22
   3  10  -2    5.23    0.17
   3  10  -2    5.50    0.17
  -3 -10   2    5.43    0.16
  -3 -10   2    5.15    0.21
   2  10  -2    4.03    0.15
   2  10  -2    4.23    0.15
   2  10  -2    3.79    0.15
   2  10  -2    3.88    0.19
  -2 -10   2    4.16    0.18
  -2 -10   2    3.85    0.14
   1  10  -2    0.63    0.11
   1  10  -2    0.66    0.08
   1  10  -2    0.62    0.08
   1  10  -2    0.59    0.08
  -1 -10   2    0.54    0.08
  -1 -10   2    0.49    0.09
   0  10  -2    0.01    0.09
   0  10  -2    0.10    0.07
   0  10  -2    0.03    0.06
   0  10  -2    0.12    0.07
   0 -10   2    0.19    0.08
  -1  10  -2   -0.03    0.09
  -1  10  -2    0.15    0.07
  -1  10  -2    0.16    0.07
   1 -10   2    0.17    0.08
  -2  10  -2    0.25    0.08
  -2  10  -2    0.31    0.10
  -2  10  -2    0.33    0.08
   2 -10   2    0.25    0.08
  -3  10  -2    4.46    0.18
  -3  10  -2    4.80    0.19
   3 -10   2    4.24    0.18
  -4  10  -2    0.20    0.09
  -4  10  -2    0.23    0.10
   4 -10   2    0.15    0.10
  -5  10  -2    1.08    0.13
  -5  10  -2    0.88    0.11
   5 -10   2    1.09    0.13
  -6  10  -2    0.13    0.10
   6 -10   2   -0.01    0.10
  -7  10  -2    0.08    0.11
   7 -10   2    0.07    0.11
  -8  10  -2   -0.02    0.10
   8 -10   2    0.33    0.12
  -9  10  -2    0.16    0.11
  16   9  -2    0.30    0.13
  16   9  -2    0.12    0.14
 -16  -9   2    0.26    0.10
  15   9  -2    0.03    0.12
  15   9  -2    0.05    0.12
 -15  -9   2   -0.17    0.09
  14   9  -2    0.16    0.12
  14   9  -2    0.19    0.12
 -14  -9   2    0.36    0.13
  13   9  -2    0.71    0.14
  13   9  -2    0.79    0.14
 -13  -9   2    0.75    0.13
  12   9  -2   -0.08    0.10
  12   9  -2    0.08    0.10
 -12  -9   2    0.08    0.10
  11   9  -2    1.25    0.13
  11   9  -2    0.89    0.14
 -11  -9   2    1.07    0.12
  10   9  -2    0.71    0.11
  10   9  -2    0.79    0.12
 -10  -9   2    0.60    0.10
   9   9  -2    4.44    0.19
   9   9  -2    4.53    0.21
  -9  -9   2    4.68    0.18
   8   9  -2    0.61    0.09
   8   9  -2    0.61    0.10
  -8  -9   2    0.70    0.09
   7   9  -2    3.59    0.16
   7   9  -2    3.80    0.18
  -7  -9   2    3.53    0.14
   6   9  -2    2.87    0.15
   6   9  -2    2.78    0.13
   6   9  -2    3.01    0.12
  -6  -9   2    2.96    0.16
  -6  -9   2    2.79    0.12
   5   9  -2   10.94    0.26
   5   9  -2   10.89    0.32
   5   9  -2   10.71    0.28
  -5  -9   2   11.27    0.32
  -5  -9   2   10.86    0.26
   4   9  -2    0.68    0.09
   4   9  -2    0.77    0.10
   4   9  -2    0.65    0.08
  -4  -9   2    0.65    0.09
  -4  -9   2    0.65    0.08
   3   9  -2   32.28    0.62
   3   9  -2   31.36    0.75
   3   9  -2   32.39    0.68
  -3  -9   2   32.23    0.76
  -3  -9   2   31.33    0.65
   2   9  -2    3.69    0.13
   2   9  -2    3.39    0.13
   2   9  -2    3.50    0.17
   2   9  -2    3.58    0.13
  -2  -9   2    3.47    0.13
  -2  -9   2    3.48    0.16
   1   9  -2    5.87    0.17
   1   9  -2    5.70    0.18
   1   9  -2    5.61    0.17
   1   9  -2    5.63    0.21
  -1  -9   2    5.62    0.17
  -1  -9   2    5.79    0.21
   0   9  -2    1.27    0.09
   0   9  -2    1.17    0.09
   0   9  -2    1.05    0.11
   0   9  -2    1.16    0.09
   0  -9   2    1.25    0.09
   0  -9   2    1.07    0.10
  -1   9  -2    0.00    0.08
  -1   9  -2   -0.01    0.06
  -1   9  -2   -0.03    0.07
   1  -9   2   -0.09    0.07
   1  -9   2   -0.07    0.06
  -2   9  -2    2.48    0.14
  -2   9  -2    2.57    0.13
  -2   9  -2    3.03    0.16
   2  -9   2    2.53    0.13
  -3   9  -2    0.86    0.09
  -3   9  -2    0.75    0.10
   3  -9   2    0.65    0.09
  -4   9  -2    1.86    0.13
  -4   9  -2    1.92    0.14
   4  -9   2    1.94    0.13
  -5   9  -2    0.05    0.08
  -5   9  -2    0.21    0.10
   5  -9   2    0.09    0.10
  -6   9  -2    0.83    0.12
   6  -9   2    0.95    0.12
  -7   9  -2    0.44    0.11
   7  -9   2    0.62    0.12
  -8   9  -2    0.18    0.11
   8  -9   2    0.22    0.11
  -9   9  -2    0.32    0.12
 -10   9  -2   -0.06    0.11
  16   8  -2   -0.03    0.12
  16   8  -2   -0.12    0.13
 -16  -8   2    0.07    0.10
  15   8  -2    0.11    0.12
 -15  -8   2    0.05    0.10
  14   8  -2    0.04    0.12
 -14  -8   2    0.03    0.10
  13   8  -2    0.51    0.13
 -13  -8   2    0.57    0.13
  12   8  -2    0.15    0.11
 -12  -8   2   -0.04    0.09
  11   8  -2    0.07    0.10
 -11  -8   2    0.01    0.09
  10   8  -2    4.39    0.19
  10   8  -2    4.08    0.20
 -10  -8   2    4.54    0.18
   9   8  -2    2.76    0.15
   9   8  -2    2.60    0.17
  -9  -8   2    2.53    0.13
   8   8  -2    0.51    0.09
   8   8  -2    0.30    0.09
  -8  -8   2    0.50    0.08
   7   8  -2    5.08    0.16
   7   8  -2    5.06    0.21
   7   8  -2    4.94    0.18
  -7  -8   2    5.08    0.21
  -7  -8   2    5.13    0.16
   6   8  -2   26.47    0.51
   6   8  -2   25.52    0.62
   6   8  -2   25.37    0.56
  -6  -8   2   24.69    0.53
  -6  -8   2   26.10    0.63
   5   8  -2    0.74    0.07
   5   8  -2    0.58    0.08
   5   8  -2    0.75    0.10
  -5  -8   2    0.59    0.07
  -5  -8   2    0.50    0.08
  -5  -8   2    0.51    0.08
   4   8  -2   21.45    0.48
   4   8  -2   22.17    0.44
   4   8  -2   22.14    0.48
   4   8  -2   21.96    0.54
  -4  -8   2   22.75    0.56
  -4  -8   2   22.10    0.54
  -4  -8   2   22.31    0.46
   3   8  -2    1.29    0.08
   3   8  -2    1.17    0.09
   3   8  -2    1.31    0.09
   3   8  -2    1.32    0.11
  -3  -8   2    1.11    0.09
  -3  -8   2    1.23    0.08
  -3  -8   2    1.54    0.11
   2   8  -2    2.41    0.11
   2   8  -2    2.28    0.11
   2   8  -2    2.40    0.10
   2   8  -2    2.63    0.13
   2   8  -2    2.35    0.10
  -2  -8   2    2.36    0.12
  -2  -8   2    2.21    0.10
  -2  -8   2    2.42    0.12
   1   8  -2   10.91    0.27
   1   8  -2   10.69    0.27
   1   8  -2   11.06    0.31
   1   8  -2   10.61    0.25
   1   8  -2   11.05    0.25
  -1  -8   2   11.21    0.30
  -1  -8   2   10.80    0.31
  -1  -8   2   10.88    0.25
   0   8  -2    1.50    0.11
   0   8  -2    1.66    0.10
   0   8  -2    1.68    0.09
   0   8  -2    1.44    0.09
   0  -8   2    1.51    0.11
   0  -8   2    1.64    0.09
  -1   8  -2    0.02    0.05
  -1   8  -2    0.00    0.07
  -1   8  -2    0.03    0.06
   1  -8   2   -0.01    0.06
   1  -8   2    0.02    0.06
  -2   8  -2    0.24    0.08
  -2   8  -2    0.09    0.06
  -2   8  -2    0.13    0.07
   2  -8   2    0.15    0.06
   2  -8   2    0.05    0.07
  -3   8  -2   17.23    0.38
  -3   8  -2   17.53    0.42
   3  -8   2   17.11    0.40
  -4   8  -2    1.53    0.12
  -4   8  -2    1.41    0.11
   4  -8   2    1.31    0.11
  -5   8  -2   -0.01    0.07
  -5   8  -2   -0.16    0.08
   5  -8   2   -0.04    0.08
  -6   8  -2   -0.08    0.09
  -6   8  -2    0.02    0.08
   6  -8   2    0.00    0.09
  -7   8  -2    0.20    0.10
   7  -8   2    0.36    0.11
  -8   8  -2    0.10    0.11
   8  -8   2    0.14    0.11
  -9   8  -2    0.12    0.11
   9  -8   2    0.14    0.11
 -10   8  -2   -0.07    0.11
 -11   8  -2   -0.01    0.12
  11  -8   2    0.00    0.09
  16   7  -2    0.01    0.12
 -16  -7   2   -0.04    0.09
  15   7  -2    0.52    0.15
 -15  -7   2    0.45    0.11
  14   7  -2    0.18    0.13
 -14  -7   2    0.34    0.11
  13   7  -2    0.74    0.14
 -13  -7   2    0.79    0.13
 -13  -7   2    0.67    0.11
  12   7  -2    0.33    0.12
 -12  -7   2    0.50    0.11
  11   7  -2    0.06    0.10
 -11  -7   2    0.10    0.09
  10   7  -2    0.67    0.11
 -10  -7   2    0.53    0.10
   9   7  -2    6.00    0.22
  -9  -7   2    6.36    0.20
   8   7  -2    1.86    0.14
   8   7  -2    2.17    0.13
  -8  -7   2    2.27    0.11
   7   7  -2    0.22    0.09
   7   7  -2    0.63    0.07
   7   7  -2    0.71    0.08
  -7  -7   2    0.59    0.07
  -7  -7   2    0.50    0.08
   6   7  -2    1.92    0.11
   6   7  -2    2.10    0.12
   6   7  -2    2.05    0.10
   6   7  -2    1.84    0.12
  -6  -7   2    2.16    0.13
  -6  -7   2    2.05    0.09
  -6  -7   2    2.03    0.13
   5   7  -2   29.05    0.67
   5   7  -2   28.11    0.61
   5   7  -2   29.68    0.69
   5   7  -2   29.28    0.56
  -5  -7   2   29.18    0.70
  -5  -7   2   28.60    0.58
  -5  -7   2   27.79    0.68
   4   7  -2    1.84    0.09
   4   7  -2    2.06    0.11
   4   7  -2    1.79    0.10
   4   7  -2    2.04    0.11
   4   7  -2    1.91    0.09
  -4  -7   2    1.83    0.08
  -4  -7   2    1.89    0.11
  -4  -7   2    2.02    0.12
   3   7  -2    0.00    0.06
   3   7  -2   -0.04    0.05
   3   7  -2   -0.06    0.05
   3   7  -2   -0.06    0.04
  -3  -7   2   -0.01    0.06
  -3  -7   2   -0.02    0.04
  -3  -7   2    0.00    0.05
   2   7  -2   49.92    1.00
   2   7  -2   49.59    1.09
   2   7  -2   48.34    1.00
   2   7  -2   49.98    0.91
   2   7  -2   49.96    0.91
  -2  -7   2   49.69    1.11
  -2  -7   2   48.68    0.96
  -2  -7   2   50.44    1.14
   1   7  -2    1.21    0.08
   1   7  -2    1.27    0.08
   1   7  -2    1.10    0.07
   1   7  -2    1.25    0.10
   1   7  -2    1.30    0.08
  -1  -7   2    1.37    0.10
  -1  -7   2    1.26    0.09
  -1  -7   2    1.10    0.07
   0   7  -2    4.35    0.13
   0   7  -2    4.42    0.13
   0   7  -2    4.36    0.14
   0   7  -2    4.39    0.14
   0   7  -2    4.30    0.17
   0  -7   2    4.45    0.13
   0  -7   2    4.63    0.16
   0  -7   2    4.35    0.16
   0  -7   2    4.47    0.14
  -1   7  -2   -0.02    0.07
  -1   7  -2    0.12    0.06
  -1   7  -2    0.07    0.05
  -1   7  -2    0.09    0.06
   1  -7   2    0.00    0.05
   1  -7   2    0.12    0.06
   1  -7   2    0.06    0.05
  -2   7  -2    1.78    0.11
  -2   7  -2    2.00    0.12
  -2   7  -2    1.61    0.10
   2  -7   2    1.73    0.12
   2  -7   2    1.69    0.09
  -3   7  -2    7.41    0.20
  -3   7  -2    7.85    0.22
   3  -7   2    7.90    0.26
   3  -7   2    7.86    0.21
  -4   7  -2    5.80    0.20
  -4   7  -2    5.92    0.18
   4  -7   2    5.92    0.19
  -5   7  -2    1.22    0.10
  -5   7  -2    0.93    0.11
   5  -7   2    1.05    0.10
  -6   7  -2    0.10    0.09
  -6   7  -2    0.07    0.08
   6  -7   2    0.02    0.08
  -7   7  -2    1.91    0.15
   7  -7   2    1.91    0.14
  -8   7  -2    1.54    0.15
   8  -7   2    1.58    0.14
  -9   7  -2    0.07    0.11
   9  -7   2   -0.02    0.10
 -10   7  -2    0.14    0.11
 -11   7  -2    0.46    0.13
  11  -7   2    0.21    0.10
  16   6  -2   -0.14    0.13
 -16  -6   2    0.06    0.10
  15   6  -2   -0.11    0.12
 -15  -6   2   -0.13    0.09
  14   6  -2    0.70    0.15
 -14  -6   2    0.96    0.12
  13   6  -2    0.59    0.14
 -13  -6   2    0.79    0.11
 -13  -6   2    0.93    0.14
  12   6  -2    1.44    0.15
 -12  -6   2    1.43    0.12
 -12  -6   2    1.59    0.14
  11   6  -2    1.48    0.14
 -11  -6   2    1.68    0.14
  10   6  -2    0.26    0.10
 -10  -6   2    0.33    0.09
   9   6  -2    1.17    0.11
  -9  -6   2    1.25    0.11
   8   6  -2    3.58    0.16
  -8  -6   2    3.54    0.14
  -8  -6   2    3.27    0.16
   7   6  -2    0.90    0.09
   7   6  -2    1.00    0.08
  -7  -6   2    0.75    0.09
  -7  -6   2    0.80    0.07
   6   6  -2    2.24    0.12
   6   6  -2    1.97    0.12
   6   6  -2    2.12    0.12
   6   6  -2    2.30    0.10
  -6  -6   2    2.07    0.10
  -6  -6   2    2.16    0.13
  -6  -6   2    2.17    0.13
   5   6  -2    2.89    0.12
   5   6  -2    2.95    0.10
   5   6  -2    2.70    0.13
   5   6  -2    2.66    0.11
  -5  -6   2    2.84    0.13
  -5  -6   2    2.87    0.13
  -5  -6   2    2.72    0.10
   4   6  -2   31.52    0.65
   4   6  -2   32.25    0.60
   4   6  -2   31.95    0.74
   4   6  -2   31.40    0.71
  -4  -6   2   31.12    0.75
  -4  -6   2   31.39    0.62
  -4  -6   2   31.79    0.73
   3   6  -2    0.84    0.07
   3   6  -2    0.73    0.07
   3   6  -2    0.78    0.06
   3   6  -2    0.79    0.05
   3   6  -2    0.80    0.06
  -3  -6   2    0.66    0.06
  -3  -6   2    0.72    0.05
  -3  -6   2    0.62    0.06
   2   6  -2   23.00    0.43
   2   6  -2   21.62    0.52
   2   6  -2   22.71    0.47
   2   6  -2   22.27    0.43
   2   6  -2   23.46    0.47
  -2  -6   2   22.92    0.45
  -2  -6   2   22.34    0.52
  -2  -6   2   22.50    0.54
   1   6  -2   17.59    0.34
   1   6  -2   17.25    0.42
   1   6  -2   17.61    0.38
   1   6  -2   18.19    0.38
   1   6  -2   17.66    0.34
  -1  -6   2   17.33    0.35
  -1  -6   2   16.75    0.41
  -1  -6   2   17.24    0.43
   0   6  -2    1.93    0.08
   0   6  -2    1.67    0.09
   0   6  -2    1.67    0.11
   0   6  -2    1.70    0.08
   0   6  -2    1.68    0.08
   0  -6   2    1.78    0.07
   0  -6   2    1.80    0.10
   0  -6   2    1.81    0.09
  -1   6  -2   25.23    0.59
  -1   6  -2   25.67    0.50
  -1   6  -2   25.51    0.54
  -1   6  -2   26.42    0.55
   1  -6   2   26.09    0.59
   1  -6   2   25.48    0.52
   1  -6   2   25.44    0.60
  -2   6  -2    6.14    0.20
  -2   6  -2    5.92    0.18
  -2   6  -2    6.56    0.17
   2  -6   2    6.24    0.19
   2  -6   2    6.38    0.16
   2  -6   2    6.38    0.20
  -3   6  -2    1.96    0.11
  -3   6  -2    2.26    0.10
   3  -6   2    2.18    0.10
   3  -6   2    2.24    0.13
  -4   6  -2    0.11    0.06
  -4   6  -2    0.17    0.07
   4  -6   2    0.04    0.07
   4  -6   2    0.01    0.06
  -5   6  -2    6.23    0.19
  -5   6  -2    6.09    0.20
   5  -6   2    6.15    0.19
  -6   6  -2    0.12    0.08
  -6   6  -2    0.29    0.09
   6  -6   2    0.28    0.08
  -7   6  -2    0.34    0.10
   7  -6   2    0.48    0.10
  -8   6  -2    3.52    0.19
   8  -6   2    3.55    0.18
  -9   6  -2    0.11    0.10
   9  -6   2    0.11    0.10
 -10   6  -2    0.35    0.12
  10  -6   2    0.18    0.11
  10  -6   2    0.22    0.09
 -11   6  -2    0.35    0.12
  11  -6   2    0.23    0.09
 -12   6  -2    0.10    0.12
  12  -6   2    0.35    0.10
  16   5  -2    0.13    0.14
 -16  -5   2    0.11    0.09
  15   5  -2   -0.05    0.13
 -15  -5   2   -0.16    0.09
  14   5  -2    0.60    0.15
 -14  -5   2    0.68    0.11
  13   5  -2    1.53    0.17
 -13  -5   2    1.61    0.13
  12   5  -2    0.67    0.13
 -12  -5   2    0.81    0.12
 -12  -5   2    0.75    0.10
  11   5  -2    1.28    0.14
 -11  -5   2    1.37    0.12
 -11  -5   2    1.36    0.11
  10   5  -2    0.49    0.11
 -10  -5   2    0.51    0.10
   9   5  -2    6.32    0.22
  -9  -5   2    6.64    0.20
   8   5  -2    7.21    0.22
  -8  -5   2    6.78    0.20
  -8  -5   2    7.29    0.25
  -8  -5   2    7.10    0.24
   7   5  -2    5.76    0.19
   7   5  -2    6.14    0.21
   7   5  -2    5.97    0.17
  -7  -5   2    5.96    0.17
  -7  -5   2    5.72    0.21
   6   5  -2    3.91    0.13
   6   5  -2    3.80    0.14
   6   5  -2    3.88    0.15
  -6  -5   2    4.03    0.16
  -6  -5   2    3.91    0.12
  -6  -5   2    3.80    0.15
   5   5  -2   11.14    0.30
   5   5  -2   11.76    0.25
   5   5  -2   11.47    0.28
   5   5  -2   11.58    0.30
  -5  -5   2   11.49    0.30
  -5  -5   2   11.49    0.25
  -5  -5   2   12.02    0.32
   4   5  -2    0.14    0.05
   4   5  -2    0.19    0.04
   4   5  -2    0.21    0.05
   4   5  -2    0.22    0.04
  -4  -5   2    0.21    0.04
  -4  -5   2    0.21    0.05
  -4  -5   2    0.18    0.05
   3   5  -2   24.09    0.50
   3   5  -2   24.64    0.46
   3   5  -2   24.56    0.55
   3   5  -2   24.70    0.57
   3   5  -2   24.60    0.50
  -3  -5   2   24.67    0.57
  -3  -5   2   23.52    0.48
  -3  -5   2   23.98    0.56
   2   5  -2    1.04    0.06
   2   5  -2    0.96    0.07
   2   5  -2    0.88    0.05
   2   5  -2    0.97    0.05
  -2  -5   2    0.91    0.04
  -2  -5   2    0.97    0.06
  -2  -5   2    1.36    0.07
   1   5  -2    5.36    0.13
   1   5  -2    5.29    0.13
   1   5  -2    5.28    0.12
   1   5  -2    5.25    0.16
   1   5  -2    5.09    0.12
  -1  -5   2    5.26    0.16
  -1  -5   2    4.90    0.14
  -1  -5   2    5.14    0.12
   0   5  -2    5.83    0.14
   0   5  -2    5.59    0.14
   0   5  -2    5.57    0.13
   0   5  -2    5.54    0.17
   0   5  -2    5.52    0.13
   0  -5   2    5.37    0.13
   0  -5   2    5.63    0.16
  -1   5  -2    6.77    0.16
  -1   5  -2    6.98    0.17
  -1   5  -2    6.78    0.20
  -1   5  -2    6.62    0.17
   1  -5   2    6.75    0.16
   1  -5   2    6.75    0.19
   1  -5   2    6.97    0.18
  -2   5  -2   28.86    0.56
  -2   5  -2   29.01    0.61
  -2   5  -2   29.84    0.67
   2  -5   2   29.60    0.66
   2  -5   2   29.03    0.58
   2  -5   2   29.34    0.68
  -3   5  -2    7.08    0.18
  -3   5  -2    7.09    0.19
   3  -5   2    7.09    0.18
   3  -5   2    7.20    0.20
   3  -5   2    7.29    0.22
  -4   5  -2    0.12    0.06
  -4   5  -2    0.26    0.06
   4  -5   2    0.31    0.07
   4  -5   2    0.21    0.06
  -5   5  -2    2.83    0.13
  -5   5  -2    2.55    0.13
   5  -5   2    2.56    0.12
   5  -5   2    2.62    0.15
  -6   5  -2    3.96    0.15
  -6   5  -2    3.61    0.16
   6  -5   2    3.83    0.15
  -7   5  -2    1.98    0.14
  -7   5  -2    1.83    0.12
   7  -5   2    1.81    0.13
  -8   5  -2    2.06    0.15
   8  -5   2    2.16    0.14
  -9   5  -2    1.26    0.14
   9  -5   2    1.39    0.13
 -10   5  -2   -0.09    0.10
  10  -5   2   -0.13    0.10
  10  -5   2   -0.02    0.08
 -11   5  -2    0.01    0.11
  11  -5   2    0.14    0.09
 -12   5  -2    0.04    0.12
  12  -5   2    0.30    0.10
 -13   5  -2    0.14    0.13
  13  -5   2    0.08    0.09
  16   4  -2    0.01    0.13
 -16  -4   2   -0.10    0.09
  15   4  -2    0.09    0.13
 -15  -4   2    0.00    0.09
  14   4  -2    0.01    0.11
 -14  -4   2    0.15    0.09
  13   4  -2    1.01    0.16
 -13  -4   2    1.14    0.11
  12   4  -2    0.03    0.11
 -12  -4   2   -0.14    0.07
 -12  -4   2   -0.06    0.10
 -12  -4   2    0.13    0.12
  11   4  -2    2.57    0.17
 -11  -4   2    2.62    0.13
 -11  -4   2    2.73    0.16
  10   4  -2    2.42    0.16
 -10  -4   2    2.44    0.12
 -10  -4   2    2.37    0.14
   9   4  -2    2.54    0.15
  -9  -4   2    2.64    0.13
  -9  -4   2    2.89    0.12
   8   4  -2    0.58    0.09
  -8  -4   2    0.68    0.08
   7   4  -2    4.49    0.16
   7   4  -2    4.70    0.15
   7   4  -2    4.63    0.18
  -7  -4   2    4.52    0.17
  -7  -4   2    4.43    0.14
  -7  -4   2    4.59    0.18
  -7  -4   2    4.45    0.16
   6   4  -2   61.55    1.14
   6   4  -2   63.56    1.42
   6   4  -2   62.21    1.26
  -6  -4   2   61.49    1.21
  -6  -4   2   61.98    1.39
   5   4  -2    0.66    0.05
   5   4  -2    0.64    0.06
   5   4  -2    0.73    0.06
  -5  -4   2    0.66    0.07
  -5  -4   2    0.69    0.07
  -5  -4   2    0.83    0.06
   4   4  -2    5.98    0.18
   4   4  -2    6.15    0.17
   4   4  -2    6.21    0.14
   4   4  -2    6.01    0.16
  -4  -4   2    6.21    0.18
  -4  -4   2    6.01    0.17
  -4  -4   2    6.20    0.14
   3   4  -2    8.65    0.20
   3   4  -2    8.69    0.22
   3   4  -2    8.59    0.19
   3   4  -2    8.70    0.18
   3   4  -2    8.34    0.22
  -3  -4   2    8.41    0.22
  -3  -4   2    8.62    0.18
  -3  -4   2    8.23    0.22
   2   4  -2   10.04    0.20
   2   4  -2    9.86    0.22
   2   4  -2   10.03    0.21
   2   4  -2   10.01    0.25
   2   4  -2   10.14    0.24
  -2  -4   2    9.77    0.20
  -2  -4   2    9.66    0.25
  -2  -4   2    9.84    0.24
   1   4  -2  133.62    2.81
   1   4  -2  134.72    2.38
   1   4  -2  136.65    2.38
   1   4  -2  138.92    2.62
   1   4  -2  134.88    2.62
  -1  -4   2  135.81    2.54
  -1  -4   2  129.54    2.90
  -1  -4   2  135.44    2.97
   0   4  -2   62.73    1.22
   0   4  -2   61.74    1.11
   0   4  -2   62.67    1.11
   0   4  -2   62.78    1.23
   0   4  -2   62.42    1.32
   0  -4   2   62.03    1.18
   0  -4   2   61.43    1.35
  -1   4  -2   32.36    0.72
  -1   4  -2   33.32    0.66
  -1   4  -2   32.64    0.60
   1  -4   2   32.52    0.73
   1  -4   2   32.45    0.63
  -2   4  -2    0.83    0.06
  -2   4  -2    0.77    0.06
  -2   4  -2    0.82    0.07
   2  -4   2    0.88    0.06
   2  -4   2    0.70    0.05
   2  -4   2    0.88    0.07
  -3   4  -2    0.09    0.04
  -3   4  -2   -0.02    0.05
   3  -4   2    0.01    0.04
   3  -4   2    0.05    0.04
   3  -4   2   -0.01    0.05
  -4   4  -2   30.82    0.67
  -4   4  -2   31.63    0.61
   4  -4   2   31.56    0.75
   4  -4   2   31.04    0.64
   4  -4   2   32.63    0.73
   4  -4   2   32.94    0.69
  -5   4  -2   10.72    0.28
  -5   4  -2   10.85    0.26
   5  -4   2   10.99    0.30
   5  -4   2   10.96    0.26
   5  -4   2   11.07    0.32
  -6   4  -2    1.89    0.13
  -6   4  -2    1.97    0.11
   6  -4   2    2.04    0.12
  -7   4  -2    0.16    0.08
  -7   4  -2    0.00    0.08
   7  -4   2   -0.01    0.07
  -8   4  -2    0.03    0.08
   8  -4   2    0.07    0.08
  -9   4  -2    0.70    0.12
   9  -4   2    0.63    0.11
   9  -4   2    0.71    0.09
 -10   4  -2   -0.05    0.10
  10  -4   2    0.06    0.08
  10  -4   2   -0.10    0.09
 -11   4  -2    0.03    0.11
  11  -4   2    0.07    0.08
 -12   4  -2    0.46    0.14
  12  -4   2    0.48    0.10
 -13   4  -2    0.03    0.13
  13  -4   2    0.05    0.09
  16   3  -2   -0.19    0.12
 -16  -3   2   -0.08    0.08
  15   3  -2    0.19    0.14
 -15  -3   2   -0.05    0.13
 -15  -3   2    0.06    0.09
  14   3  -2    0.11    0.13
 -14  -3   2    0.15    0.09
 -14  -3   2    0.15    0.14
  13   3  -2    0.48    0.13
 -13  -3   2    0.66    0.15
 -13  -3   2    0.40    0.09
  12   3  -2    0.63    0.13
 -12  -3   2    0.78    0.15
 -12  -3   2    0.67    0.10
  11   3  -2   -0.05    0.10
 -11  -3   2   -0.15    0.10
 -11  -3   2   -0.02    0.09
 -11  -3   2   -0.03    0.07
  10   3  -2    2.16    0.16
 -10  -3   2    1.89    0.13
 -10  -3   2    2.07    0.11
   9   3  -2    5.87    0.22
  -9  -3   2    5.79    0.20
  -9  -3   2    6.38    0.17
   8   3  -2    1.11    0.11
  -8  -3   2    1.20    0.08
  -8  -3   2    1.17    0.09
   7   3  -2    5.22    0.19
   7   3  -2    4.88    0.17
  -7  -3   2    5.05    0.17
  -7  -3   2    4.73    0.15
  -7  -3   2    4.98    0.18
  -7  -3   2    4.80    0.13
  -7  -3   2    5.03    0.19
   6   3  -2    0.75    0.07
   6   3  -2    0.88    0.08
   6   3  -2    0.98    0.07
  -6  -3   2    0.80    0.06
  -6  -3   2    0.81    0.07
  -6  -3   2    0.73    0.08
  -6  -3   2    0.88    0.07
   5   3  -2   70.15    1.44
   5   3  -2   73.48    1.31
   5   3  -2   72.57    1.62
  -5  -3   2   72.47    1.59
  -5  -3   2   72.44    1.39
   4   3  -2    1.02    0.05
   4   3  -2    1.15    0.07
   4   3  -2    1.15    0.07
  -4  -3   2    1.12    0.05
  -4  -3   2    1.07    0.07
  -4  -3   2    1.12    0.07
   3   3  -2    0.97    0.06
   3   3  -2    1.08    0.05
   3   3  -2    1.00    0.05
   3   3  -2    1.02    0.06
  -3  -3   2    1.02    0.04
  -3  -3   2    0.95    0.06
  -3  -3   2    1.00    0.06
   2   3  -2  160.67    3.05
   2   3  -2  159.34    2.78
   2   3  -2  155.74    3.27
   2   3  -2  157.82    3.47
   2   3  -2  158.62    3.08
  -2  -3   2  154.47    3.38
  -2  -3   2  156.86    3.48
   1   3  -2   18.00    0.33
   1   3  -2   17.68    0.33
   1   3  -2   17.07    0.40
   1   3  -2   18.30    0.35
   1   3  -2   18.14    0.36
  -1  -3   2   17.58    0.41
  -1  -3   2   17.27    0.39
   0   3  -2   98.02    2.10
   0   3  -2  100.81    1.96
   0   3  -2  103.26    1.78
   0   3  -2  101.33    1.78
   0  -3   2  100.95    2.17
  -1   3  -2  113.37    2.18
  -1   3  -2  112.03    1.98
  -1   3  -2  108.03    2.34
   1  -3   2  115.18    2.11
   1  -3   2  111.77    2.41
  -2   3  -2    0.90    0.05
  -2   3  -2    0.88    0.07
  -2   3  -2    0.76    0.06
   2  -3   2    0.75    0.06
   2  -3   2    0.72    0.05
   2  -3   2    0.82    0.05
  -3   3  -2    1.41    0.07
  -3   3  -2    1.46    0.07
   3  -3   2    1.53    0.08
   3  -3   2    1.45    0.07
   3  -3   2    1.41    0.06
  -4   3  -2    3.11    0.11
  -4   3  -2    3.20    0.12
   4  -3   2    3.06    0.11
   4  -3   2    3.10    0.10
   4  -3   2    3.07    0.13
  -5   3  -2   44.09    0.92
  -5   3  -2   44.87    0.84
   5  -3   2   44.14    1.01
   5  -3   2   43.87    1.02
   5  -3   2   45.78    0.89
   5  -3   2   44.90    0.93
  -6   3  -2    2.67    0.12
  -6   3  -2    2.45    0.13
   6  -3   2    2.61    0.15
   6  -3   2    2.59    0.12
   6  -3   2    2.77    0.16
  -7   3  -2    3.86    0.17
  -7   3  -2    4.31    0.17
   7  -3   2    4.01    0.16
   7  -3   2    4.50    0.20
  -8   3  -2    0.28    0.10
   8  -3   2    0.27    0.08
   8  -3   2    0.53    0.08
   8  -3   2    0.52    0.11
  -9   3  -2    0.48    0.11
   9  -3   2    0.39    0.09
   9  -3   2    0.38    0.08
 -10   3  -2    0.35    0.11
  10  -3   2    0.49    0.09
  10  -3   2    0.47    0.10
 -11   3  -2   -0.18    0.10
  11  -3   2   -0.05    0.08
 -12   3  -2    0.00    0.12
  12  -3   2    0.06    0.08
 -13   3  -2    0.10    0.13
  13  -3   2    0.01    0.08
 -14   3  -2    0.28    0.14
  14  -3   2    0.25    0.09
  16   2  -2   -0.04    0.13
 -16  -2   2    0.13    0.08
 -16  -2   2    0.07    0.16
  15   2  -2   -0.02    0.13
 -15  -2   2    0.00    0.13
 -15  -2   2    0.06    0.08
  14   2  -2    0.48    0.15
 -14  -2   2    0.37    0.09
 -14  -2   2    0.39    0.15
  13   2  -2    0.10    0.12
 -13  -2   2   -0.14    0.11
 -13  -2   2   -0.01    0.08
  12   2  -2    2.17    0.18
 -12  -2   2    2.39    0.13
 -12  -2   2    2.46    0.19
  11   2  -2   -0.15    0.09
 -11  -2   2   -0.08    0.10
 -11  -2   2   -0.10    0.07
 -11  -2   2   -0.02    0.09
  10   2  -2   -0.09    0.09
  10   2  -2   -0.10    0.03
 -10  -2   2    0.02    0.09
 -10  -2   2   -0.01    0.06
 -10  -2   2   -0.03    0.08
   9   2  -2    1.20    0.12
   9   2  -2    1.16    0.05
  -9  -2   2    1.22    0.11
  -9  -2   2    1.24    0.12
  -9  -2   2    1.25    0.09
   8   2  -2   14.49    0.37
   8   2  -2   14.47    0.28
  -8  -2   2   14.69    0.35
  -8  -2   2   14.86    0.31
   7   2  -2    1.58    0.11
   7   2  -2    1.67    0.05
  -7  -2   2    1.63    0.08
  -7  -2   2    1.60    0.12
  -7  -2   2    1.73    0.10
  -7  -2   2    1.72    0.12
  -7  -2   2    1.81    0.10
   6   2  -2    1.73    0.10
   6   2  -2    1.55    0.04
   6   2  -2    1.40    0.10
  -6  -2   2    1.57    0.10
  -6  -2   2    1.55    0.08
  -6  -2   2    1.74    0.09
  -6  -2   2    1.73    0.11
   5   2  -2   33.35    0.62
   5   2  -2   32.93    0.77
   5   2  -2   32.43    0.69
  -5  -2   2   33.88    0.76
  -5  -2   2   32.87    0.75
  -5  -2   2   32.98    0.66
  -5  -2   2   32.77    0.76
   4   2  -2    0.91    0.07
   4   2  -2    0.83    0.07
   4   2  -2    0.81    0.05
  -4  -2   2    0.80    0.05
  -4  -2   2    0.75    0.06
   3   2  -2    1.60    0.07
   3   2  -2    1.67    0.06
   3   2  -2    1.51    0.07
  -3  -2   2    1.60    0.05
  -3  -2   2    1.54    0.07
   2   2  -2    1.52    0.06
   2   2  -2    1.39    0.05
   2   2  -2    1.54    0.05
  -2  -2   2    1.38    0.06
   1   2  -2   54.72    1.13
   1   2  -2   53.03    0.95
  -1  -2   2   52.90    1.18
   0   2  -2   43.95    0.79
   0   2  -2   44.70    0.94
   0   2  -2   44.47    0.79
  -1   2  -2   83.70    1.48
  -1   2  -2   83.33    1.74
   1  -2   2   83.29    1.79
  -2   2  -2  178.06    3.13
  -2   2  -2  175.43    3.67
  -2   2  -2  180.29    3.44
   2  -2   2  179.21    3.34
   2  -2   2  175.68    3.83
   2  -2   2  175.22    3.81
  -3   2  -2   16.28    0.32
  -3   2  -2   15.89    0.35
   3  -2   2   16.03    0.38
   3  -2   2   16.19    0.33
   3  -2   2   16.61    0.38
  -4   2  -2    1.00    0.07
  -4   2  -2    0.77    0.06
   4  -2   2    0.97    0.06
   4  -2   2    0.89    0.06
   4  -2   2    0.91    0.08
  -5   2  -2   11.43    0.25
  -5   2  -2   10.85    0.25
  -5   2  -2   11.08    0.27
   5  -2   2   10.69    0.25
   5  -2   2   11.51    0.30
   5  -2   2   11.23    0.28
   5  -2   2   10.87    0.29
  -6   2  -2    0.28    0.07
  -6   2  -2    0.13    0.06
  -6   2  -2    0.17    0.03
   6  -2   2    0.24    0.05
   6  -2   2    0.20    0.07
   6  -2   2    0.20    0.06
   6  -2   2    0.21    0.08
  -7   2  -2    8.06    0.20
  -7   2  -2    8.32    0.23
  -7   2  -2    8.20    0.25
   7  -2   2    7.86    0.22
   7  -2   2    8.76    0.27
   7  -2   2    8.28    0.20
  -8   2  -2   18.41    0.47
  -8   2  -2   18.76    0.44
   8  -2   2   19.53    0.44
   8  -2   2   19.43    0.40
   8  -2   2   20.09    0.49
  -9   2  -2    0.21    0.04
  -9   2  -2    0.09    0.10
   9  -2   2    0.32    0.11
   9  -2   2    0.23    0.07
   9  -2   2    0.36    0.09
 -10   2  -2    0.32    0.11
  10  -2   2    0.27    0.08
  10  -2   2    0.32    0.11
  10  -2   2    0.25    0.09
 -11   2  -2    2.58    0.19
  11  -2   2    2.20    0.13
  11  -2   2    2.20    0.19
 -12   2  -2   -0.02    0.12
  12  -2   2    0.04    0.08
 -13   2  -2   -0.04    0.12
  13  -2   2   -0.03    0.08
 -14   2  -2    0.02    0.13
  14  -2   2    0.14    0.08
  15   1  -2   -0.15    0.12
 -15  -1   2   -0.01    0.15
 -15  -1   2    0.15    0.08
  14   1  -2    0.33    0.14
 -14  -1   2    0.15    0.13
 -14  -1   2    0.31    0.09
  13   1  -2    0.84    0.15
 -13  -1   2    1.17    0.16
 -13  -1   2    0.88    0.10
  12   1  -2    0.09    0.12
  12   1  -2    0.11    0.04
 -12  -1   2    0.11    0.08
 -12  -1   2    0.27    0.12
  11   1  -2    1.84    0.16
  11   1  -2    1.54    0.07
 -11  -1   2    1.65    0.11
 -11  -1   2    1.81    0.16
  10   1  -2   -0.08    0.04
  10   1  -2   -0.05    0.09
 -10  -1   2    0.02    0.09
 -10  -1   2    0.05    0.08
 -10  -1   2   -0.08    0.06
   9   1  -2    0.19    0.04
   9   1  -2    0.20    0.09
  -9  -1   2    0.35    0.08
  -9  -1   2    0.30    0.07
  -9  -1   2    0.25    0.09
   8   1  -2   12.16    0.24
   8   1  -2   11.88    0.32
  -8  -1   2   11.96    0.30
  -8  -1   2   11.97    0.32
  -8  -1   2   12.03    0.26
   7   1  -2   14.88    0.38
   7   1  -2   15.22    0.30
   7   1  -2   15.46    0.42
  -7  -1   2   15.68    0.38
  -7  -1   2   15.75    0.32
  -7  -1   2   16.11    0.41
  -7  -1   2   15.81    0.36
  -7  -1   2   15.42    0.40
  -7  -1   2   15.19    0.41
   6   1  -2   22.36    0.45
   6   1  -2   22.17    0.41
   6   1  -2   22.20    0.50
  -6  -1   2   22.21    0.47
  -6  -1   2   22.57    0.43
  -6  -1   2   21.79    0.54
  -6  -1   2   22.43    0.53
  -6  -1   2   22.05    0.54
   5   1  -2   19.29    0.35
   5   1  -2   19.21    0.39
   5   1  -2   19.34    0.42
  -5  -1   2   19.06    0.45
  -5  -1   2   19.43    0.46
  -5  -1   2   18.66    0.40
   4   1  -2   54.37    0.91
   4   1  -2   51.18    0.94
   4   1  -2   51.18    1.04
   4   1  -2   51.19    1.17
  -4  -1   2   50.73    1.00
  -4  -1   2   51.47    1.14
  -4  -1   2   51.64    1.14
   3   1  -2   86.27    1.56
   3   1  -2   87.21    1.71
   3   1  -2   85.93    1.94
  -3  -1   2   89.48    1.66
  -3  -1   2   86.17    1.89
  -3  -1   2   89.01    1.89
   2   1  -2  204.44    4.57
   2   1  -2  206.55    3.64
  -2  -1   2  208.44    3.91
   1   1  -2   23.02    0.51
   1   1  -2   23.19    0.49
   1   1  -2   22.94    0.41
  -1  -1   2   22.33    0.51
   0   1  -2   61.66    1.29
  -1   1  -2    2.40    0.06
   1  -1   2    2.28    0.06
   1  -1   2    2.46    0.06
  -2   1  -2   20.33    0.38
  -2   1  -2   20.51    0.41
   2  -1   2   19.98    0.46
   2  -1   2   20.74    0.46
   2  -1   2   20.72    0.40
   2  -1   2   19.99    0.45
  -3   1  -2    1.26    0.06
   3  -1   2    1.19    0.06
   3  -1   2    1.23    0.07
   3  -1   2    1.35    0.05
  -4   1  -2   30.38    0.64
  -4   1  -2   28.86    0.60
   4  -1   2   28.77    0.67
   4  -1   2   28.65    0.66
   4  -1   2   28.55    0.58
  -5   1  -2    1.10    0.07
  -5   1  -2    1.12    0.06
  -5   1  -2    1.21    0.08
  -5   1  -2    1.06    0.04
   5  -1   2    1.15    0.09
   5  -1   2    1.10    0.09
   5  -1   2    1.11    0.07
   5  -1   2    1.08    0.07
  -6   1  -2   11.52    0.29
  -6   1  -2   11.58    0.22
  -6   1  -2   11.43    0.26
  -6   1  -2   11.35    0.27
   6  -1   2   11.67    0.31
   6  -1   2   11.47    0.26
   6  -1   2   11.73    0.24
   6  -1   2    9.52    0.29
   6  -1   2   11.65    0.30
  -7   1  -2    4.00    0.13
  -7   1  -2    3.89    0.09
  -7   1  -2    3.73    0.15
  -7   1  -2    3.96    0.15
   7  -1   2    4.09    0.14
   7  -1   2    3.96    0.16
   7  -1   2    4.23    0.13
   7  -1   2    4.18    0.17
  -8   1  -2   19.33    0.36
  -8   1  -2   19.34    0.46
  -8   1  -2   19.11    0.46
   8  -1   2   18.88    0.48
   8  -1   2   19.81    0.40
   8  -1   2   19.60    0.44
  -9   1  -2    3.36    0.12
  -9   1  -2    3.33    0.08
  -9   1  -2    3.30    0.17
   9  -1   2    3.22    0.13
   9  -1   2    3.46    0.18
   9  -1   2    3.35    0.15
 -10   1  -2   -0.20    0.09
  10  -1   2   -0.20    0.08
  10  -1   2   -0.09    0.11
  10  -1   2   -0.15    0.06
 -11   1  -2    0.21    0.11
  11  -1   2    0.30    0.08
  11  -1   2    0.09    0.11
 -12   1  -2    3.73    0.22
  12  -1   2    3.26    0.15
  12  -1   2    4.21    0.24
 -13   1  -2    0.24    0.13
  13  -1   2    0.06    0.08
  13  -1   2    0.33    0.14
 -14   1  -2   -0.07    0.13
  14  -1   2   -0.10    0.08
 -15   1  -2   -0.17    0.13
  15  -1   2   -0.02    0.07
  15   0  -2    0.10    0.14
 -15   0   2    0.01    0.07
 -15   0   2    0.01    0.14
  14   0  -2   -0.07    0.13
 -14   0   2    0.19    0.14
 -14   0   2    0.04    0.07
  13   0  -2    0.44    0.05
  13   0  -2    0.51    0.14
 -13   0   2    0.68    0.16
 -13   0   2    0.52    0.09
  12   0  -2    0.25    0.05
  12   0  -2    0.34    0.12
 -12   0   2    0.17    0.12
 -12   0   2    0.25    0.08
  11   0  -2    0.38    0.05
  11   0  -2    0.52    0.13
 -11   0   2    0.44    0.08
 -11   0   2    0.44    0.12
  10   0  -2    1.01    0.07
  10   0  -2    0.80    0.12
 -10   0   2    1.05    0.09
 -10   0   2    1.27    0.14
   9   0  -2    0.49    0.05
   9   0  -2    0.41    0.10
  -9   0   2    0.55    0.09
  -9   0   2    0.45    0.07
  -9   0   2    0.62    0.11
   8   0  -2    2.57    0.15
   8   0  -2    2.38    0.09
   8   0  -2    2.51    0.12
  -8   0   2    2.74    0.10
  -8   0   2    2.69    0.15
  -8   0   2    2.63    0.13
   7   0  -2    1.87    0.07
   7   0  -2    1.81    0.10
   7   0  -2    1.85    0.12
  -7   0   2    2.07    0.09
  -7   0   2    1.91    0.11
  -7   0   2    2.08    0.12
  -7   0   2    1.94    0.11
   6   0  -2    0.04    0.06
   6   0  -2    0.00    0.04
   6   0  -2    0.01    0.03
   6   0  -2    0.14    0.04
  -6   0   2    0.10    0.07
  -6   0   2    0.09    0.04
  -6   0   2    0.04    0.05
  -6   0   2    0.10    0.06
  -6   0   2    0.02    0.05
   5   0  -2   43.47    0.78
   5   0  -2   43.49    0.90
   5   0  -2   43.87    0.97
  -5   0   2   43.83    0.99
  -5   0   2   42.77    0.86
  -5   0   2   43.81    0.89
  -5   0   2   43.75    0.98
   4   0  -2   55.69    1.11
   4   0  -2   57.20    0.98
   4   0  -2   54.37    1.21
  -4   0   2   55.57    1.23
  -4   0   2   55.05    1.07
  -4   0   2   54.33    1.22
   3   0  -2    2.49    0.09
   3   0  -2    2.68    0.08
   3   0  -2    2.55    0.06
  -3   0   2    2.67    0.08
  -3   0   2    2.46    0.09
  -3   0   2    2.52    0.08
   2   0  -2   97.25    1.71
  -2   0   2   94.81    2.08
  -2   0   2   94.28    2.08
  -2   0   2   99.06    1.82
   1   0  -2  139.93    2.54
   1   0  -2  144.07    2.99
   1   0  -2  144.37    2.53
  -1   0   2  144.60    3.10
   0   0  -2    2.58    0.05
   0   0  -2    2.51    0.07
   0   0  -2    2.74    0.05
   0   0   2    2.61    0.06
  -1   0  -2  225.60    4.08
   1   0   2  238.08    4.96
   1   0   2  229.83    4.96
  -2   0  -2  209.19    3.70
   2   0   2  209.79    4.52
   2   0   2  210.47    4.50
   2   0   2  211.33    3.97
   2   0   2  208.09    4.54
  -3   0  -2    0.19    0.02
  -3   0  -2    0.15    0.03
   3   0   2    0.19    0.03
   3   0   2    0.23    0.03
   3   0   2    0.18    0.04
   3   0   2    0.15    0.03
  -4   0  -2   11.86    0.21
  -4   0  -2   11.45    0.27
  -4   0  -2   11.48    0.26
   4   0   2   11.44    0.25
   4   0   2   11.19    0.29
   4   0   2   11.22    0.28
   4   0   2   11.64    0.29
  -5   0  -2    0.11    0.03
  -5   0  -2    0.06    0.04
  -5   0  -2   -0.10    0.05
   5   0   2    0.00    0.02
   5   0   2    0.11    0.04
   5   0   2    0.08    0.06
   5   0   2    0.05    0.04
  -6   0  -2    0.99    0.07
  -6   0  -2    0.88    0.08
  -6   0  -2    0.84    0.07
  -6   0  -2    0.86    0.05
   6   0   2    0.99    0.08
   6   0   2    1.05    0.07
   6   0   2    0.90    0.06
   6   0   2    1.16    0.10
   6   0   2    0.89    0.08
  -7   0  -2    4.21    0.13
  -7   0  -2    3.83    0.15
  -7   0  -2    4.04    0.10
   7   0   2    4.00    0.15
   7   0   2    4.03    0.14
   7   0   2    3.91    0.17
   7   0   2    4.10    0.12
   7   0   2    3.64    0.16
  -8   0  -2    0.77    0.07
  -8   0  -2    0.80    0.09
  -8   0  -2    0.69    0.05
  -8   0  -2    0.67    0.10
   8   0   2    0.69    0.08
   8   0   2    0.84    0.11
   8   0   2    0.80    0.09
   8   0   2    0.72    0.07
  -9   0  -2   17.49    0.44
  -9   0  -2   17.39    0.42
  -9   0  -2   16.62    0.33
   9   0   2   17.36    0.40
   9   0   2   16.68    0.36
   9   0   2   16.92    0.49
   9   0   2   16.75    0.44
 -10   0  -2    0.20    0.06
 -10   0  -2    0.15    0.05
 -10   0  -2    0.22    0.09
  10   0   2    0.18    0.11
  10   0   2    0.25    0.07
  10   0   2    0.11    0.09
 -11   0  -2    0.26    0.04
 -11   0  -2    0.20    0.10
  11   0   2    0.24    0.12
  11   0   2    0.21    0.07
 -12   0  -2    0.12    0.11
  12   0   2    0.04    0.12
  12   0   2    0.19    0.07
 -13   0  -2    0.05    0.12
  13   0   2    0.09    0.13
  13   0   2    0.18    0.08
 -14   0  -2   -0.18    0.12
  14   0   2    0.05    0.07
  14   0   2   -0.12    0.13
 -15   0  -2   -0.12    0.13
  15   0   2    0.01    0.07
  15   0   2   -0.14    0.13
  15  -1  -2    0.12    0.14
 -15   1   2    0.21    0.15
  14  -1  -2    0.15    0.13
 -14   1   2   -0.06    0.06
 -14   1   2   -0.03    0.13
  13  -1  -2    0.11    0.05
  13  -1  -2    0.02    0.13
 -13   1   2    0.16    0.08
 -13   1   2    0.45    0.14
  12  -1  -2    1.09    0.15
  12  -1  -2    0.90    0.07
 -12   1   2    1.15    0.16
 -12   1   2    1.07    0.10
  11  -1  -2    0.35    0.06
  11  -1  -2    0.34    0.12
 -11   1   2    0.44    0.13
 -11   1   2    0.24    0.08
  10  -1  -2    0.26    0.07
  10  -1  -2    0.36    0.06
  10  -1  -2    0.40    0.11
 -10   1   2    0.61    0.11
 -10   1   2    0.44    0.08
   9  -1  -2    2.24    0.09
   9  -1  -2    2.45    0.13
   9  -1  -2    2.66    0.17
  -9   1   2    2.46    0.11
  -9   1   2    2.45    0.15
   8  -1  -2    2.04    0.09
   8  -1  -2    2.29    0.12
   8  -1  -2    2.20    0.15
  -8   1   2    2.16    0.12
  -8   1   2    2.15    0.14
  -8   1   2    2.01    0.09
   7  -1  -2    2.65    0.11
   7  -1  -2    2.72    0.12
   7  -1  -2    2.44    0.09
   7  -1  -2    2.71    0.14
  -7   1   2    2.65    0.13
  -7   1   2    2.59    0.14
  -7   1   2    2.60    0.10
   6  -1  -2    1.79    0.12
   6  -1  -2    2.02    0.09
   6  -1  -2    2.10    0.10
   6  -1  -2    1.92    0.07
  -6   1   2    2.05    0.11
  -6   1   2    1.90    0.11
  -6   1   2    2.09    0.11
  -6   1   2    2.04    0.09
  -6   1   2    2.04    0.13
   5  -1  -2    4.65    0.16
   5  -1  -2    4.94    0.15
   5  -1  -2    4.87    0.12
  -5   1   2    4.53    0.14
  -5   1   2    4.63    0.16
  -5   1   2    4.85    0.16
  -5   1   2    4.80    0.12
  -5   1   2    4.77    0.15
   4  -1  -2   11.35    0.28
   4  -1  -2   10.98    0.24
   4  -1  -2   11.02    0.27
   4  -1  -2   11.70    0.22
  -4   1   2   11.07    0.27
  -4   1   2   11.22    0.29
  -4   1   2   11.00    0.28
  -4   1   2   11.46    0.25
   3  -1  -2   95.42    1.89
   3  -1  -2   98.67    1.70
   3  -1  -2   97.25    2.09
  -3   1   2   95.79    2.09
  -3   1   2   95.33    1.84
  -3   1   2   95.78    2.10
   2  -1  -2  212.73    4.14
   2  -1  -2  214.73    4.64
   2  -1  -2  212.64    3.76
  -2   1   2  210.65    4.59
  -2   1   2  217.37    4.64
  -2   1   2  214.54    4.04
   1  -1  -2  839.02   15.10
  -1   1   2  876.30   18.41
   0  -1  -2   58.46    1.32
   0  -1  -2   61.04    1.06
   0   1   2   57.58    1.32
   0   1   2   60.70    1.29
   0   1   2   61.42    1.29
  -1  -1  -2  434.25    9.47
  -1  -1  -2  427.75    7.59
   1   1   2  427.17    9.24
   1   1   2  431.63    9.47
  -2  -1  -2   10.31    0.25
  -2  -1  -2   10.17    0.20
  -2  -1  -2   10.20    0.23
  -2  -1  -2   10.02    0.23
   2   1   2   10.02    0.25
   2   1   2    9.98    0.23
   2   1   2   10.54    0.21
   2   1   2   10.24    0.24
  -3  -1  -2   69.78    1.56
  -3  -1  -2   72.24    1.28
   3   1   2   69.06    1.60
   3   1   2   72.33    1.56
   3   1   2   71.98    1.56
   3   1   2   73.57    1.37
   3   1   2   73.55    1.56
  -4  -1  -2   40.74    0.76
  -4  -1  -2   41.07    0.74
  -4  -1  -2   41.64    0.91
   4   1   2   42.09    0.92
   4   1   2   41.35    0.80
   4   1   2   42.56    0.92
   4   1   2   39.79    0.94
  -5  -1  -2  179.45    3.12
  -5  -1  -2  176.43    3.15
  -5  -1  -2  177.40    3.83
   5   1   2  177.02    3.36
   5   1   2  171.62    3.92
   5   1   2  176.50    3.83
   5   1   2  177.80    3.83
   5   1   2  181.61    3.47
   5   1   2  177.58    3.84
  -6  -1  -2    2.10    0.09
  -6  -1  -2    2.00    0.10
  -6  -1  -2    1.90    0.09
  -6  -1  -2    1.96    0.07
   6   1   2    1.91    0.07
   6   1   2    1.93    0.09
   6   1   2    1.96    0.11
   6   1   2    1.97    0.11
   6   1   2    1.90    0.11
   6   1   2    1.82    0.09
  -7  -1  -2   13.33    0.34
  -7  -1  -2   13.46    0.27
  -7  -1  -2   13.25    0.31
  -7  -1  -2   13.60    0.31
   7   1   2   13.48    0.38
   7   1   2   13.71    0.35
   7   1   2   13.86    0.28
   7   1   2   13.29    0.31
   7   1   2   13.69    0.35
  -8  -1  -2    0.08    0.04
  -8  -1  -2    0.08    0.06
  -8  -1  -2    0.06    0.05
  -8  -1  -2   -0.20    0.07
   8   1   2    0.04    0.06
   8   1   2   -0.03    0.08
   8   1   2   -0.03    0.06
   8   1   2   -0.01    0.05
   8   1   2   -0.08    0.07
  -9  -1  -2    1.77    0.14
  -9  -1  -2    1.59    0.10
  -9  -1  -2    1.52    0.08
   9   1   2    1.67    0.14
   9   1   2    1.43    0.13
   9   1   2    1.49    0.09
   9   1   2    1.43    0.11
 -10  -1  -2    7.07    0.25
 -10  -1  -2    7.08    0.17
  10   1   2    7.31    0.22
  10   1   2    7.60    0.27
  10   1   2    7.05    0.19
 -11  -1  -2    1.73    0.15
 -11  -1  -2    1.83    0.08
  11   1   2    1.74    0.10
  11   1   2    1.60    0.16
 -12  -1  -2    0.20    0.11
 -12  -1  -2    0.17    0.05
  12   1   2    0.22    0.07
  12   1   2    0.07    0.12
 -13  -1  -2    0.30    0.13
  13   1   2    0.38    0.13
  13   1   2    0.17    0.07
 -14  -1  -2    0.57    0.14
  14   1   2    0.45    0.08
  14   1   2    0.47    0.15
 -15  -1  -2    0.07    0.14
  15   1   2    0.19    0.15
  15   1   2    0.13    0.07
 -16  -1  -2    0.19    0.14
  16   1   2    0.01    0.15
  16   1   2   -0.07    0.06
  14  -2  -2    0.11    0.14
 -14   2   2    0.18    0.15
  13  -2  -2    0.04    0.12
  13  -2  -2    0.04    0.05
 -13   2   2    0.07    0.14
 -13   2   2    0.05    0.06
  12  -2  -2    0.04    0.06
  12  -2  -2    0.14    0.12
 -12   2   2    0.21    0.07
 -12   2   2    0.20    0.12
  11  -2  -2    1.26    0.09
  11  -2  -2    1.18    0.15
 -11   2   2    1.46    0.10
 -11   2   2    1.22    0.16
  10  -2  -2    0.11    0.11
  10  -2  -2    0.18    0.08
  10  -2  -2    0.07    0.06
 -10   2   2    0.20    0.07
 -10   2   2    0.12    0.11
   9  -2  -2   -0.07    0.09
   9  -2  -2    0.00    0.06
   9  -2  -2   -0.03    0.05
  -9   2   2    0.01    0.10
  -9   2   2    0.05    0.06
   8  -2  -2    0.32    0.09
   8  -2  -2    0.22    0.06
   8  -2  -2    0.06    0.06
  -8   2   2    0.05    0.09
  -8   2   2    0.26    0.06
  -8   2   2    0.25    0.08
   7  -2  -2    1.19    0.10
   7  -2  -2    1.26    0.12
   7  -2  -2    1.27    0.08
   7  -2  -2    1.26    0.09
  -7   2   2    1.20    0.11
  -7   2   2    1.37    0.10
  -7   2   2    1.12    0.08
   6  -2  -2    0.17    0.06
   6  -2  -2    0.29    0.08
   6  -2  -2    0.20    0.05
   6  -2  -2    0.29    0.05
  -6   2   2    0.45    0.06
  -6   2   2    0.21    0.06
  -6   2   2    0.23    0.07
  -6   2   2    0.13    0.08
   5  -2  -2   11.44    0.29
   5  -2  -2   11.48    0.26
   5  -2  -2   11.75    0.24
   5  -2  -2   11.40    0.30
   5  -2  -2   11.41    0.27
  -5   2   2   11.70    0.29
  -5   2   2   11.27    0.30
  -5   2   2   11.77    0.24
  -5   2   2   11.91    0.32
  -5   2   2   11.24    0.27
   4  -2  -2    0.95    0.06
   4  -2  -2    0.89    0.07
   4  -2  -2    0.83    0.08
   4  -2  -2    0.87    0.07
   4  -2  -2    0.81    0.05
  -4   2   2    0.94    0.07
  -4   2   2    0.95    0.08
  -4   2   2    0.81    0.07
  -4   2   2    1.04    0.08
  -4   2   2    0.95    0.06
   3  -2  -2   21.62    0.49
   3  -2  -2   21.49    0.43
   3  -2  -2   21.24    0.42
   3  -2  -2   21.49    0.40
   3  -2  -2   22.01    0.46
  -3   2   2   21.28    0.44
  -3   2   2   20.68    0.49
  -3   2   2   21.73    0.50
   2  -2  -2    6.88    0.18
   2  -2  -2    7.28    0.18
   2  -2  -2    7.28    0.16
   2  -2  -2    7.13    0.19
  -2   2   2    7.17    0.19
  -2   2   2    6.93    0.17
  -2   2   2    7.18    0.18
   1  -2  -2   89.54    1.98
   1  -2  -2   90.18    1.99
  -1   2   2   92.05    1.99
  -1   2   2   95.16    1.98
  -1   2   2   91.45    1.74
   0  -2  -2   27.42    0.60
   0  -2  -2   27.13    0.60
   0  -2  -2   27.87    0.62
   0   2   2   27.27    0.53
   0   2   2   26.50    0.60
   0   2   2   27.50    0.60
  -1  -2  -2  423.87    9.23
  -1  -2  -2  419.84    9.01
  -1  -2  -2  410.10    9.02
   1   2   2  422.51    7.91
   1   2   2  417.32    9.23
   1   2   2  407.49    9.03
   1   2   2  419.65    9.01
  -2  -2  -2  980.58   20.82
  -2  -2  -2  968.14   21.31
   2   2   2  954.40   18.28
   2   2   2  976.79   20.83
  -3  -2  -2  388.89    6.92
  -3  -2  -2  384.87    8.65
  -3  -2  -2  384.89    8.53
  -3  -2  -2  399.52    8.45
   3   2   2  398.43    7.47
   3   2   2  399.89    8.50
   3   2   2  393.32    8.73
  -4  -2  -2   24.40    0.44
  -4  -2  -2   24.25    0.54
  -4  -2  -2   23.19    0.45
  -4  -2  -2   24.05    0.48
   4   2   2   24.46    0.48
   4   2   2   23.35    0.54
   4   2   2   23.22    0.56
   4   2   2   24.14    0.55
  -5  -2  -2    3.99    0.10
  -5  -2  -2    3.77    0.12
   5   2   2    3.89    0.14
   5   2   2    3.92    0.14
   5   2   2    3.98    0.12
   5   2   2    4.30    0.14
   5   2   2    4.05    0.11
  -6  -2  -2   21.61    0.44
  -6  -2  -2   21.79    0.51
  -6  -2  -2   21.99    0.45
  -6  -2  -2   21.97    0.41
   6   2   2   21.29    0.51
   6   2   2   21.67    0.49
   6   2   2   22.40    0.53
   6   2   2   21.74    0.45
   6   2   2   22.77    0.42
   6   2   2   21.24    0.54
  -7  -2  -2    0.40    0.07
  -7  -2  -2    0.44    0.06
  -7  -2  -2    0.45    0.05
  -7  -2  -2    0.47    0.07
   7   2   2    0.47    0.08
   7   2   2    0.38    0.07
   7   2   2    0.45    0.05
   7   2   2    0.42    0.08
   7   2   2    0.40    0.06
  -8  -2  -2   18.65    0.37
  -8  -2  -2   18.78    0.42
  -8  -2  -2   18.39    0.46
   8   2   2   18.67    0.47
   8   2   2   19.32    0.51
   8   2   2   19.11    0.38
   8   2   2   18.50    0.41
   8   2   2   18.99    0.46
  -9  -2  -2    0.86    0.07
   9   2   2    0.69    0.10
   9   2   2    1.04    0.12
   9   2   2    0.87    0.07
   9   2   2    0.81    0.09
   9   2   2    0.76    0.08
 -10  -2  -2   -0.04    0.05
 -10  -2  -2   -0.01    0.09
  10   2   2    0.01    0.09
  10   2   2   -0.02    0.05
  10   2   2   -0.02    0.07
 -11  -2  -2    2.88    0.17
 -11  -2  -2    2.56    0.10
  11   2   2    2.53    0.11
  11   2   2    2.47    0.18
 -12  -2  -2    0.16    0.06
 -12  -2  -2    0.09    0.11
  12   2   2    0.15    0.12
  12   2   2    0.07    0.06
 -13  -2  -2    0.26    0.12
 -13  -2  -2    0.15    0.05
  13   2   2    0.12    0.07
  13   2   2   -0.03    0.12
 -14  -2  -2    0.04    0.13
  14   2   2    0.07    0.13
  14   2   2    0.05    0.07
 -15  -2  -2    0.45    0.15
  15   2   2    0.31    0.15
  15   2   2    0.23    0.07
 -16  -2  -2    0.06    0.14
  16   2   2    0.03    0.15
  16   2   2    0.08    0.06
  14  -3  -2    0.06    0.14
  14  -3  -2    0.14    0.05
 -14   3   2   -0.07    0.14
  13  -3  -2    0.08    0.06
  13  -3  -2   -0.01    0.13
 -13   3   2    0.14    0.13
  12  -3  -2   -0.02    0.06
  12  -3  -2    0.02    0.12
 -12   3   2   -0.06    0.06
 -12   3   2    0.06    0.13
  11  -3  -2    0.30    0.07
  11  -3  -2    0.33    0.12
 -11   3   2    0.39    0.07
 -11   3   2    0.38    0.13
  10  -3  -2    1.02    0.09
  10  -3  -2    1.01    0.14
 -10   3   2    1.10    0.14
 -10   3   2    1.10    0.09
   9  -3  -2    3.18    0.13
   9  -3  -2    3.40    0.20
   9  -3  -2    3.45    0.17
  -9   3   2    3.34    0.19
  -9   3   2    2.99    0.12
   8  -3  -2   17.13    0.45
   8  -3  -2   16.60    0.35
   8  -3  -2   16.38    0.44
  -8   3   2   16.74    0.44
  -8   3   2   16.15    0.35
   7  -3  -2    1.01    0.09
   7  -3  -2    0.94    0.11
   7  -3  -2    0.97    0.07
   7  -3  -2    0.84    0.09
  -7   3   2    1.04    0.07
  -7   3   2    1.03    0.11
   6  -3  -2    7.19    0.23
   6  -3  -2    7.04    0.19
   6  -3  -2    7.05    0.17
   6  -3  -2    7.19    0.22
  -6   3   2    7.17    0.17
  -6   3   2    6.81    0.22
  -6   3   2    6.69    0.20
  -6   3   2    7.08    0.22
   5  -3  -2   19.79    0.38
   5  -3  -2   19.80    0.41
   5  -3  -2   19.20    0.48
   5  -3  -2   19.60    0.42
  -5   3   2   19.88    0.43
  -5   3   2   19.02    0.45
  -5   3   2   19.33    0.47
  -5   3   2   19.50    0.38
  -5   3   2   19.53    0.41
   4  -3  -2   34.27    0.78
   4  -3  -2   34.41    0.68
   4  -3  -2   34.43    0.79
   4  -3  -2   33.55    0.72
  -4   3   2   34.57    0.78
  -4   3   2   34.33    0.69
  -4   3   2   34.31    0.72
  -4   3   2   35.00    0.63
  -4   3   2   33.09    0.79
   3  -3  -2   57.55    1.01
   3  -3  -2   56.48    1.25
   3  -3  -2   55.98    1.13
   3  -3  -2   54.84    1.24
   3  -3  -2   56.24    1.08
  -3   3   2   56.22    1.09
  -3   3   2   55.48    1.13
  -3   3   2   54.77    1.24
  -3   3   2   55.50    1.25
  -3   3   2   57.24    1.01
   2  -3  -2    1.31    0.07
   2  -3  -2    1.32    0.08
   2  -3  -2    1.27    0.06
   2  -3  -2    1.33    0.05
   2  -3  -2    1.25    0.08
  -2   3   2    1.15    0.08
  -2   3   2    1.20    0.08
  -2   3   2    1.22    0.07
  -2   3   2    1.30    0.06
   1  -3  -2  174.66    3.31
   1  -3  -2  165.80    3.67
   1  -3  -2  170.16    3.22
   1  -3  -2  169.44    3.66
  -1   3   2  168.17    3.66
  -1   3   2  172.49    3.31
  -1   3   2  172.70    3.22
  -1   3   2  167.27    3.67
   0  -3  -2    8.94    0.22
   0  -3  -2    8.47    0.18
   0  -3  -2    7.36    0.21
   0  -3  -2    8.37    0.20
   0   3   2    8.49    0.20
   0   3   2    8.31    0.18
   0   3   2    8.48    0.21
  -1  -3  -2    2.74    0.10
  -1  -3  -2    3.49    0.08
  -1  -3  -2    3.48    0.11
  -1  -3  -2    3.38    0.10
   1   3   2    3.53    0.10
   1   3   2    3.33    0.10
   1   3   2    3.39    0.09
   1   3   2    3.35    0.10
  -2  -3  -2  138.31    3.01
  -2  -3  -2  134.81    3.00
  -2  -3  -2  143.57    3.07
  -2  -3  -2  137.35    2.64
   2   3   2  145.93    3.00
   2   3   2  134.10    3.07
   2   3   2  142.87    2.64
  -3  -3  -2  248.52    5.38
  -3  -3  -2  248.28    5.46
  -3  -3  -2  257.39    5.55
  -3  -3  -2  246.80    4.74
   3   3   2  252.41    4.73
   3   3   2  254.78    5.40
   3   3   2  248.94    5.53
  -4  -3  -2   61.80    1.23
  -4  -3  -2   60.94    1.39
  -4  -3  -2   61.36    1.35
  -4  -3  -2   61.02    1.35
  -4  -3  -2   61.59    1.10
  -4  -3  -2   61.96    1.18
   4   3   2   60.01    1.39
   4   3   2   62.90    1.36
   4   3   2   63.09    1.19
   4   3   2   62.12    1.23
  -5  -3  -2    1.04    0.07
  -5  -3  -2    1.22    0.08
  -5  -3  -2    1.11    0.08
  -5  -3  -2    1.06    0.06
  -5  -3  -2    1.27    0.07
  -5  -3  -2    1.20    0.05
   5   3   2    1.19    0.08
   5   3   2    1.14    0.08
   5   3   2    1.36    0.05
   5   3   2    1.23    0.07
   5   3   2    1.18    0.08
  -6  -3  -2   13.99    0.35
  -6  -3  -2   13.70    0.27
  -6  -3  -2   13.45    0.34
  -6  -3  -2   13.79    0.30
   6   3   2   13.68    0.30
   6   3   2   13.91    0.35
   6   3   2   13.72    0.33
   6   3   2   13.64    0.37
   6   3   2   13.76    0.27
  -7  -3  -2    7.85    0.18
  -7  -3  -2    8.07    0.21
  -7  -3  -2    7.74    0.20
  -7  -3  -2    7.70    0.22
   7   3   2    7.90    0.17
   7   3   2    7.82    0.20
   7   3   2    7.64    0.24
   7   3   2    7.68    0.25
  -8  -3  -2   15.36    0.39
  -8  -3  -2   15.59    0.35
  -8  -3  -2   15.60    0.32
   8   3   2   15.43    0.31
   8   3   2   14.94    0.43
   8   3   2   15.32    0.39
   8   3   2   15.64    0.35
  -9  -3  -2    2.42    0.10
  -9  -3  -2    2.29    0.12
   9   3   2    2.41    0.09
   9   3   2    2.23    0.15
   9   3   2    2.64    0.16
   9   3   2    2.54    0.13
 -10  -3  -2    0.21    0.06
  10   3   2    0.14    0.10
  10   3   2    0.21    0.06
  10   3   2    0.16    0.08
 -11  -3  -2    0.16    0.06
  11   3   2    0.12    0.06
  11   3   2    0.00    0.10
 -12  -3  -2    0.83    0.08
 -12  -3  -2    0.74    0.13
  12   3   2    0.73    0.13
  12   3   2    0.74    0.08
 -13  -3  -2    0.10    0.12
 -13  -3  -2    0.07    0.06
  13   3   2    0.08    0.06
  13   3   2    0.25    0.13
 -14  -3  -2   -0.01    0.11
 -14  -3  -2    0.01    0.06
  14   3   2    0.02    0.06
  14   3   2    0.14    0.13
 -15  -3  -2   -0.06    0.13
  15   3   2    0.06    0.06
  15   3   2    0.06    0.13
 -16  -3  -2    0.16    0.15
  16   3   2   -0.13    0.14
  16   3   2    0.04    0.06
  13  -4  -2    0.09    0.14
  13  -4  -2    0.08    0.06
 -13   4   2    0.15    0.14
  12  -4  -2    0.11    0.13
  12  -4  -2    0.12    0.07
 -12   4   2    0.01    0.13
  11  -4  -2    0.00    0.06
  11  -4  -2    0.10    0.13
 -11   4   2   -0.11    0.05
 -11   4   2   -0.20    0.12
  10  -4  -2   -0.01    0.11
  10  -4  -2    0.03    0.07
 -10   4   2   -0.04    0.06
 -10   4   2    0.11    0.12
   9  -4  -2    0.12    0.07
   9  -4  -2    0.01    0.11
  -9   4   2   -0.01    0.11
  -9   4   2    0.13    0.06
   8  -4  -2    3.99    0.20
   8  -4  -2    4.09    0.14
  -8   4   2    4.13    0.13
  -8   4   2    4.06    0.20
   7  -4  -2   14.11    0.34
   7  -4  -2   13.80    0.38
   7  -4  -2   14.16    0.38
   7  -4  -2   13.20    0.30
  -7   4   2   13.38    0.29
  -7   4   2   13.73    0.38
   6  -4  -2    0.06    0.07
   6  -4  -2   -0.05    0.07
   6  -4  -2    0.02    0.05
   6  -4  -2   -0.02    0.06
  -6   4   2    0.03    0.05
  -6   4   2   -0.07    0.08
   5  -4  -2    3.17    0.14
   5  -4  -2    3.36    0.12
   5  -4  -2    3.70    0.13
   5  -4  -2    3.75    0.17
  -5   4   2    3.45    0.11
  -5   4   2    3.44    0.14
  -5   4   2    3.19    0.15
  -5   4   2    3.71    0.14
   4  -4  -2   95.19    1.87
   4  -4  -2   90.69    1.79
   4  -4  -2   92.34    2.05
   4  -4  -2   95.28    1.67
   4  -4  -2   96.22    2.06
  -4   4   2   91.42    2.04
  -4   4   2   91.04    1.69
  -4   4   2   95.14    1.80
  -4   4   2   89.97    1.86
  -4   4   2   93.41    1.66
   3  -4  -2    2.71    0.09
   3  -4  -2    2.65    0.12
   3  -4  -2    2.55    0.11
   3  -4  -2    2.58    0.12
   3  -4  -2    2.53    0.10
  -3   4   2    2.42    0.12
  -3   4   2    2.76    0.11
  -3   4   2    2.84    0.11
  -3   4   2    2.66    0.08
  -3   4   2    2.65    0.11
   2  -4  -2    3.16    0.12
   2  -4  -2    3.27    0.10
   2  -4  -2    3.12    0.09
   2  -4  -2    3.01    0.11
  -2   4   2    3.02    0.11
  -2   4   2    3.22    0.09
  -2   4   2    3.09    0.11
  -2   4   2    3.10    0.12
  -2   4   2    3.07    0.12
  -2   4   2    3.04    0.10
   1  -4  -2    0.19    0.05
   1  -4  -2    0.35    0.04
   1  -4  -2    0.12    0.04
  -1   4   2    0.14    0.04
  -1   4   2    0.13    0.04
  -1   4   2    0.13    0.03
  -1   4   2    0.13    0.05
  -1   4   2    0.16    0.04
   0  -4  -2   55.49    1.24
   0  -4  -2   51.47    1.20
   0  -4  -2   54.74    1.05
   0  -4  -2   56.09    1.09
   0   4   2   53.73    1.09
   0   4   2   54.60    1.14
   0   4   2   55.15    0.97
   0   4   2   54.14    1.20
   0   4   2   55.64    1.06
   0   4   2   56.07    1.20
  -1  -4  -2    1.65    0.08
  -1  -4  -2    1.56    0.07
  -1  -4  -2    1.64    0.06
   1   4   2    1.70    0.08
   1   4   2    1.67    0.06
   1   4   2    1.84    0.08
   1   4   2    1.70    0.07
   1   4   2    1.81    0.08
  -2  -4  -2   25.37    0.50
  -2  -4  -2   24.84    0.57
  -2  -4  -2   25.56    0.59
   2   4   2   24.54    0.59
   2   4   2   25.80    0.50
   2   4   2   25.22    0.57
   2   4   2   25.11    0.52
  -3  -4  -2   29.19    0.60
  -3  -4  -2   27.92    0.67
  -3  -4  -2   29.54    0.57
   3   4   2   28.35    0.67
   3   4   2   29.55    0.53
   3   4   2   29.27    0.60
   3   4   2   29.26    0.57
   3   4   2   28.96    0.66
  -4  -4  -2    7.48    0.19
  -4  -4  -2    7.54    0.16
  -4  -4  -2    7.90    0.17
  -4  -4  -2    7.65    0.22
   4   4   2    7.03    0.21
   4   4   2    7.66    0.15
   4   4   2    7.47    0.18
   4   4   2    7.42    0.21
  -5  -4  -2    4.74    0.16
  -5  -4  -2    4.74    0.13
  -5  -4  -2    4.65    0.14
  -5  -4  -2    4.90    0.14
  -5  -4  -2    4.66    0.15
  -5  -4  -2    4.63    0.11
   5   4   2    4.65    0.11
   5   4   2    4.80    0.15
   5   4   2    4.60    0.16
   5   4   2    4.79    0.16
   5   4   2    4.77    0.13
  -6  -4  -2   15.24    0.38
  -6  -4  -2   15.57    0.31
  -6  -4  -2   15.23    0.34
  -6  -4  -2   15.23    0.41
  -6  -4  -2   15.57    0.39
  -6  -4  -2   15.73    0.39
   6   4   2   15.37    0.33
   6   4   2   15.30    0.40
   6   4   2   15.36    0.37
   6   4   2   15.94    0.40
   6   4   2   15.62    0.30
  -7  -4  -2    7.56    0.22
  -7  -4  -2    7.57    0.20
  -7  -4  -2    7.81    0.18
  -7  -4  -2    7.99    0.24
  -7  -4  -2    7.63    0.24
   7   4   2    8.25    0.17
   7   4   2    7.93    0.25
   7   4   2    7.97    0.20
   7   4   2    8.20    0.24
  -8  -4  -2    5.31    0.16
  -8  -4  -2    4.73    0.17
  -8  -4  -2    4.74    0.14
   8   4   2    4.48    0.15
   8   4   2    4.60    0.12
   8   4   2    4.46    0.18
   8   4   2    5.00    0.21
  -9  -4  -2   12.17    0.26
  -9  -4  -2   12.04    0.30
   9   4   2   11.77    0.34
   9   4   2   12.57    0.37
   9   4   2   12.22    0.30
   9   4   2   11.93    0.26
 -10  -4  -2   -0.08    0.05
  10   4   2    0.00    0.05
  10   4   2    0.12    0.09
 -11  -4  -2   -0.08    0.06
  11   4   2   -0.16    0.09
  11   4   2    0.04    0.05
 -12  -4  -2    0.75    0.08
  12   4   2    0.52    0.07
  12   4   2    0.81    0.14
 -13  -4  -2    0.05    0.07
 -13  -4  -2    0.19    0.13
  13   4   2    0.06    0.06
  13   4   2    0.00    0.12
 -14  -4  -2   -0.13    0.12
 -14  -4  -2   -0.05    0.06
  14   4   2   -0.05    0.05
  14   4   2   -0.12    0.12
 -15  -4  -2    0.03    0.06
 -15  -4  -2    0.07    0.13
  15   4   2    0.03    0.06
  15   4   2    0.04    0.13
 -16  -4  -2    0.20    0.14
  16   4   2    0.26    0.15
  13  -5  -2    0.08    0.14
  13  -5  -2    0.01    0.07
 -13   5   2    0.06    0.14
  12  -5  -2    0.56    0.15
  12  -5  -2    0.33    0.08
 -12   5   2    0.25    0.14
  11  -5  -2   -0.03    0.07
  11  -5  -2   -0.06    0.12
 -11   5   2   -0.09    0.12
  10  -5  -2    0.12    0.13
  10  -5  -2    0.18    0.07
 -10   5   2    0.24    0.05
 -10   5   2    0.24    0.12
   9  -5  -2    1.06    0.15
   9  -5  -2    1.02    0.09
  -9   5   2    0.94    0.07
  -9   5   2    0.86    0.14
   8  -5  -2    0.11    0.10
   8  -5  -2    0.00    0.06
  -8   5   2    0.11    0.10
  -8   5   2    0.11    0.06
   7  -5  -2   -0.12    0.08
   7  -5  -2   -0.01    0.09
   7  -5  -2    0.00    0.06
  -7   5   2   -0.02    0.05
  -7   5   2    0.00    0.10
   6  -5  -2    0.49    0.08
   6  -5  -2    0.56    0.09
   6  -5  -2    0.58    0.07
   6  -5  -2    0.49    0.10
  -6   5   2    0.73    0.11
  -6   5   2    0.51    0.06
   5  -5  -2   28.59    0.65
   5  -5  -2   29.60    0.60
   5  -5  -2   28.65    0.69
   5  -5  -2   28.82    0.56
  -5   5   2   28.76    0.54
  -5   5   2   28.42    0.67
  -5   5   2   28.11    0.65
   4  -5  -2    5.52    0.16
   4  -5  -2    5.79    0.20
   4  -5  -2    5.86    0.21
   4  -5  -2    5.85    0.18
  -4   5   2    5.74    0.18
  -4   5   2    5.74    0.15
  -4   5   2    5.67    0.20
  -4   5   2    5.80    0.19
   3  -5  -2  112.58    2.48
   3  -5  -2  111.54    2.17
   3  -5  -2  112.48    2.25
   3  -5  -2  114.78    2.02
  -3   5   2  115.70    2.18
  -3   5   2  113.65    2.47
  -3   5   2  111.93    2.25
  -3   5   2  110.42    2.04
  -3   5   2  115.68    2.01
   2  -5  -2   17.23    0.37
   2  -5  -2   17.14    0.42
   2  -5  -2   17.69    0.40
   2  -5  -2   17.90    0.35
  -2   5   2   17.74    0.38
  -2   5   2   17.29    0.42
  -2   5   2   17.73    0.34
  -2   5   2   17.28    0.36
   1  -5  -2  114.56    2.17
   1  -5  -2  110.61    2.10
   1  -5  -2  107.36    2.40
   1  -5  -2  111.75    1.96
  -1   5   2  109.31    2.28
  -1   5   2  108.18    1.97
  -1   5   2  111.06    2.10
  -1   5   2  107.84    1.95
  -1   5   2  107.76    2.17
  -1   5   2  111.22    2.39
   0  -5  -2    1.41    0.08
   0  -5  -2    1.52    0.09
   0  -5  -2    1.64    0.08
   0  -5  -2    1.56    0.08
   0  -5  -2    1.53    0.07
   0   5   2    1.63    0.07
   0   5   2    1.51    0.07
   0   5   2    1.43    0.08
   0   5   2    1.62    0.07
   0   5   2    1.84    0.05
   0   5   2    1.63    0.06
  -1  -5  -2   28.76    0.66
  -1  -5  -2   28.59    0.56
  -1  -5  -2   28.11    0.58
  -1  -5  -2   26.51    0.64
  -1  -5  -2   27.57    0.64
   1   5   2   28.44    0.59
   1   5   2   28.19    0.60
   1   5   2   27.85    0.53
   1   5   2   28.23    0.56
   1   5   2   28.57    0.51
  -2  -5  -2   19.27    0.45
  -2  -5  -2   18.49    0.46
  -2  -5  -2   19.85    0.40
  -2  -5  -2   20.23    0.48
  -2  -5  -2   19.49    0.42
   2   5   2   19.85    0.40
   2   5   2   19.92    0.43
   2   5   2   18.56    0.47
   2   5   2   19.70    0.38
   2   5   2   20.16    0.36
   2   5   2   20.14    0.43
  -3  -5  -2    4.97    0.14
  -3  -5  -2    4.96    0.16
  -3  -5  -2    4.05    0.15
  -3  -5  -2    5.08    0.13
   3   5   2    5.28    0.11
   3   5   2    4.87    0.13
   3   5   2    4.81    0.15
  -4  -5  -2    4.28    0.14
  -4  -5  -2    4.70    0.12
  -4  -5  -2    4.40    0.15
   4   5   2    4.42    0.12
   4   5   2    4.31    0.15
   4   5   2    4.81    0.15
   4   5   2    4.54    0.10
  -5  -5  -2   11.66    0.26
  -5  -5  -2   11.82    0.24
  -5  -5  -2   11.79    0.28
  -5  -5  -2   11.89    0.32
   5   5   2   11.97    0.26
   5   5   2   11.98    0.23
   5   5   2   11.27    0.32
  -6  -5  -2    3.50    0.13
  -6  -5  -2    3.37    0.10
  -6  -5  -2    3.31    0.12
  -6  -5  -2    3.61    0.13
  -6  -5  -2    3.60    0.15
   6   5   2    3.49    0.09
   6   5   2    3.42    0.11
   6   5   2    3.71    0.14
   6   5   2    3.39    0.15
  -7  -5  -2    7.24    0.24
  -7  -5  -2    7.28    0.17
  -7  -5  -2    7.32    0.20
  -7  -5  -2    7.47    0.22
  -7  -5  -2    7.93    0.25
  -7  -5  -2    7.81    0.24
   7   5   2    7.38    0.19
   7   5   2    7.53    0.24
   7   5   2    7.21    0.22
   7   5   2    7.76    0.17
  -8  -5  -2   -0.01    0.05
  -8  -5  -2   -0.02    0.05
  -8  -5  -2   -0.07    0.06
   8   5   2   -0.02    0.07
   8   5   2    0.07    0.07
   8   5   2    0.00    0.04
   8   5   2    0.02    0.06
  -9  -5  -2    6.52    0.20
  -9  -5  -2    6.69    0.17
   9   5   2    6.52    0.16
   9   5   2    6.52    0.23
 -10  -5  -2   14.11    0.31
 -10  -5  -2   14.12    0.35
  10   5   2   13.82    0.29
  10   5   2   13.57    0.38
 -11  -5  -2    4.34    0.15
  11   5   2    4.90    0.22
  11   5   2    4.31    0.13
 -12  -5  -2    0.18    0.07
  12   5   2    0.11    0.05
  12   5   2    0.31    0.12
 -13  -5  -2    0.52    0.08
  13   5   2    0.59    0.07
  13   5   2    0.77    0.14
 -14  -5  -2    0.00    0.07
 -14  -5  -2    0.20    0.14
  14   5   2    0.21    0.13
  14   5   2    0.08    0.05
 -15  -5  -2    0.35    0.15
 -15  -5  -2    0.46    0.08
  15   5   2    0.58    0.15
  15   5   2    0.21    0.05
 -16  -5  -2   -0.15    0.13
 -16  -5  -2    0.03    0.06
  16   5   2    0.05    0.14
 -17  -5  -2    0.07    0.15
  17   5   2    0.01    0.15
  12  -6  -2   -0.02    0.07
  12  -6  -2    0.26    0.15
 -12   6   2   -0.02    0.14
  11  -6  -2    0.78    0.16
  11  -6  -2    0.55    0.09
 -11   6   2    0.46    0.15
  10  -6  -2    0.07    0.12
  10  -6  -2    0.05    0.07
 -10   6   2    0.12    0.13
   9  -6  -2    0.72    0.09
   9  -6  -2    0.83    0.14
  -9   6   2    0.72    0.14
   8  -6  -2    1.14    0.14
   8  -6  -2    0.87    0.09
  -8   6   2    1.14    0.14
  -8   6   2    0.99    0.06
   7  -6  -2    0.27    0.07
   7  -6  -2    0.26    0.10
  -7   6   2    0.41    0.06
  -7   6   2    0.44    0.11
   6  -6  -2    6.90    0.25
   6  -6  -2    7.07    0.20
   6  -6  -2    7.26    0.22
  -6   6   2    6.86    0.16
  -6   6   2    6.66    0.24
   5  -6  -2    0.11    0.06
   5  -6  -2    0.34    0.08
   5  -6  -2    0.32    0.09
  -5   6   2    0.27    0.05
  -5   6   2    0.22    0.06
  -5   6   2    0.26    0.09
   4  -6  -2    0.04    0.07
   4  -6  -2    0.04    0.08
   4  -6  -2   -0.02    0.06
   4  -6  -2    0.00    0.07
  -4   6   2    0.04    0.04
  -4   6   2   -0.01    0.08
  -4   6   2    0.05    0.06
   3  -6  -2    0.01    0.06
   3  -6  -2   -0.14    0.06
   3  -6  -2    0.00    0.08
   3  -6  -2   -0.04    0.06
  -3   6   2    0.16    0.05
  -3   6   2   -0.08    0.06
  -3   6   2   -0.19    0.08
  -3   6   2    0.02    0.05
   2  -6  -2    3.03    0.15
   2  -6  -2    3.65    0.15
   2  -6  -2    3.65    0.11
   2  -6  -2    3.55    0.13
   2  -6  -2    3.58    0.14
  -2   6   2    3.42    0.12
  -2   6   2    3.44    0.13
  -2   6   2    3.61    0.10
  -2   6   2    3.66    0.12
   1  -6  -2    0.37    0.05
   1  -6  -2    0.39    0.07
   1  -6  -2    0.35    0.07
   1  -6  -2    0.27    0.06
   1  -6  -2    0.41    0.06
  -1   6   2    0.42    0.04
  -1   6   2    0.30    0.05
  -1   6   2    0.41    0.05
  -1   6   2    0.36    0.06
  -1   6   2    0.42    0.07
   0  -6  -2   41.49    0.96
   0  -6  -2   43.02    0.78
   0  -6  -2   42.61    0.96
   0  -6  -2   42.66    0.88
   0  -6  -2   42.32    0.99
   0  -6  -2   43.47    0.84
   0   6   2   42.86    0.90
   0   6   2   41.80    0.88
   0   6   2   41.94    0.79
  -1  -6  -2   19.93    0.43
  -1  -6  -2   19.42    0.40
  -1  -6  -2   19.75    0.49
  -1  -6  -2   19.28    0.46
  -1  -6  -2   19.61    0.47
   1   6   2   19.59    0.39
   1   6   2   19.33    0.43
   1   6   2   19.12    0.36
   1   6   2   19.65    0.43
  -2  -6  -2   77.57    1.71
  -2  -6  -2   76.44    1.49
  -2  -6  -2   80.08    1.75
  -2  -6  -2   78.79    1.71
  -2  -6  -2   79.97    1.55
   2   6   2   76.25    1.55
   2   6   2   73.52    1.75
   2   6   2   80.10    1.38
   2   6   2   77.46    1.63
  -3  -6  -2   19.67    0.47
  -3  -6  -2   18.74    0.39
  -3  -6  -2   18.36    0.45
  -3  -6  -2   19.52    0.42
  -3  -6  -2   18.65    0.44
   3   6   2   18.31    0.47
   3   6   2   19.28    0.35
   3   6   2   18.57    0.42
   3   6   2   18.09    0.38
  -4  -6  -2    0.57    0.05
  -4  -6  -2    0.57    0.07
  -4  -6  -2    0.53    0.06
  -4  -6  -2    0.58    0.05
  -4  -6  -2    0.41    0.06
   4   6   2    0.64    0.06
   4   6   2    0.56    0.04
   4   6   2    0.59    0.07
   4   6   2    0.48    0.06
  -5  -6  -2    3.56    0.15
  -5  -6  -2    3.18    0.13
  -5  -6  -2    3.47    0.10
  -5  -6  -2    3.46    0.11
  -5  -6  -2    3.72    0.13
   5   6   2    3.51    0.11
   5   6   2    3.57    0.15
   5   6   2    3.48    0.09
  -6  -6  -2    0.82    0.06
  -6  -6  -2    0.70    0.07
  -6  -6  -2    0.67    0.08
  -6  -6  -2    0.59    0.07
   6   6   2    0.71    0.05
   6   6   2    0.60    0.08
   6   6   2    0.86    0.07
   6   6   2    0.63    0.07
  -7  -6  -2    8.63    0.22
  -7  -6  -2    8.79    0.24
  -7  -6  -2    9.09    0.28
  -7  -6  -2    8.58    0.20
  -7  -6  -2    8.54    0.25
   7   6   2    8.52    0.27
   7   6   2    8.62    0.22
   7   6   2    8.80    0.18
   7   6   2    8.74    0.26
  -8  -6  -2    0.13    0.05
  -8  -6  -2   -0.01    0.06
   8   6   2    0.11    0.04
   8   6   2    0.17    0.08
   8   6   2    0.14    0.07
  -9  -6  -2    6.07    0.16
  -9  -6  -2    5.79    0.18
   9   6   2    5.61    0.22
   9   6   2    6.18    0.15
 -10  -6  -2    9.18    0.25
 -10  -6  -2    8.75    0.22
  10   6   2    8.63    0.28
  10   6   2    8.70    0.20
 -11  -6  -2    5.30    0.16
  11   6   2    5.21    0.14
  11   6   2    5.26    0.22
 -12  -6  -2    0.76    0.09
  12   6   2    0.79    0.06
  12   6   2    0.78    0.13
 -13  -6  -2    0.30    0.08
  13   6   2    0.38    0.13
  13   6   2    0.44    0.05
 -14  -6  -2    0.45    0.08
  14   6   2    0.35    0.14
  14   6   2    0.24    0.05
 -15  -6  -2    0.50    0.08
 -15  -6  -2    0.40    0.15
  15   6   2    0.30    0.15
 -16  -6  -2    0.02    0.07
 -16  -6  -2    0.00    0.14
  16   6   2    0.00    0.14
 -17  -6  -2    0.04    0.14
 -17  -6  -2    0.00    0.06
  17   6   2    0.00    0.15
  12  -7  -2   -0.02    0.07
 -12   7   2    0.09    0.14
  11  -7  -2   -0.15    0.13
  11  -7  -2    0.02    0.08
 -11   7   2    0.08    0.13
  10  -7  -2    0.25    0.09
  10  -7  -2    0.20    0.14
 -10   7   2    0.17    0.14
   9  -7  -2    0.16    0.12
   9  -7  -2   -0.01    0.08
  -9   7   2    0.10    0.12
   8  -7  -2    0.10    0.08
   8  -7  -2    0.14    0.12
  -8   7   2    0.21    0.11
   7  -7  -2    0.66    0.12
   7  -7  -2    0.69    0.09
  -7   7   2    0.57    0.07
  -7   7   2    0.85    0.13
   6  -7  -2    6.31    0.25
   6  -7  -2    6.32    0.21
   6  -7  -2    5.89    0.19
  -6   7   2    6.38    0.24
  -6   7   2    6.28    0.19
  -6   7   2    6.27    0.14
   5  -7  -2    8.87    0.24
   5  -7  -2    8.83    0.28
   5  -7  -2    8.57    0.23
  -5   7   2    8.54    0.24
  -5   7   2    7.86    0.27
  -5   7   2    8.26    0.18
   4  -7  -2   11.57    0.29
   4  -7  -2   10.93    0.32
   4  -7  -2   11.02    0.26
  -4   7   2   11.55    0.29
  -4   7   2   11.16    0.23
   3  -7  -2    0.28    0.07
   3  -7  -2    0.15    0.07
   3  -7  -2    0.32    0.09
   3  -7  -2    0.25    0.07
  -3   7   2    0.18    0.04
  -3   7   2    0.11    0.07
  -3   7   2    0.15    0.05
  -3   7   2    0.15    0.09
   2  -7  -2   10.40    0.29
   2  -7  -2   11.39    0.25
   2  -7  -2   10.89    0.26
   2  -7  -2   11.82    0.31
  -2   7   2   10.89    0.22
  -2   7   2   10.44    0.26
  -2   7   2   10.12    0.29
   1  -7  -2   15.75    0.41
   1  -7  -2   15.29    0.42
   1  -7  -2   15.85    0.39
   1  -7  -2   15.15    0.34
   1  -7  -2   15.85    0.37
   1  -7  -2   15.65    0.32
  -1   7   2   15.24    0.30
  -1   7   2   15.43    0.38
  -1   7   2   15.48    0.36
  -1   7   2   14.82    0.34
   0  -7  -2    2.85    0.10
   0  -7  -2    2.68    0.11
   0  -7  -2    2.69    0.14
   0  -7  -2    3.09    0.13
   0  -7  -2    2.93    0.15
   0  -7  -2    2.91    0.14
   0   7   2    2.81    0.08
   0   7   2    2.75    0.12
   0   7   2    2.67    0.12
   0   7   2    2.84    0.11
   0   7   2    2.71    0.14
  -1  -7  -2    1.70    0.11
  -1  -7  -2    1.52    0.11
  -1  -7  -2    1.46    0.07
  -1  -7  -2    1.56    0.09
  -1  -7  -2    1.53    0.08
  -1  -7  -2    1.63    0.10
   1   7   2    1.71    0.08
   1   7   2    1.32    0.09
   1   7   2    1.47    0.10
   1   7   2    1.42    0.06
   1   7   2    1.60    0.09
  -2  -7  -2    5.03    0.14
  -2  -7  -2    4.83    0.16
  -2  -7  -2    5.50    0.18
  -2  -7  -2    5.81    0.18
  -2  -7  -2    5.41    0.16
   2   7   2    5.29    0.15
   2   7   2    5.21    0.15
   2   7   2    5.38    0.15
   2   7   2    5.03    0.17
  -3  -7  -2   43.58    0.98
  -3  -7  -2   43.07    1.02
  -3  -7  -2   42.25    0.86
  -3  -7  -2   43.37    0.80
  -3  -7  -2   44.30    0.99
  -3  -7  -2   44.86    0.90
   3   7   2   42.72    0.90
   3   7   2   42.16    0.81
   3   7   2   43.83    0.82
   3   7   2   43.53    0.94
   3   7   2   45.02    0.78
  -4  -7  -2    1.65    0.07
  -4  -7  -2    1.48    0.08
  -4  -7  -2    1.51    0.10
  -4  -7  -2    1.47    0.10
  -4  -7  -2    1.53    0.11
   4   7   2    1.64    0.06
   4   7   2    1.57    0.10
   4   7   2    1.19    0.09
  -5  -7  -2    8.47    0.23
  -5  -7  -2    8.34    0.21
  -5  -7  -2    8.23    0.26
  -5  -7  -2    8.61    0.19
  -5  -7  -2    8.30    0.25
   5   7   2    8.57    0.17
   5   7   2    8.19    0.24
   5   7   2    8.04    0.25
  -6  -7  -2   19.07    0.42
  -6  -7  -2   19.23    0.38
  -6  -7  -2   19.38    0.49
  -6  -7  -2   20.06    0.45
  -6  -7  -2   19.83    0.51
   6   7   2   19.46    0.50
   6   7   2   18.72    0.45
   6   7   2   19.11    0.36
  -7  -7  -2   -0.05    0.05
  -7  -7  -2    0.07    0.07
  -7  -7  -2    0.01    0.05
  -7  -7  -2    0.04    0.07
  -7  -7  -2    0.06    0.06
   7   7   2    0.11    0.06
   7   7   2   -0.01    0.03
   7   7   2    0.08    0.07
  -8  -7  -2    3.24    0.12
  -8  -7  -2    3.01    0.13
   8   7   2    3.14    0.16
   8   7   2    2.90    0.09
  -9  -7  -2    9.17    0.25
  -9  -7  -2    8.41    0.22
   9   7   2    8.69    0.28
   9   7   2    8.83    0.19
 -10  -7  -2   -0.03    0.07
 -10  -7  -2    0.14    0.06
  10   7   2    0.06    0.04
  10   7   2    0.04    0.10
 -11  -7  -2    1.51    0.12
 -11  -7  -2    1.26    0.10
  11   7   2    1.37    0.15
  11   7   2    1.40    0.07
 -12  -7  -2    0.71    0.09
  12   7   2    0.65    0.06
  12   7   2    0.58    0.13
 -13  -7  -2    0.39    0.08
  13   7   2    0.33    0.05
  13   7   2    0.61    0.14
 -14  -7  -2    0.06    0.08
  14   7   2    0.12    0.12
 -15  -7  -2    0.02    0.08
  15   7   2    0.03    0.14
 -16  -7  -2    0.12    0.14
 -16  -7  -2    0.02    0.07
  16   7   2   -0.04    0.14
 -17  -7  -2    0.04    0.07
 -17  -7  -2    0.02    0.15
  17   7   2    0.03    0.14
  11  -8  -2    0.04    0.08
 -11   8   2    0.08    0.14
  10  -8  -2    0.27    0.09
 -10   8   2    0.10    0.13
   9  -8  -2    0.09    0.09
  -9   8   2    0.08    0.13
   8  -8  -2    1.97    0.13
   8  -8  -2    1.87    0.18
  -8   8   2    2.16    0.19
   7  -8  -2    0.81    0.10
   7  -8  -2    0.69    0.13
  -7   8   2    1.00    0.14
   6  -8  -2    0.22    0.11
   6  -8  -2    0.00    0.07
   6  -8  -2    0.03    0.09
  -6   8   2    0.00    0.10
   5  -8  -2    3.84    0.17
   5  -8  -2    3.54    0.19
   5  -8  -2    3.70    0.15
   4  -8  -2    1.49    0.10
   4  -8  -2    1.18    0.13
   4  -8  -2    1.32    0.11
  -4   8   2    1.41    0.13
   3  -8  -2    2.83    0.15
   3  -8  -2    3.03    0.14
   3  -8  -2    3.10    0.12
  -3   8   2    2.78    0.16
  -3   8   2    2.85    0.07
   2  -8  -2    0.18    0.07
   2  -8  -2    0.26    0.09
   2  -8  -2    0.17    0.06
  -2   8   2    0.18    0.03
  -2   8   2    0.23    0.07
  -2   8   2    0.21    0.08
   1  -8  -2   30.57    0.74
   1  -8  -2   31.42    0.60
   1  -8  -2   31.36    0.68
   1  -8  -2   30.87    0.64
  -1   8   2   31.12    0.62
  -1   8   2   30.92    0.69
  -1   8   2   31.28    0.56
  -1   8   2   31.08    0.69
  -1   8   2   31.28    0.56
   0  -8  -2    0.09    0.06
   0  -8  -2    0.18    0.07
   0  -8  -2    0.18    0.06
   0  -8  -2    0.08    0.06
   0  -8  -2    0.21    0.07
   0  -8  -2    0.13    0.06
   0   8   2    0.14    0.03
   0   8   2    0.17    0.03
   0   8   2    0.14    0.06
   0   8   2    0.05    0.07
   0   8   2    0.25    0.06
  -1  -8  -2   66.57    1.24
  -1  -8  -2   70.07    1.53
  -1  -8  -2   66.42    1.32
  -1  -8  -2   69.71    1.57
  -1  -8  -2   65.44    1.51
  -1  -8  -2   67.72    1.38
   1   8   2   68.94    1.20
   1   8   2   68.62    1.26
   1   8   2   68.55    1.44
   1   8   2   67.54    1.39
   1   8   2   68.24    1.20
  -2  -8  -2   48.89    1.15
  -2  -8  -2   51.48    1.05
  -2  -8  -2   51.14    1.01
  -2  -8  -2   51.71    1.16
  -2  -8  -2   51.54    0.94
  -2  -8  -2   52.22    1.20
   2   8   2   50.61    0.96
   2   8   2   52.04    0.91
   2   8   2   51.17    1.10
   2   8   2   50.68    0.96
   2   8   2   50.58    1.06
  -3  -8  -2   18.31    0.39
  -3  -8  -2   17.37    0.44
  -3  -8  -2   18.36    0.36
  -3  -8  -2   18.49    0.48
  -3  -8  -2   18.08    0.42
  -3  -8  -2   18.01    0.46
   3   8   2   17.64    0.42
   3   8   2   18.00    0.38
   3   8   2   18.21    0.42
   3   8   2   17.97    0.38
  -4  -8  -2   -0.05    0.05
  -4  -8  -2   -0.13    0.05
  -4  -8  -2   -0.12    0.06
  -4  -8  -2   -0.08    0.06
  -4  -8  -2   -0.10    0.05
  -4  -8  -2   -0.13    0.05
   4   8   2    0.02    0.02
   4   8   2    0.05    0.02
   4   8   2   -0.18    0.06
   4   8   2   -0.04    0.05
  -5  -8  -2    0.41    0.06
  -5  -8  -2    0.37    0.08
  -5  -8  -2    0.43    0.08
  -5  -8  -2    0.52    0.08
  -5  -8  -2    0.54    0.06
   5   8   2    0.44    0.03
   5   8   2    0.49    0.08
  -6  -8  -2   16.17    0.36
  -6  -8  -2   15.94    0.39
  -6  -8  -2   16.38    0.34
  -6  -8  -2   16.66    0.45
   6   8   2   15.93    0.40
   6   8   2   16.35    0.30
  -7  -8  -2    4.89    0.16
  -7  -8  -2    4.57    0.17
  -7  -8  -2    4.95    0.14
   7   8   2    4.58    0.18
   7   8   2    4.78    0.11
  -8  -8  -2    0.51    0.08
  -8  -8  -2    0.82    0.08
  -8  -8  -2    0.66    0.09
   8   8   2    0.72    0.05
   8   8   2    0.65    0.10
  -9  -8  -2   -0.04    0.06
  -9  -8  -2   -0.01    0.07
   9   8   2    0.02    0.03
   9   8   2    0.03    0.09
 -10  -8  -2   10.13    0.25
 -10  -8  -2   10.00    0.28
  10   8   2    9.72    0.20
  10   8   2    9.43    0.31
 -11  -8  -2    0.15    0.08
 -11  -8  -2    0.19    0.07
  11   8   2    0.26    0.10
  11   8   2    0.20    0.04
 -12  -8  -2    2.71    0.13
  12   8   2    2.59    0.18
 -13  -8  -2    0.32    0.08
  13   8   2    0.41    0.13
 -14  -8  -2    0.03    0.08
  14   8   2   -0.13    0.12
 -15  -8  -2    0.00    0.08
  15   8   2   -0.04    0.12
 -16  -8  -2    0.24    0.09
  16   8   2    0.26    0.15
 -17  -8  -2   -0.07    0.15
 -17  -8  -2    0.05    0.07
  17   8   2   -0.01    0.14
  10  -9  -2    0.10    0.09
 -10   9   2   -0.12    0.13
   9  -9  -2    0.19    0.09
  -9   9   2    0.07    0.13
   8  -9  -2    0.26    0.09
  -8   9   2    0.14    0.13
   7  -9  -2    0.25    0.09
  -7   9   2    0.28    0.13
   6  -9  -2    1.83    0.13
  -6   9   2    1.82    0.17
   5  -9  -2    0.93    0.13
   5  -9  -2    0.83    0.10
   5  -9  -2    0.99    0.11
  -5   9   2    0.74    0.12
   4  -9  -2    0.01    0.08
   4  -9  -2   -0.04    0.09
   4  -9  -2   -0.08    0.07
  -4   9   2   -0.10    0.09
   3  -9  -2    0.58    0.10
   3  -9  -2    0.66    0.08
   3  -9  -2    0.50    0.09
  -3   9   2    0.45    0.10
   2  -9  -2    1.00    0.11
   2  -9  -2    1.12    0.09
   2  -9  -2    1.10    0.09
  -2   9   2    1.08    0.12
   1  -9  -2    0.18    0.08
   1  -9  -2    0.10    0.07
   1  -9  -2    0.26    0.07
  -1   9   2    0.05    0.08
  -1   9   2    0.07    0.06
  -1   9   2    0.15    0.07
   0  -9  -2    1.55    0.12
   0  -9  -2    1.38    0.10
   0  -9  -2    1.45    0.09
   0   9   2    1.46    0.10
   0   9   2    1.35    0.10
   0   9   2    1.59    0.13
  -1  -9  -2    0.06    0.06
  -1  -9  -2   -0.07    0.05
  -1  -9  -2   -0.18    0.07
   1   9   2   -0.15    0.05
   1   9   2   -0.03    0.07
   1   9   2    0.04    0.05
  -2  -9  -2    0.00    0.05
  -2  -9  -2    0.02    0.06
  -2  -9  -2    0.04    0.07
   2   9   2    0.02    0.07
   2   9   2    0.00    0.06
   2   9   2    0.00    0.05
  -3  -9  -2   19.08    0.48
  -3  -9  -2   19.27    0.42
  -3  -9  -2   19.97    0.50
  -3  -9  -2   19.37    0.45
   3   9   2   19.87    0.46
   3   9   2   18.98    0.46
   3   9   2   19.81    0.42
  -4  -9  -2    4.45    0.13
  -4  -9  -2    4.43    0.17
  -4  -9  -2    4.30    0.16
  -4  -9  -2    4.54    0.18
  -4  -9  -2    4.31    0.15
   4   9   2    4.22    0.17
   4   9   2    4.29    0.16
   4   9   2    4.67    0.19
  -5  -9  -2    1.84    0.12
  -5  -9  -2    2.00    0.10
  -5  -9  -2    1.79    0.10
   5   9   2    1.87    0.11
   5   9   2    1.86    0.13
  -6  -9  -2    6.04    0.16
  -6  -9  -2    5.80    0.18
  -6  -9  -2    6.09    0.20
   6   9   2    5.84    0.20
   6   9   2    5.83    0.21
  -7  -9  -2   17.36    0.40
  -7  -9  -2   18.29    0.37
  -7  -9  -2   17.36    0.43
   7   9   2   16.91    0.43
  -8  -9  -2    0.23    0.07
  -8  -9  -2    0.24    0.08
  -8  -9  -2    0.28    0.07
   8   9   2    0.26    0.09
  -9  -9  -2    5.79    0.22
  -9  -9  -2    5.54    0.19
  -9  -9  -2    5.59    0.17
   9   9   2    5.70    0.23
 -10  -9  -2    0.12    0.08
 -10  -9  -2    0.05    0.07
  10   9   2    0.05    0.09
 -11  -9  -2    0.72    0.09
 -11  -9  -2    0.70    0.11
  11   9   2    0.84    0.13
 -12  -9  -2    0.63    0.09
  12   9   2    0.47    0.13
 -13  -9  -2    0.97    0.11
  13   9   2    0.64    0.13
 -14  -9  -2    0.15    0.08
  14   9   2    0.14    0.13
 -15  -9  -2   -0.04    0.08
  15   9   2    0.06    0.14
 -16  -9  -2    0.43    0.10
  16   9   2    0.10    0.15
 -17  -9  -2    0.08    0.08
  17   9   2    0.18    0.15
   9 -10  -2    0.13    0.09
  -9  10   2    0.07    0.13
   8 -10  -2   -0.02    0.09
  -8  10   2   -0.07    0.12
   7 -10  -2   -0.05    0.09
  -7  10   2    0.08    0.12
   6 -10  -2    0.26    0.09
  -6  10   2    0.27    0.13
   5 -10  -2    1.84    0.13
   5 -10  -2    2.01    0.15
  -5  10   2    1.54    0.15
   4 -10  -2    0.65    0.11
   4 -10  -2    0.67    0.10
  -4  10   2    0.62    0.12
   3 -10  -2    4.12    0.17
   3 -10  -2    3.81    0.16
  -3  10   2    4.02    0.20
   2 -10  -2   10.71    0.29
   2 -10  -2   11.43    0.28
  -2  10   2   10.63    0.33
   1 -10  -2    0.28    0.09
   1 -10  -2    0.34    0.08
   1 -10  -2    0.26    0.08
  -1  10   2    0.19    0.09
   0 -10  -2   12.67    0.31
   0 -10  -2   12.52    0.34
   0  10   2   12.25    0.30
   0  10   2   11.55    0.33
  -1 -10  -2    6.08    0.19
  -1 -10  -2    6.50    0.23
   1  10   2    6.39    0.20
   1  10   2    5.92    0.22
   1  10   2    6.53    0.20
  -2 -10  -2    1.56    0.12
  -2 -10  -2    1.63    0.10
   2  10   2    1.85    0.11
   2  10   2    1.50    0.12
   2  10   2    1.57    0.11
  -3 -10  -2    4.68    0.18
  -3 -10  -2    4.65    0.16
   3  10   2    4.78    0.16
   3  10   2    4.79    0.17
   3  10   2    4.55    0.18
  -4 -10  -2    0.01    0.06
  -4 -10  -2    0.05    0.07
   4  10   2    0.10    0.06
   4  10   2    0.10    0.07
  -5 -10  -2    0.59    0.07
  -5 -10  -2    0.69    0.09
  -5 -10  -2    0.65    0.08
   5  10   2    0.57    0.10
   5  10   2    0.66    0.09
  -6 -10  -2    1.06    0.09
  -6 -10  -2    0.81    0.10
  -6 -10  -2    1.08    0.08
   6  10   2    0.82    0.11
   6  10   2    1.03    0.10
  -7 -10  -2    0.01    0.06
  -7 -10  -2    0.07    0.08
  -7 -10  -2    0.13    0.06
   7  10   2    0.09    0.08
   7  10   2    0.02    0.07
  -8 -10  -2    1.77    0.14
  -8 -10  -2    1.81    0.12
  -8 -10  -2    2.09    0.11
   8  10   2    1.77    0.15
  -9 -10  -2    0.06    0.09
  -9 -10  -2    0.05    0.07
  -9 -10  -2    0.12    0.07
   9  10   2    0.07    0.10
 -10 -10  -2    2.82    0.13
 -10 -10  -2    2.61    0.15
  10  10   2    2.58    0.18
 -11 -10  -2    3.43    0.17
 -11 -10  -2    3.48    0.15
  11  10   2    3.56    0.20
 -12 -10  -2    0.51    0.09
  12  10   2    0.47    0.13
 -13 -10  -2    0.22    0.09
  13  10   2    0.17    0.13
 -14 -10  -2    0.06    0.09
  14  10   2    0.11    0.13
 -15 -10  -2    0.32    0.10
  15  10   2    0.00    0.14
 -16 -10  -2    0.16    0.09
  16  10   2    0.18    0.15
   8 -11  -2    0.08    0.09
  -8  11   2    0.07    0.13
   7 -11  -2   -0.13    0.09
  -7  11   2    0.05    0.13
   6 -11  -2    0.23    0.10
  -6  11   2    0.17    0.13
   5 -11  -2    0.55    0.11
  -5  11   2    0.37    0.13
   4 -11  -2    0.54    0.10
   4 -11  -2    0.62    0.11
  -4  11   2    0.36    0.12
   3 -11  -2    0.49    0.10
   3 -11  -2    0.43    0.10
  -3  11   2    0.33    0.12
   2 -11  -2    1.05    0.11
  -2  11   2    0.80    0.12
   1 -11  -2    7.83    0.24
  -1  11   2    7.25    0.26
   0 -11  -2    1.59    0.12
   0  11   2    1.56    0.14
  -1 -11  -2    6.49    0.20
   1  11   2    6.35    0.23
   1  11   2    6.34    0.21
  -2 -11  -2    3.68    0.15
   2  11   2    3.77    0.18
   2  11   2    3.35    0.16
   2  11   2    3.94    0.16
  -3 -11  -2    0.27    0.08
   3  11   2    0.41    0.08
   3  11   2    0.30    0.09
   3  11   2    0.27    0.08
  -4 -11  -2    0.08    0.07
   4  11   2   -0.01    0.07
   4  11   2    0.08    0.09
  -5 -11  -2    6.54    0.20
   5  11   2    6.13    0.22
   5  11   2    6.19    0.23
  -6 -11  -2    7.65    0.22
   6  11   2    7.45    0.26
   6  11   2    7.42    0.25
  -7 -11  -2    8.47    0.24
   7  11   2    8.55    0.28
   7  11   2    8.29    0.27
  -8 -11  -2    0.07    0.08
  -8 -11  -2    0.02    0.07
   8  11   2   -0.03    0.10
   8  11   2    0.04    0.08
  -9 -11  -2    0.18    0.09
  -9 -11  -2    0.33    0.08
   9  11   2    0.23    0.11
   9  11   2    0.22    0.09
 -10 -11  -2   -0.08    0.07
 -10 -11  -2   -0.07    0.08
  10  11   2   -0.08    0.10
 -11 -11  -2    1.47    0.14
 -11 -11  -2    1.39    0.11
  11  11   2    1.06    0.15
 -12 -11  -2    2.59    0.14
  12  11   2    2.28    0.18
 -13 -11  -2    0.15    0.09
  13  11   2    0.15    0.13
 -14 -11  -2    0.73    0.11
  14  11   2    0.76    0.16
 -15 -11  -2    0.32    0.10
  15  11   2    0.50    0.16
 -16 -11  -2    0.13    0.09
  16  11   2    0.06    0.14
   7 -12  -2    0.15    0.10
  -7  12   2    0.37    0.14
   6 -12  -2    0.29    0.10
  -6  12   2    0.47    0.14
   5 -12  -2    0.06    0.09
  -5  12   2    0.04    0.11
   4 -12  -2    0.44    0.10
  -4  12   2    0.48    0.13
   3 -12  -2    0.00    0.10
   3 -12  -2    0.03    0.09
  -3  12   2   -0.08    0.10
   2 -12  -2    0.15    0.09
  -2  12   2    0.02    0.10
   1 -12  -2    1.99    0.14
  -1  12   2    2.23    0.17
   0 -12  -2    0.03    0.09
   0  12   2    0.27    0.10
  -1 -12  -2    0.14    0.09
   1  12   2    0.14    0.10
  -2 -12  -2    5.51    0.19
   2  12   2    5.28    0.22
  -3 -12  -2   -0.02    0.08
   3  12   2    0.08    0.08
   3  12   2    0.06    0.09
  -4 -12  -2   -0.15    0.07
   4  12   2   -0.04    0.08
   4  12   2   -0.01    0.07
  -5 -12  -2    1.44    0.11
   5  12   2    1.46    0.12
   5  12   2    1.49    0.13
  -6 -12  -2    2.09    0.13
   6  12   2    2.10    0.15
   6  12   2    1.81    0.15
  -7 -12  -2    2.43    0.14
   7  12   2    2.00    0.15
   7  12   2    2.79    0.17
  -8 -12  -2    7.73    0.25
   8  12   2    7.82    0.28
   8  12   2    8.18    0.28
  -9 -12  -2   -0.08    0.09
   9  12   2   -0.07    0.10
   9  12   2    0.07    0.09
 -10 -12  -2    0.17    0.08
 -10 -12  -2    0.28    0.10
  10  12   2    0.23    0.11
  10  12   2    0.31    0.11
 -11 -12  -2    1.17    0.11
 -11 -12  -2    1.30    0.13
  11  12   2    0.94    0.14
  11  12   2    1.15    0.15
 -12 -12  -2    0.29    0.09
  12  12   2    0.57    0.14
  12  12   2    0.45    0.14
 -13 -12  -2    0.08    0.10
  13  12   2    0.03    0.13
  13  12   2    0.10    0.12
 -14 -12  -2    0.16    0.10
  14  12   2   -0.02    0.13
  14  12   2    0.21    0.12
 -15 -12  -2   -0.01    0.09
  15  12   2    0.00    0.13
  15  12   2   -0.11    0.14
 -16 -12  -2    0.27    0.10
  16  12   2    0.12    0.15
  16  12   2    0.25    0.14
   6 -13  -2    0.30    0.10
  -6  13   2    0.26    0.14
   5 -13  -2    0.62    0.12
  -5  13   2    0.47    0.14
   4 -13  -2    0.10    0.09
  -4  13   2    0.09    0.11
   3 -13  -2   -0.01    0.10
  -3  13   2    0.14    0.11
   2 -13  -2    0.35    0.11
  -2  13   2    0.24    0.12
   1 -13  -2    0.12    0.10
  -1  13   2    0.04    0.10
   0 -13  -2    1.59    0.14
   0  13   2    1.74    0.16
  -1 -13  -2    0.22    0.09
   1  13   2    0.25    0.11
  -2 -13  -2    0.17    0.09
   2  13   2    0.18    0.10
  -3 -13  -2    6.57    0.22
   3  13   2    6.42    0.25
  -4 -13  -2    2.32    0.14
   4  13   2    2.40    0.17
   4  13   2    2.53    0.15
  -5 -13  -2    0.13    0.09
   5  13   2    0.19    0.09
   5  13   2    0.05    0.10
  -6 -13  -2    0.06    0.08
   6  13   2    0.00    0.09
   6  13   2   -0.04    0.09
  -7 -13  -2    1.85    0.13
   7  13   2    1.80    0.16
   7  13   2    1.72    0.15
  -8 -13  -2   -0.07    0.08
   8  13   2    0.00    0.09
   8  13   2    0.03    0.10
  -9 -13  -2    0.24    0.10
   9  13   2    0.18    0.10
   9  13   2    0.34    0.12
 -10 -13  -2    0.45    0.11
  10  13   2    0.34    0.12
  10  13   2    0.28    0.12
 -11 -13  -2    1.55    0.15
 -11 -13  -2    1.24    0.12
  11  13   2    1.14    0.16
  11  13   2    1.19    0.15
 -12 -13  -2    1.83    0.15
  12  13   2    1.77    0.18
  12  13   2    1.83    0.18
 -13 -13  -2    3.41    0.18
  13  13   2    3.63    0.24
  13  13   2    3.23    0.22
 -14 -13  -2   -0.05    0.09
  14  13   2    0.09    0.13
  14  13   2    0.15    0.13
 -15 -13  -2    0.14    0.09
  15  13   2   -0.12    0.13
  15  13   2    0.17    0.14
   5 -14  -2    0.29    0.11
  -5  14   2    0.20    0.13
   4 -14  -2    0.13    0.10
  -4  14   2    0.12    0.13
  -3  14   2    0.16    0.12
   2 -14  -2    0.20    0.11
  -2  14   2    0.10    0.11
   1 -14  -2    0.30    0.11
  -1  14   2    0.48    0.13
   0 -14  -2    0.92    0.13
   0  14   2    0.66    0.13
  -1 -14  -2    1.77    0.15
   1  14   2    1.77    0.17
  -2 -14  -2    1.07    0.12
   2  14   2    1.03    0.14
  -3 -14  -2   -0.03    0.09
   3  14   2   -0.13    0.09
  -4 -14  -2    0.20    0.09
   4  14   2    0.31    0.11
  -5 -14  -2    1.04    0.12
   5  14   2    1.07    0.13
  -6 -14  -2    0.18    0.09
   6  14   2    0.26    0.11
   6  14   2    0.24    0.10
  -7 -14  -2    1.88    0.14
   7  14   2    1.98    0.16
   7  14   2    1.73    0.16
  -8 -14  -2    0.71    0.11
   8  14   2    0.78    0.14
   8  14   2    0.68    0.13
  -9 -14  -2    1.17    0.13
   9  14   2    1.32    0.15
   9  14   2    1.28    0.15
 -10 -14  -2   -0.08    0.10
  10  14   2    0.11    0.11
  10  14   2    0.09    0.13
 -11 -14  -2    0.13    0.11
  11  14   2    0.17    0.13
  11  14   2    0.29    0.13
 -12 -14  -2    0.21    0.10
  12  14   2    0.32    0.14
  12  14   2    0.34    0.13
 -13 -14  -2    0.04    0.10
  13  14   2    0.12    0.13
  13  14   2   -0.01    0.12
 -14 -14  -2    0.22    0.10
  14  14   2   -0.08    0.13
  14  14   2    0.08    0.13
 -15 -14  -2    0.07    0.10
  15  14   2    0.03    0.13
  15  14   2   -0.18    0.12
  -3  15   2    0.01    0.12
  -2  15   2   -0.05    0.11
  -1  15   2   -0.10    0.11
   0 -15  -2    0.60    0.13
   0  15   2    0.65    0.13
  -1 -15  -2    1.49    0.15
   1  15   2    1.35    0.16
  -2 -15  -2    1.19    0.14
   2  15   2    0.83    0.14
  -3 -15  -2    0.34    0.11
   3  15   2    0.34    0.12
  -4 -15  -2    0.05    0.10
   4  15   2   -0.12    0.11
  -5 -15  -2    0.23    0.10
   5  15   2   -0.07    0.11
  -6 -15  -2    0.85    0.12
   6  15   2    0.88    0.14
  -7 -15  -2    0.19    0.10
   7  15   2    0.14    0.11
  -8 -15  -2    1.12    0.13
   8  15   2    1.12    0.15
   8  15   2    1.34    0.16
  -9 -15  -2    3.08    0.18
   9  15   2    2.84    0.20
   9  15   2    2.70    0.19
 -10 -15  -2    0.00    0.10
  10  15   2    0.03    0.12
  10  15   2    0.08    0.11
  11  15   2    2.58    0.19
  11  15   2    2.48    0.20
 -12 -15  -2    0.31    0.11
  12  15   2    0.37    0.14
  12  15   2    0.51    0.14
 -13 -15  -2   -0.02    0.10
  13  15   2    0.01    0.13
  13  15   2   -0.05    0.12
 -14 -15  -2   -0.05    0.10
  14  15   2   -0.06    0.12
  14  15   2   -0.13    0.11
  -2  16   2   -0.13    0.11
  -1  16   2   -0.09    0.11
   0  16   2    0.08    0.12
  -1 -16  -2    0.12    0.11
   1  16   2   -0.03    0.11
  -2 -16  -2    0.26    0.11
   2  16   2    0.58    0.13
  -3 -16  -2   -0.08    0.10
   3  16   2   -0.11    0.10
  -4 -16  -2    0.07    0.11
   4  16   2   -0.10    0.11
  -5 -16  -2    0.26    0.12
   5  16   2    0.29    0.12
  -6 -16  -2    0.42    0.12
   6  16   2    0.53    0.13
  -7 -16  -2    0.03    0.10
   7  16   2    0.05    0.12
  -8 -16  -2    1.22    0.14
   8  16   2    1.43    0.16
  -9 -16  -2    0.23    0.11
   9  16   2    0.19    0.13
   9  16   2    0.13    0.12
  10  16   2   -0.09    0.12
  10  16   2    0.01    0.12
  11  16   2   -0.14    0.12
  11  16   2    0.07    0.12
  12  16   2    0.26    0.13
  12  16   2    0.55    0.15
 -13 -16  -2   -0.02    0.10
  13  16   2   -0.01    0.12
  13  16   2   -0.01    0.12
   1  17   2   -0.18    0.11
   2  17   2    0.08    0.12
  -3 -17  -2    0.60    0.13
   3  17   2    0.41    0.12
  -4 -17  -2    0.22    0.11
   4  17   2    0.19    0.12
  -5 -17  -2    0.60    0.13
   5  17   2    0.64    0.14
  -6 -17  -2    0.60    0.13
   6  17   2    0.55    0.14
  -7 -17  -2    0.62    0.13
   7  17   2    0.58    0.13
  -8 -17  -2   -0.01    0.11
   8  17   2    0.15    0.12
   9  17   2    0.58    0.14
  10  17   2   -0.09    0.12
  11  17   2    0.16    0.13
  12  17   2    0.02    0.12
  12  17   2    0.14    0.13
   4  18   2    0.86    0.14
   5  18   2    0.08    0.12
   6  18   2   -0.04    0.12
   7  18   2   -0.18    0.11
   8  18   2   -0.21    0.11
   9  18   2    0.00    0.12
  -6 -17   3    0.04    0.12
  -5 -17   3    0.39    0.13
  10  16  -3   -0.07    0.13
 -10 -16   3    0.11    0.11
   9  16  -3    0.15    0.14
  -9 -16   3    0.02    0.11
   8  16  -3   -0.01    0.13
  -8 -16   3   -0.01    0.10
   7  16  -3    0.02    0.12
  -7 -16   3    0.05    0.11
   6  16  -3   -0.02    0.12
  -6 -16   3   -0.03    0.10
   5  16  -3    0.60    0.15
  -5 -16   3    0.46    0.12
  -4 -16   3    0.12    0.11
  -3 -16   3    0.00    0.10
  -2 -16   3    0.28    0.11
  -1 -16   3    0.42    0.12
  12  15  -3    0.63    0.17
 -12 -15   3    0.44    0.13
  11  15  -3    0.36    0.14
 -11 -15   3    0.34    0.12
  10  15  -3    0.32    0.15
 -10 -15   3    0.34    0.12
   9  15  -3    0.15    0.13
  -9 -15   3    0.05    0.10
   8  15  -3    0.05    0.13
  -8 -15   3   -0.01    0.09
   7  15  -3    0.26    0.14
  -7 -15   3    0.18    0.10
   6  15  -3    0.61    0.15
  -6 -15   3    0.50    0.11
   5  15  -3    0.06    0.13
  -5 -15   3    0.09    0.09
   4  15  -3    0.62    0.14
  -4 -15   3    0.44    0.11
   3  15  -3   -0.13    0.11
  -3 -15   3   -0.18    0.09
  -2 -15   3    0.13    0.10
  -1 -15   3    0.07    0.10
   0 -15   3   -0.02    0.10
   1 -15   3    0.04    0.11
   2 -15   3    0.04    0.11
  13  14  -3   -0.01    0.14
 -13 -14   3   -0.09    0.12
  12  14  -3    0.10    0.13
 -12 -14   3    0.19    0.12
  11  14  -3    0.30    0.14
 -11 -14   3    0.04    0.10
  10  14  -3    0.70    0.16
 -10 -14   3    0.84    0.13
   9  14  -3    0.35    0.13
  -9 -14   3    0.26    0.11
   8  14  -3    0.14    0.12
  -8 -14   3   -0.03    0.09
   7  14  -3    0.06    0.11
  -7 -14   3    0.20    0.10
   6  14  -3    0.90    0.15
  -6 -14   3    0.71    0.11
   5  14  -3    0.48    0.13
  -5 -14   3    0.64    0.11
   4  14  -3    0.13    0.11
  -4 -14   3    0.08    0.09
   3  14  -3    1.88    0.19
  -3 -14   3    1.61    0.14
   2  14  -3    0.90    0.15
  -2 -14   3    0.86    0.11
  -1 -14   3    0.17    0.10
   0 -14   3    0.21    0.11
  -1  14  -3   -0.07    0.08
   1 -14   3    0.10    0.11
  -2  14  -3    0.08    0.09
   2 -14   3    0.01    0.11
  -3  14  -3   -0.03    0.09
   3 -14   3   -0.18    0.10
  14  13  -3   -0.07    0.13
  14  13  -3    0.03    0.09
 -14 -13   3    0.16    0.12
  13  13  -3    0.05    0.13
  13  13  -3   -0.12    0.09
 -13 -13   3    0.17    0.12
  12  13  -3    0.17    0.09
  12  13  -3    0.28    0.14
 -12 -13   3    0.21    0.11
  11  13  -3    0.31    0.14
  11  13  -3    0.21    0.09
 -11 -13   3    0.20    0.11
  10  13  -3    0.20    0.13
  10  13  -3   -0.02    0.08
 -10 -13   3   -0.09    0.10
   9  13  -3    2.31    0.20
   9  13  -3    2.51    0.13
  -9 -13   3    2.15    0.16
   8  13  -3    1.18    0.16
   8  13  -3    1.04    0.09
  -8 -13   3    0.93    0.11
   7  13  -3    0.31    0.12
   7  13  -3    0.29    0.07
  -7 -13   3    0.12    0.09
   6  13  -3    0.96    0.15
   6  13  -3    1.05    0.08
  -6 -13   3    0.83    0.11
   5  13  -3    0.17    0.11
  -5 -13   3    0.35    0.09
   4  13  -3    0.51    0.12
  -4 -13   3    0.58    0.10
   3  13  -3    0.93    0.15
  -3 -13   3    0.70    0.10
   2  13  -3    0.46    0.13
  -2 -13   3    0.60    0.10
   1  13  -3   -0.10    0.11
  -1 -13   3   -0.07    0.08
   0  13  -3    0.16    0.12
   0  13  -3    0.21    0.08
   0 -13   3    0.15    0.09
  -1  13  -3    1.74    0.13
   1 -13   3    1.31    0.13
  -2  13  -3    0.48    0.10
   2 -13   3    0.54    0.12
  -3  13  -3    0.17    0.10
   3 -13   3    0.17    0.11
  -4  13  -3    0.03    0.09
   4 -13   3    0.17    0.12
  -5  13  -3   -0.01    0.09
   5 -13   3    0.14    0.12
  14  12  -3   -0.02    0.12
  14  12  -3   -0.10    0.10
 -14 -12   3   -0.12    0.11
  13  12  -3    0.13    0.12
  13  12  -3   -0.11    0.09
 -13 -12   3   -0.14    0.11
  12  12  -3   -0.06    0.11
  12  12  -3    0.10    0.09
 -12 -12   3   -0.09    0.10
  11  12  -3    0.35    0.10
  11  12  -3    0.33    0.13
 -11 -12   3    0.29    0.11
  10  12  -3    0.15    0.11
  10  12  -3    0.29    0.09
 -10 -12   3    0.06    0.09
   9  12  -3   -0.10    0.08
   9  12  -3   -0.01    0.11
  -9 -12   3   -0.11    0.09
   8  12  -3   -0.12    0.07
   8  12  -3    0.00    0.11
  -8 -12   3   -0.03    0.08
   7  12  -3    1.92    0.11
   7  12  -3    2.16    0.18
  -7 -12   3    1.76    0.13
   6  12  -3    1.11    0.09
   6  12  -3    1.37    0.16
  -6 -12   3    1.13    0.11
   5  12  -3    3.70    0.15
   5  12  -3    3.86    0.14
   5  12  -3    3.88    0.21
  -5 -12   3    3.38    0.16
   4  12  -3    4.60    0.22
   4  12  -3    4.68    0.17
   4  12  -3    4.75    0.15
  -4 -12   3    4.87    0.18
   3  12  -3    1.18    0.09
   3  12  -3    1.30    0.11
   3  12  -3    1.15    0.14
  -3 -12   3    1.16    0.10
   2  12  -3    2.51    0.14
   2  12  -3    2.75    0.11
   2  12  -3    2.64    0.18
  -2 -12   3    2.58    0.14
   1  12  -3   -0.03    0.10
   1  12  -3   -0.08    0.06
   1  12  -3   -0.05    0.07
  -1 -12   3    0.01    0.08
   0  12  -3    0.04    0.07
   0  12  -3    0.10    0.12
   0  12  -3   -0.05    0.07
   0 -12   3    0.01    0.08
  -1  12  -3    2.66    0.15
  -1  12  -3    3.15    0.20
  -1  12  -3    3.01    0.13
   1 -12   3    2.89    0.16
  -2  12  -3   -0.12    0.08
  -2  12  -3    0.06    0.07
   2 -12   3   -0.06    0.09
  -3  12  -3    1.04    0.12
  -3  12  -3    1.46    0.11
   3 -12   3    1.18    0.14
  -4  12  -3    0.95    0.12
  -4  12  -3    0.74    0.10
   4 -12   3    0.85    0.14
  -5  12  -3    0.60    0.10
  -5  12  -3    0.45    0.11
   5 -12   3    0.57    0.13
  -6  12  -3    0.20    0.09
   6 -12   3   -0.04    0.11
  15  11  -3   -0.09    0.10
  15  11  -3    0.03    0.13
  14  11  -3    0.23    0.14
  14  11  -3    0.16    0.11
 -14 -11   3    0.22    0.12
  13  11  -3    0.20    0.10
  13  11  -3    0.15    0.13
 -13 -11   3    0.10    0.12
  12  11  -3    0.00    0.09
  12  11  -3   -0.02    0.11
 -12 -11   3    0.24    0.11
  11  11  -3    0.67    0.11
  11  11  -3    0.75    0.15
 -11 -11   3    0.61    0.12
  10  11  -3    2.93    0.15
  10  11  -3    2.57    0.19
 -10 -11   3    2.70    0.16
   9  11  -3    0.26    0.11
   9  11  -3    0.23    0.08
  -9 -11   3    0.09    0.09
   8  11  -3    2.69    0.19
   8  11  -3    2.74    0.13
  -8 -11   3    2.67    0.15
   7  11  -3    1.38    0.15
   7  11  -3    1.66    0.11
  -7 -11   3    1.36    0.11
   6  11  -3    0.28    0.10
   6  11  -3    0.29    0.07
   6  11  -3    0.31    0.07
  -6 -11   3    0.28    0.08
   5  11  -3    1.31    0.14
   5  11  -3    1.17    0.09
   5  11  -3    1.26    0.09
  -5 -11   3    1.15    0.10
   4  11  -3    1.31    0.14
   4  11  -3    1.21    0.09
   4  11  -3    1.18    0.09
  -4 -11   3    0.90    0.09
   3  11  -3    6.41    0.19
   3  11  -3    6.19    0.25
   3  11  -3    6.42    0.18
  -3 -11   3    6.27    0.19
   2  11  -3    1.87    0.16
   2  11  -3    1.77    0.10
   2  11  -3    1.85    0.11
  -2 -11   3    1.87    0.12
   1  11  -3   13.44    0.41
   1  11  -3   13.70    0.33
   1  11  -3   14.28    0.33
  -1 -11   3   13.46    0.34
   0  11  -3    0.61    0.08
   0  11  -3    0.60    0.12
   0  11  -3    0.78    0.09
   0 -11   3    0.64    0.10
  -1  11  -3    0.28    0.08
  -1  11  -3    0.26    0.08
  -1  11  -3    0.38    0.11
   1 -11   3    0.38    0.10
  -2  11  -3    0.33    0.08
  -2  11  -3    0.46    0.12
  -2  11  -3    0.38    0.09
   2 -11   3    0.35    0.10
  -3  11  -3    0.09    0.08
  -3  11  -3    0.10    0.08
   3 -11   3    0.01    0.10
  -4  11  -3    0.22    0.09
  -4  11  -3    0.14    0.09
   4 -11   3    0.23    0.11
  -5  11  -3    0.84    0.12
  -5  11  -3    0.73    0.11
   5 -11   3    0.69    0.13
  -6  11  -3    0.08    0.09
   6 -11   3    0.14    0.12
  -7  11  -3    0.15    0.10
   7 -11   3    0.25    0.12
   8 -11   3    0.33    0.13
  15  10  -3    0.33    0.12
  15  10  -3    0.06    0.13
  14  10  -3    0.01    0.10
  14  10  -3   -0.02    0.12
 -14 -10   3    0.03    0.12
  13  10  -3    0.34    0.13
  13  10  -3    0.15    0.11
 -13 -10   3    0.20    0.11
  12  10  -3    0.26    0.11
  12  10  -3    0.32    0.12
 -12 -10   3    0.10    0.11
  11  10  -3   -0.16    0.09
  11  10  -3    0.05    0.10
 -11 -10   3    0.07    0.10
  10  10  -3    0.20    0.11
  10  10  -3    0.29    0.10
 -10 -10   3    0.04    0.09
   9  10  -3    2.68    0.18
   9  10  -3    2.58    0.14
  -9 -10   3    2.79    0.15
   8  10  -3    2.42    0.17
   8  10  -3    2.44    0.13
  -8 -10   3    2.28    0.13
   7  10  -3    0.07    0.07
   7  10  -3    0.16    0.09
   7  10  -3    0.08    0.06
  -7 -10   3    0.12    0.07
   6  10  -3    9.27    0.31
   6  10  -3    9.44    0.24
   6  10  -3    9.38    0.25
  -6 -10   3    9.68    0.30
  -6 -10   3    9.56    0.25
   5  10  -3    0.70    0.11
   5  10  -3    0.97    0.08
   5  10  -3    0.86    0.08
  -5 -10   3    0.77    0.08
  -5 -10   3    0.69    0.09
   4  10  -3    1.88    0.10
   4  10  -3    2.27    0.11
   4  10  -3    1.95    0.14
  -4 -10   3    1.95    0.14
  -4 -10   3    2.25    0.11
   3  10  -3    0.69    0.08
   3  10  -3    0.40    0.10
   3  10  -3    0.63    0.07
  -3 -10   3    0.52    0.08
  -3 -10   3    0.58    0.07
   2  10  -3   -0.01    0.06
   2  10  -3    0.12    0.09
   2  10  -3    0.10    0.06
  -2 -10   3   -0.04    0.07
  -2 -10   3   -0.03    0.07
   1  10  -3    1.92    0.11
   1  10  -3    1.79    0.11
   1  10  -3    1.85    0.10
   1  10  -3    1.88    0.14
  -1 -10   3    2.13    0.14
  -1 -10   3    1.73    0.11
   0  10  -3    0.30    0.11
   0  10  -3    0.49    0.08
   0  10  -3    0.49    0.08
   0 -10   3    0.26    0.08
   0 -10   3    0.36    0.08
  -1  10  -3    2.54    0.13
  -1  10  -3    2.58    0.18
  -1  10  -3    2.80    0.12
   1 -10   3    2.55    0.13
  -2  10  -3    1.42    0.11
  -2  10  -3    1.44    0.10
  -2  10  -3    1.28    0.14
   2 -10   3    1.31    0.11
  -3  10  -3    0.75    0.09
  -3  10  -3    0.84    0.10
   3 -10   3    0.75    0.11
  -4  10  -3    5.06    0.19
  -4  10  -3    5.32    0.20
   4 -10   3    4.82    0.20
  -5  10  -3    0.01    0.09
  -5  10  -3    0.02    0.10
   5 -10   3    0.05    0.11
  -6  10  -3    0.05    0.10
  -6  10  -3    0.05    0.10
   6 -10   3    0.08    0.11
  -7  10  -3   -0.18    0.09
   7 -10   3    0.15    0.11
  -8  10  -3    0.04    0.10
   8 -10   3    0.10    0.11
  -9  10  -3    0.15    0.11
  16   9  -3   -0.08    0.13
  16   9  -3    0.07    0.12
 -16  -9   3    0.01    0.10
  15   9  -3    0.36    0.12
  15   9  -3    0.12    0.13
  14   9  -3    0.05    0.11
  14   9  -3   -0.09    0.12
 -14  -9   3   -0.03    0.12
  13   9  -3    0.43    0.13
  13   9  -3    0.38    0.12
 -13  -9   3    0.42    0.12
  12   9  -3    2.64    0.17
  12   9  -3    2.42    0.19
 -12  -9   3    2.62    0.17
  11   9  -3    1.03    0.14
  11   9  -3    1.20    0.13
 -11  -9   3    1.00    0.12
  10   9  -3    0.39    0.10
  10   9  -3    0.43    0.11
 -10  -9   3    0.24    0.09
   9   9  -3    0.71    0.11
   9   9  -3    0.61    0.10
  -9  -9   3    0.56    0.09
   8   9  -3    6.00    0.20
   8   9  -3    5.94    0.24
  -8  -9   3    5.69    0.19
   7   9  -3    0.98    0.12
   7   9  -3    0.79    0.09
   7   9  -3    0.87    0.08
  -7  -9   3    0.72    0.08
  -7  -9   3    0.76    0.10
   6   9  -3    0.01    0.06
   6   9  -3    0.17    0.09
   6   9  -3   -0.07    0.05
  -6  -9   3    0.05    0.06
  -6  -9   3    0.05    0.07
   5   9  -3    0.95    0.11
   5   9  -3    0.94    0.08
   5   9  -3    0.97    0.08
  -5  -9   3    0.83    0.10
  -5  -9   3    0.86    0.08
   4   9  -3    0.52    0.10
   4   9  -3    0.11    0.07
   4   9  -3    0.15    0.07
  -4  -9   3    0.26    0.08
  -4  -9   3    0.18    0.07
   3   9  -3   31.11    0.60
   3   9  -3   31.47    0.67
   3   9  -3   31.37    0.65
   3   9  -3   31.27    0.74
  -3  -9   3   30.93    0.63
  -3  -9   3   30.68    0.74
   2   9  -3   50.25    1.13
   2   9  -3   50.23    0.93
   2   9  -3   49.82    1.00
  -2  -9   3   49.43    0.98
  -2  -9   3   49.05    1.14
   1   9  -3   11.92    0.35
   1   9  -3   12.58    0.29
   1   9  -3   12.25    0.28
   1   9  -3   12.35    0.28
  -1  -9   3   12.62    0.35
  -1  -9   3   12.01    0.29
   0   9  -3   20.17    0.42
   0   9  -3   20.21    0.52
   0   9  -3   19.98    0.44
   0  -9   3   19.86    0.51
   0  -9   3   20.18    0.43
  -1   9  -3    1.84    0.11
  -1   9  -3    1.91    0.11
  -1   9  -3    1.76    0.15
   1  -9   3    1.92    0.11
   1  -9   3    1.80    0.14
  -2   9  -3    0.45    0.11
  -2   9  -3    0.65    0.08
  -2   9  -3    0.52    0.08
   2  -9   3    0.66    0.09
  -3   9  -3   -0.01    0.07
  -3   9  -3   -0.01    0.07
   3  -9   3   -0.06    0.07
  -4   9  -3    1.68    0.12
  -4   9  -3    1.54    0.11
   4  -9   3    1.24    0.12
  -5   9  -3    5.13    0.20
  -5   9  -3    5.27    0.20
   5  -9   3    4.84    0.20
  -6   9  -3    0.84    0.11
  -6   9  -3    0.86    0.12
   6  -9   3    0.81    0.12
  -7   9  -3    1.68    0.15
   7  -9   3    1.61    0.15
  -8   9  -3   -0.07    0.10
   8  -9   3    0.10    0.11
  -9   9  -3   -0.08    0.10
   9  -9   3   -0.05    0.11
 -10   9  -3   -0.03    0.11
  16   8  -3   -0.08    0.12
  16   8  -3    0.00    0.13
 -16  -8   3   -0.16    0.09
  15   8  -3   -0.02    0.12
  15   8  -3   -0.07    0.11
  14   8  -3    0.01    0.11
  14   8  -3    0.01    0.12
 -14  -8   3    0.33    0.12
  13   8  -3    0.10    0.11
  13   8  -3    0.08    0.11
 -13  -8   3    0.04    0.11
  12   8  -3   -0.09    0.10
  12   8  -3   -0.05    0.10
 -12  -8   3   -0.10    0.10
  11   8  -3    1.23    0.14
  11   8  -3    1.39    0.14
 -11  -8   3    1.24    0.13
  10   8  -3    0.94    0.13
  10   8  -3    1.24    0.12
 -10  -8   3    0.92    0.11
   9   8  -3    0.38    0.10
   9   8  -3    0.45    0.09
  -9  -8   3    0.35    0.08
   8   8  -3    2.44    0.16
   8   8  -3    2.65    0.14
  -8  -8   3    2.62    0.13
   7   8  -3    8.95    0.23
   7   8  -3    8.74    0.29
   7   8  -3    8.97    0.24
  -7  -8   3    8.78    0.23
  -7  -8   3    9.24    0.29
   6   8  -3    1.78    0.13
   6   8  -3    1.68    0.11
   6   8  -3    1.70    0.10
  -6  -8   3    1.75    0.10
  -6  -8   3    1.62    0.13
   5   8  -3    0.09    0.08
   5   8  -3   -0.07    0.05
   5   8  -3   -0.09    0.06
  -5  -8   3   -0.02    0.07
  -5  -8   3   -0.10    0.05
   4   8  -3   29.96    0.57
   4   8  -3   29.50    0.71
   4   8  -3   30.03    0.63
   4   8  -3   29.70    0.62
  -4  -8   3   29.01    0.70
  -4  -8   3   28.90    0.60
  -4  -8   3   31.00    0.73
   3   8  -3   24.93    0.62
   3   8  -3   26.20    0.50
   3   8  -3   25.90    0.54
   3   8  -3   25.51    0.55
  -3  -8   3   24.89    0.61
  -3  -8   3   26.00    0.63
  -3  -8   3   25.66    0.52
   2   8  -3    1.66    0.14
   2   8  -3    1.80    0.10
   2   8  -3    1.65    0.09
   2   8  -3    1.65    0.09
  -2  -8   3    1.62    0.11
  -2  -8   3    1.72    0.12
  -2  -8   3    1.70    0.09
   1   8  -3    3.23    0.17
   1   8  -3    3.51    0.12
   1   8  -3    3.34    0.12
   1   8  -3    3.54    0.13
   1   8  -3    3.34    0.12
  -1  -8   3    3.20    0.14
  -1  -8   3    3.62    0.15
  -1  -8   3    3.28    0.11
   0   8  -3    0.25    0.09
   0   8  -3    0.44    0.06
   0   8  -3    0.55    0.07
   0   8  -3    0.22    0.06
   0   8  -3    0.41    0.06
   0  -8   3    0.44    0.07
   0  -8   3    0.34    0.06
  -1   8  -3   -0.07    0.08
  -1   8  -3    0.07    0.05
  -1   8  -3    0.10    0.05
   1  -8   3    0.06    0.06
   1  -8   3    0.08    0.06
  -2   8  -3    5.08    0.16
  -2   8  -3    4.74    0.16
  -2   8  -3    4.96    0.20
   2  -8   3    4.82    0.16
   2  -8   3    4.90    0.20
  -3   8  -3    2.60    0.13
  -3   8  -3    2.58    0.13
   3  -8   3    2.26    0.13
  -4   8  -3    1.22    0.11
  -4   8  -3    1.48    0.11
   4  -8   3    1.26    0.11
  -5   8  -3    0.00    0.07
  -5   8  -3    0.01    0.08
   5  -8   3    0.05    0.08
  -6   8  -3    1.31    0.11
  -6   8  -3    1.29    0.13
   6  -8   3    1.30    0.12
  -7   8  -3    0.23    0.10
   7  -8   3    0.24    0.10
  -8   8  -3    0.37    0.11
   8  -8   3    0.51    0.12
  -9   8  -3    0.11    0.11
   9  -8   3   -0.21    0.11
 -10   8  -3    0.11    0.11
  16   7  -3   -0.02    0.12
  16   7  -3   -0.11    0.13
 -16  -7   3    0.06    0.10
  15   7  -3    0.08    0.12
  15   7  -3    0.10    0.12
 -15  -7   3    0.20    0.10
  14   7  -3    0.57    0.13
  14   7  -3    0.59    0.14
 -14  -7   3    0.55    0.13
  13   7  -3    0.35    0.12
 -13  -7   3    0.21    0.11
  12   7  -3    0.38    0.12
 -12  -7   3    0.48    0.12
  11   7  -3    1.46    0.14
  11   7  -3    1.07    0.14
 -11  -7   3    1.12    0.13
  10   7  -3    1.97    0.14
  10   7  -3    1.80    0.15
 -10  -7   3    1.70    0.13
   9   7  -3    0.30    0.08
   9   7  -3    0.21    0.09
  -9  -7   3    0.17    0.07
   8   7  -3    0.00    0.07
   8   7  -3   -0.05    0.07
  -8  -7   3   -0.11    0.07
  -8  -7   3   -0.02    0.06
   7   7  -3   20.84    0.52
   7   7  -3   20.74    0.43
   7   7  -3   20.56    0.47
  -7  -7   3   20.37    0.52
  -7  -7   3   20.21    0.44
   6   7  -3   35.56    0.84
   6   7  -3   38.35    0.70
   6   7  -3   35.84    0.76
  -6  -7   3   37.20    0.88
  -6  -7   3   36.82    0.86
  -6  -7   3   36.21    0.74
   5   7  -3   27.60    0.66
   5   7  -3   27.77    0.54
   5   7  -3   28.10    0.59
   5   7  -3   28.31    0.66
  -5  -7   3   27.75    0.68
  -5  -7   3   27.72    0.66
  -5  -7   3   27.87    0.56
   4   7  -3   99.00    2.16
   4   7  -3  100.95    2.01
   4   7  -3  101.72    2.00
   4   7  -3  103.42    1.82
  -4  -7   3  102.06    2.22
  -4  -7   3  100.95    1.94
  -4  -7   3  102.89    2.28
   3   7  -3   10.31    0.22
   3   7  -3   10.02    0.24
   3   7  -3   10.38    0.29
   3   7  -3   10.22    0.24
  -3  -7   3   10.71    0.29
  -3  -7   3    9.87    0.27
  -3  -7   3    9.96    0.22
   2   7  -3    1.70    0.09
   2   7  -3    1.68    0.08
   2   7  -3    1.78    0.08
   2   7  -3    1.97    0.12
  -2  -7   3    1.64    0.08
  -2  -7   3    1.71    0.10
  -2  -7   3    1.70    0.10
   1   7  -3   75.05    1.61
   1   7  -3   74.19    1.35
   1   7  -3   75.14    1.49
   1   7  -3   75.57    1.47
   1   7  -3   74.49    1.35
  -1  -7   3   73.30    1.64
  -1  -7   3   74.99    1.69
  -1  -7   3   74.38    1.43
   0   7  -3   -0.07    0.07
   0   7  -3    0.02    0.04
   0   7  -3   -0.02    0.05
   0   7  -3    0.06    0.05
   0   7  -3    0.09    0.05
   0  -7   3    0.04    0.05
   0  -7   3    0.04    0.05
   0  -7   3   -0.03    0.05
  -1   7  -3    3.44    0.16
  -1   7  -3    4.01    0.13
  -1   7  -3    3.61    0.12
  -1   7  -3    3.68    0.12
   1  -7   3    3.75    0.12
   1  -7   3    3.75    0.15
  -2   7  -3    0.80    0.08
  -2   7  -3    0.72    0.10
  -2   7  -3    0.77    0.07
   2  -7   3    0.81    0.09
   2  -7   3    0.79    0.07
  -3   7  -3   15.61    0.34
  -3   7  -3   15.54    0.37
   3  -7   3   15.34    0.35
   3  -7   3   15.97    0.42
  -4   7  -3    0.31    0.08
  -4   7  -3    0.40    0.08
   4  -7   3    0.27    0.08
  -5   7  -3   12.25    0.33
  -5   7  -3   12.61    0.31
   5  -7   3   12.17    0.31
  -6   7  -3    4.04    0.18
  -6   7  -3    3.95    0.17
   6  -7   3    3.91    0.17
  -7   7  -3    1.26    0.13
  -7   7  -3    1.24    0.11
   7  -7   3    1.54    0.13
  -8   7  -3    0.63    0.12
   8  -7   3    0.67    0.12
  -9   7  -3    0.01    0.10
   9  -7   3    0.14    0.11
 -10   7  -3    0.06    0.11
  10  -7   3    0.00    0.11
 -11   7  -3    0.14    0.12
  16   6  -3   -0.05    0.13
  16   6  -3    0.08    0.13
 -16  -6   3    0.00    0.10
  15   6  -3    0.09    0.13
 -15  -6   3    0.13    0.10
  14   6  -3    0.08    0.12
 -14  -6   3   -0.03    0.09
  13   6  -3    0.10    0.12
 -13  -6   3   -0.10    0.11
  12   6  -3   -0.11    0.10
 -12  -6   3   -0.01    0.10
  11   6  -3    2.11    0.16
 -11  -6   3    2.37    0.15
  10   6  -3   -0.02    0.08
 -10  -6   3   -0.06    0.08
   9   6  -3    1.67    0.13
  -9  -6   3    1.64    0.11
   8   6  -3    4.47    0.17
   8   6  -3    4.55    0.19
  -8  -6   3    4.47    0.16
  -8  -6   3    4.77    0.20
   7   6  -3    3.51    0.13
   7   6  -3    3.15    0.14
   7   6  -3    3.34    0.16
  -7  -6   3    3.46    0.17
  -7  -6   3    3.27    0.12
   6   6  -3    0.59    0.09
   6   6  -3    0.49    0.06
   6   6  -3    0.50    0.07
   6   6  -3    0.57    0.07
  -6  -6   3    0.58    0.08
  -6  -6   3    0.36    0.06
  -6  -6   3    0.38    0.08
   5   6  -3    0.32    0.07
   5   6  -3    0.24    0.05
   5   6  -3    0.35    0.06
   5   6  -3    0.23    0.05
  -5  -6   3    0.22    0.06
  -5  -6   3    0.22    0.05
  -5  -6   3    0.15    0.06
   4   6  -3    0.00    0.04
   4   6  -3    0.04    0.05
   4   6  -3    0.00    0.06
   4   6  -3    0.05    0.04
  -4  -6   3    0.05    0.05
  -4  -6   3   -0.03    0.05
  -4  -6   3   -0.05    0.04
   3   6  -3   14.52    0.31
   3   6  -3   14.58    0.31
   3   6  -3   14.31    0.37
   3   6  -3   14.29    0.29
  -3  -6   3   13.97    0.35
  -3  -6   3   14.35    0.29
  -3  -6   3   14.92    0.37
   2   6  -3   24.83    0.46
   2   6  -3   24.99    0.51
   2   6  -3   24.23    0.50
   2   6  -3   24.03    0.57
  -2  -6   3   24.03    0.58
  -2  -6   3   24.65    0.56
  -2  -6   3   24.57    0.48
   1   6  -3   22.16    0.42
   1   6  -3   21.71    0.52
   1   6  -3   21.89    0.42
   1   6  -3   23.02    0.46
   1   6  -3   22.55    0.46
  -1  -6   3   21.72    0.51
  -1  -6   3   21.65    0.44
  -1  -6   3   22.05    0.53
   0   6  -3   60.21    1.08
   0   6  -3   60.57    1.18
   0   6  -3   58.49    1.30
   0   6  -3   58.65    1.19
   0   6  -3   59.87    1.08
   0  -6   3   58.76    1.32
   0  -6   3   61.77    1.36
   0  -6   3   59.64    1.15
  -1   6  -3    2.34    0.09
  -1   6  -3    2.27    0.10
  -1   6  -3    2.21    0.12
  -1   6  -3    2.41    0.09
   1  -6   3    2.36    0.11
   1  -6   3    2.37    0.09
  -2   6  -3    4.24    0.13
  -2   6  -3    4.31    0.17
  -2   6  -3    4.17    0.13
  -2   6  -3    4.41    0.15
   2  -6   3    4.10    0.13
   2  -6   3    4.28    0.16
  -3   6  -3    1.78    0.12
  -3   6  -3    1.87    0.10
  -3   6  -3    1.73    0.09
   3  -6   3    1.74    0.12
   3  -6   3    1.57    0.09
  -4   6  -3    4.98    0.16
  -4   6  -3    5.11    0.17
   4  -6   3    5.03    0.16
   4  -6   3    5.51    0.20
  -5   6  -3    0.11    0.07
  -5   6  -3    0.07    0.07
   5  -6   3    0.05    0.08
  -6   6  -3    1.57    0.12
  -6   6  -3    1.47    0.11
   6  -6   3    1.39    0.11
  -7   6  -3    4.42    0.19
  -7   6  -3    4.56    0.19
   7  -6   3    4.53    0.19
  -8   6  -3    0.13    0.09
   8  -6   3    0.26    0.10
  -9   6  -3    0.14    0.10
   9  -6   3    0.00    0.10
 -10   6  -3    0.25    0.11
  10  -6   3    0.45    0.12
 -11   6  -3    0.22    0.11
 -12   6  -3   -0.02    0.12
  12  -6   3    0.06    0.10
  16   5  -3    0.32    0.14
 -16  -5   3    0.13    0.10
  15   5  -3    0.24    0.14
 -15  -5   3    0.05    0.10
  14   5  -3   -0.05    0.12
 -14  -5   3    0.28    0.10
  13   5  -3    0.23    0.12
 -13  -5   3    0.03    0.11
 -13  -5   3    0.20    0.09
  12   5  -3    1.76    0.16
 -12  -5   3    1.94    0.16
  11   5  -3    1.07    0.13
 -11  -5   3    1.29    0.13
  10   5  -3    0.16    0.09
 -10  -5   3    0.11    0.08
   9   5  -3    0.75    0.10
  -9  -5   3    0.81    0.10
   8   5  -3   40.41    0.87
  -8  -5   3   42.84    0.98
  -8  -5   3   40.72    0.97
  -8  -5   3   41.32    0.84
   7   5  -3    3.21    0.14
   7   5  -3    3.38    0.13
  -7  -5   3    3.17    0.13
  -7  -5   3    3.31    0.16
   6   5  -3   29.87    0.70
   6   5  -3   28.85    0.62
   6   5  -3   28.70    0.68
   6   5  -3   30.31    0.57
  -6  -5   3   27.95    0.69
  -6  -5   3   29.22    0.59
  -6  -5   3   30.43    0.72
   5   5  -3    8.64    0.24
   5   5  -3    8.38    0.20
   5   5  -3    8.75    0.25
   5   5  -3    8.49    0.21
  -5  -5   3    8.63    0.25
  -5  -5   3    8.37    0.20
  -5  -5   3    8.55    0.24
   4   5  -3    0.50    0.05
   4   5  -3    0.62    0.07
   4   5  -3    0.68    0.06
   4   5  -3    0.58    0.05
  -4  -5   3    0.49    0.06
  -4  -5   3    0.59    0.04
  -4  -5   3    0.59    0.06
   3   5  -3   10.74    0.29
   3   5  -3   11.48    0.25
   3   5  -3   11.58    0.23
   3   5  -3   11.59    0.28
   3   5  -3   11.43    0.25
  -3  -5   3   11.08    0.28
  -3  -5   3   11.27    0.29
  -3  -5   3   11.01    0.23
   2   5  -3   54.01    1.06
   2   5  -3   54.97    1.05
   2   5  -3   54.29    0.97
   2   5  -3   51.90    1.16
  -2  -5   3   54.27    1.21
  -2  -5   3   55.09    1.02
  -2  -5   3   52.84    1.02
  -2  -5   3   52.56    1.18
   1   5  -3   11.67    0.24
   1   5  -3   11.63    0.25
   1   5  -3   11.46    0.23
   1   5  -3   11.56    0.30
   1   5  -3   11.37    0.23
  -1  -5   3   11.23    0.23
  -1  -5   3   11.41    0.29
  -1  -5   3   11.50    0.23
  -1  -5   3   11.53    0.28
   0   5  -3    1.03    0.06
   0   5  -3    1.08    0.06
   0   5  -3    0.99    0.05
   0   5  -3    0.90    0.06
   0   5  -3    1.06    0.09
   0  -5   3    0.96    0.05
   0  -5   3    0.92    0.07
   0  -5   3    0.94    0.05
  -1   5  -3    8.72    0.25
  -1   5  -3    8.54    0.20
  -1   5  -3    8.72    0.19
   1  -5   3    8.34    0.23
   1  -5   3    8.58    0.19
  -2   5  -3   28.81    0.59
  -2   5  -3   28.27    0.66
  -2   5  -3   28.65    0.54
   2  -5   3   28.73    0.66
   2  -5   3   28.37    0.57
   2  -5   3   29.16    0.65
  -3   5  -3    0.10    0.07
  -3   5  -3    0.13    0.05
  -3   5  -3    0.14    0.05
   3  -5   3    0.07    0.05
   3  -5   3    0.22    0.06
   3  -5   3    0.10    0.05
  -4   5  -3    6.18    0.17
  -4   5  -3    6.08    0.18
   4  -5   3    5.82    0.17
   4  -5   3    6.26    0.21
  -5   5  -3    3.53    0.14
  -5   5  -3    3.57    0.15
   5  -5   3    3.47    0.13
   5  -5   3    3.59    0.17
  -6   5  -3    1.37    0.10
  -6   5  -3    1.14    0.11
   6  -5   3    1.23    0.10
  -7   5  -3    6.53    0.22
  -7   5  -3    6.77    0.22
   7  -5   3    6.37    0.22
  -8   5  -3    0.24    0.09
   8  -5   3    0.18    0.10
  -9   5  -3    2.43    0.17
   9  -5   3    2.30    0.16
 -10   5  -3    0.29    0.12
  10  -5   3    0.17    0.11
 -11   5  -3    0.04    0.11
 -12   5  -3    0.01    0.12
  12  -5   3   -0.04    0.09
 -13   5  -3   -0.01    0.12
  13  -5   3   -0.03    0.09
  16   4  -3    0.20    0.14
 -16  -4   3   -0.03    0.09
  15   4  -3   -0.07    0.12
 -15  -4   3    0.13    0.10
  14   4  -3    0.21    0.13
 -14  -4   3    0.13    0.09
  13   4  -3   -0.01    0.11
 -13  -4   3    0.11    0.09
  12   4  -3    1.61    0.16
 -12  -4   3    1.78    0.13
 -12  -4   3    1.90    0.16
  11   4  -3    6.99    0.26
 -11  -4   3    7.58    0.25
  10   4  -3    0.37    0.10
 -10  -4   3    0.42    0.09
   9   4  -3   -0.06    0.08
  -9  -4   3   -0.05    0.07
   8   4  -3    0.47    0.09
  -8  -4   3    0.32    0.08
  -8  -4   3    0.59    0.09
  -8  -4   3    0.34    0.08
   7   4  -3   30.69    0.75
   7   4  -3   31.09    0.61
   7   4  -3   31.00    0.67
  -7  -4   3   30.48    0.74
  -7  -4   3   30.32    0.63
  -7  -4   3   31.67    0.74
   6   4  -3    3.64    0.14
   6   4  -3    3.53    0.13
   6   4  -3    3.77    0.12
  -6  -4   3    3.47    0.12
  -6  -4   3    3.73    0.15
   5   4  -3   42.44    0.96
   5   4  -3   42.56    0.77
   5   4  -3   41.22    0.85
   5   4  -3   41.35    0.92
  -5  -4   3   41.94    0.97
  -5  -4   3   41.28    0.94
  -5  -4   3   41.35    0.81
   4   4  -3   14.84    0.32
   4   4  -3   14.40    0.36
   4   4  -3   15.06    0.36
   4   4  -3   15.30    0.29
  -4  -4   3   14.36    0.37
  -4  -4   3   14.61    0.30
  -4  -4   3   14.48    0.35
   3   4  -3    0.02    0.03
   3   4  -3   -0.02    0.03
   3   4  -3    0.01    0.03
   3   4  -3    0.10    0.05
   3   4  -3    0.05    0.03
  -3  -4   3    0.00    0.03
  -3  -4   3    0.00    0.02
  -3  -4   3   -0.01    0.02
  -3  -4   3    0.01    0.03
   2   4  -3  227.52    4.76
   2   4  -3  235.62    4.48
   2   4  -3  231.12    4.45
   2   4  -3  231.72    4.06
  -2  -4   3  228.99    5.06
  -2  -4   3  223.87    4.93
   1   4  -3   40.58    0.78
   1   4  -3   40.53    0.79
   1   4  -3   40.13    0.72
   1   4  -3   39.27    0.87
  -1  -4   3   38.79    0.87
  -1  -4   3   40.52    0.90
   0   4  -3    6.87    0.14
   0   4  -3    6.82    0.15
   0   4  -3    6.83    0.20
   0   4  -3    7.16    0.15
   0  -4   3    6.89    0.17
  -1   4  -3   17.60    0.36
  -1   4  -3   17.29    0.33
  -1   4  -3   16.69    0.41
   1  -4   3   16.95    0.40
   1  -4   3   17.53    0.34
  -2   4  -3    3.00    0.10
  -2   4  -3    3.17    0.13
  -2   4  -3    3.03    0.09
   2  -4   3    3.07    0.09
   2  -4   3    3.14    0.11
   2  -4   3    3.02    0.09
  -3   4  -3   27.86    0.53
  -3   4  -3   27.76    0.58
  -3   4  -3   27.69    0.64
   3  -4   3   29.02    0.63
   3  -4   3   27.64    0.56
   3  -4   3   27.19    0.65
  -4   4  -3    0.33    0.07
  -4   4  -3    0.40    0.06
   4  -4   3    0.38    0.07
   4  -4   3    0.39    0.06
   4  -4   3    0.45    0.06
  -5   4  -3   -0.10    0.05
  -5   4  -3   -0.14    0.05
   5  -4   3   -0.16    0.06
   5  -4   3   -0.13    0.06
  -6   4  -3    0.18    0.07
  -6   4  -3    0.00    0.06
   6  -4   3   -0.10    0.06
  -7   4  -3    1.25    0.11
  -7   4  -3    1.38    0.11
   7  -4   3    1.33    0.11
  -8   4  -3    5.55    0.19
  -8   4  -3    5.50    0.21
   8  -4   3    5.26    0.20
  -9   4  -3    0.36    0.10
   9  -4   3    0.20    0.10
 -10   4  -3    0.26    0.11
  10  -4   3    0.40    0.11
 -11   4  -3    0.90    0.14
  11  -4   3    0.65    0.10
  11  -4   3    0.84    0.12
 -12   4  -3    0.08    0.11
  12  -4   3    0.19    0.09
 -13   4  -3    0.08    0.12
  13  -4   3    0.02    0.09
  16   3  -3   -0.02    0.13
 -16  -3   3    0.05    0.09
  15   3  -3    0.05    0.13
 -15  -3   3   -0.12    0.08
  14   3  -3    0.18    0.13
 -14  -3   3    0.17    0.09
  13   3  -3    0.29    0.13
 -13  -3   3    0.18    0.09
  12   3  -3    0.29    0.12
 -12  -3   3    0.03    0.08
 -12  -3   3    0.16    0.11
  11   3  -3    0.21    0.11
 -11  -3   3    0.40    0.11
 -11  -3   3    0.48    0.09
  10   3  -3    6.24    0.24
 -10  -3   3    6.28    0.19
 -10  -3   3    6.48    0.22
   9   3  -3    0.08    0.08
  -9  -3   3    0.06    0.07
   8   3  -3    0.58    0.09
  -8  -3   3    0.69    0.09
   7   3  -3   14.25    0.32
   7   3  -3   14.47    0.35
   7   3  -3   14.86    0.39
  -7  -3   3   14.92    0.39
  -7  -3   3   14.08    0.33
  -7  -3   3   13.99    0.38
   6   3  -3    9.73    0.25
   6   3  -3    9.83    0.23
   6   3  -3   10.26    0.28
  -6  -3   3    9.81    0.28
  -6  -3   3    9.68    0.23
  -6  -3   3    9.62    0.27
   5   3  -3    1.04    0.07
   5   3  -3    0.96    0.07
   5   3  -3    1.03    0.07
  -5  -3   3    1.00    0.09
  -5  -3   3    0.90    0.06
   4   3  -3    5.24    0.14
   4   3  -3    5.26    0.13
   4   3  -3    5.06    0.16
   4   3  -3    5.28    0.15
  -4  -3   3    5.31    0.15
  -4  -3   3    5.33    0.16
  -4  -3   3    5.23    0.12
   3   3  -3    5.71    0.15
   3   3  -3    5.61    0.13
   3   3  -3    5.48    0.12
  -3  -3   3    5.36    0.15
  -3  -3   3    5.54    0.12
   2   3  -3  162.31    3.32
   2   3  -3  160.45    3.12
   2   3  -3  160.47    2.82
   2   3  -3  161.63    3.52
   2   3  -3  158.61    3.09
  -2  -3   3  156.80    3.52
   1   3  -3  179.62    3.62
   1   3  -3  176.69    3.10
  -1  -3   3  176.77    3.84
  -1  -3   3  165.66    3.74
   0   3  -3   81.66    1.77
   0   3  -3   85.58    1.49
   0   3  -3   85.60    1.49
   0  -3   3   83.55    1.80
  -1   3  -3   15.00    0.28
  -1   3  -3   15.09    0.30
   1  -3   3   14.69    0.34
  -2   3  -3   38.60    0.86
  -2   3  -3   39.34    0.71
  -2   3  -3   39.23    0.78
   2  -3   3   39.72    0.75
   2  -3   3   38.78    0.87
  -3   3  -3    9.69    0.21
  -3   3  -3    9.43    0.22
   3  -3   3    9.85    0.23
   3  -3   3    9.28    0.21
   3  -3   3    9.46    0.25
  -4   3  -3    1.39    0.08
  -4   3  -3    1.43    0.08
   4  -3   3    1.52    0.10
   4  -3   3    1.56    0.08
   4  -3   3    1.49    0.09
  -5   3  -3   15.65    0.34
  -5   3  -3   15.43    0.37
   5  -3   3   16.28    0.40
   5  -3   3   15.98    0.39
   5  -3   3   15.72    0.35
   5  -3   3   16.13    0.41
  -6   3  -3   10.08    0.24
  -6   3  -3    9.67    0.26
   6  -3   3    9.91    0.30
   6  -3   3    9.48    0.25
  -7   3  -3    1.60    0.11
  -7   3  -3    1.56    0.12
   7  -3   3    1.47    0.11
  -8   3  -3    6.32    0.22
  -8   3  -3    6.05    0.20
   8  -3   3    6.14    0.20
  -9   3  -3    0.15    0.09
   9  -3   3   -0.01    0.09
 -10   3  -3    0.01    0.10
  10  -3   3   -0.05    0.09
 -11   3  -3    0.12    0.11
  11  -3   3   -0.09    0.10
  11  -3   3   -0.09    0.08
 -12   3  -3    0.03    0.12
  12  -3   3   -0.07    0.08
 -13   3  -3    0.26    0.13
  13  -3   3    0.23    0.09
 -14   3  -3    0.02    0.13
  14  -3   3    0.09    0.09
  15   2  -3   -0.02    0.13
 -15  -2   3    0.07    0.09
  14   2  -3   -0.18    0.11
 -14  -2   3    0.00    0.08
  13   2  -3    0.37    0.13
 -13  -2   3    0.54    0.15
 -13  -2   3    0.14    0.09
  12   2  -3    0.07    0.12
 -12  -2   3    0.23    0.12
 -12  -2   3   -0.03    0.08
  11   2  -3    1.93    0.16
 -11  -2   3    2.11    0.15
 -11  -2   3    1.75    0.12
 -11  -2   3    2.21    0.17
  10   2  -3    0.90    0.12
 -10  -2   3    0.90    0.12
 -10  -2   3    1.11    0.10
 -10  -2   3    1.01    0.11
   9   2  -3    3.45    0.17
  -9  -2   3    3.41    0.15
  -9  -2   3    3.22    0.12
  -9  -2   3    3.81    0.19
   8   2  -3    1.04    0.11
  -8  -2   3    1.05    0.09
  -8  -2   3    1.29    0.08
   7   2  -3    0.77    0.09
   7   2  -3    0.58    0.08
   7   2  -3    0.60    0.07
  -7  -2   3    0.73    0.09
  -7  -2   3    0.62    0.07
  -7  -2   3    0.75    0.09
  -7  -2   3    0.60    0.08
   6   2  -3   16.04    0.42
   6   2  -3   15.66    0.34
   6   2  -3   15.62    0.37
  -6  -2   3   16.68    0.41
  -6  -2   3   15.63    0.35
  -6  -2   3   16.17    0.39
   5   2  -3    2.36    0.10
   5   2  -3    2.41    0.11
   5   2  -3    2.36    0.09
  -5  -2   3    2.31    0.09
  -5  -2   3    2.52    0.09
  -5  -2   3    2.25    0.11
   4   2  -3   11.31    0.23
   4   2  -3   10.74    0.25
   4   2  -3   11.13    0.28
  -4  -2   3   10.90    0.27
  -4  -2   3   10.93    0.23
   3   2  -3    6.61    0.15
   3   2  -3    6.68    0.18
   3   2  -3    6.61    0.14
   3   2  -3    6.59    0.17
  -3  -2   3    6.49    0.14
   2   2  -3    6.19    0.13
   2   2  -3    6.04    0.15
   2   2  -3    6.17    0.16
   2   2  -3    6.08    0.12
   2   2  -3    6.18    0.13
  -2  -2   3    5.98    0.16
   1   2  -3   58.62    1.24
   1   2  -3   58.45    1.03
  -1  -2   3   58.61    1.29
   0   2  -3   10.73    0.26
   0   2  -3   11.12    0.20
  -1   2  -3    2.69    0.10
  -1   2  -3    2.88    0.07
   1  -2   3    2.83    0.07
   1  -2   3    2.67    0.07
  -2   2  -3    1.92    0.06
  -2   2  -3    1.96    0.09
  -2   2  -3    1.92    0.06
   2  -2   3    1.92    0.07
   2  -2   3    1.96    0.05
  -3   2  -3   26.52    0.49
  -3   2  -3   26.00    0.53
   3  -2   3   25.72    0.51
   3  -2   3   26.54    0.58
   3  -2   3   25.72    0.59
  -4   2  -3    2.03    0.09
  -4   2  -3    2.04    0.09
   4  -2   3    2.09    0.09
   4  -2   3    2.03    0.08
   4  -2   3    1.88    0.10
  -5   2  -3    0.76    0.07
  -5   2  -3    0.78    0.07
   5  -2   3    0.62    0.06
   5  -2   3    0.69    0.08
   5  -2   3    0.71    0.07
  -6   2  -3   25.32    0.52
  -6   2  -3   25.72    0.57
   6  -2   3   25.74    0.54
   6  -2   3   25.33    0.62
   6  -2   3   26.66    0.63
   6  -2   3   26.48    0.58
  -7   2  -3   55.08    1.15
  -7   2  -3   56.06    1.06
   7  -2   3   57.06    1.17
   7  -2   3   55.14    1.11
  -8   2  -3    3.33    0.16
  -8   2  -3    2.99    0.14
   8  -2   3    3.13    0.14
  -9   2  -3    4.49    0.20
   9  -2   3    4.73    0.19
 -10   2  -3    1.24    0.14
  10  -2   3    1.18    0.10
  10  -2   3    1.40    0.13
 -11   2  -3    0.57    0.12
  11  -2   3    0.58    0.09
  11  -2   3    0.71    0.12
 -12   2  -3    0.04    0.12
  12  -2   3   -0.08    0.08
 -13   2  -3    0.03    0.12
  13  -2   3    0.05    0.09
 -14   2  -3    0.22    0.14
  14  -2   3    0.24    0.09
  15   1  -3    0.01    0.13
 -15  -1   3    0.05    0.09
 -15  -1   3    0.03    0.15
  14   1  -3    0.05    0.12
 -14  -1   3    0.03    0.14
 -14  -1   3    0.08    0.09
  13   1  -3    0.10    0.11
 -13  -1   3   -0.27    0.12
 -13  -1   3    0.02    0.08
  12   1  -3    0.50    0.13
 -12  -1   3    0.38    0.09
 -12  -1   3    0.70    0.14
  11   1  -3    0.03    0.11
 -11  -1   3    0.05    0.10
 -11  -1   3    0.24    0.08
 -11  -1   3    0.24    0.11
  10   1  -3    2.37    0.17
 -10  -1   3    2.05    0.12
 -10  -1   3    2.39    0.15
 -10  -1   3    2.49    0.16
   9   1  -3    0.51    0.03
   9   1  -3    0.41    0.10
  -9  -1   3    0.54    0.09
  -9  -1   3    0.51    0.11
  -9  -1   3    0.53    0.07
   8   1  -3    3.30    0.07
   8   1  -3    3.33    0.16
  -8  -1   3    3.27    0.14
  -8  -1   3    3.58    0.17
  -8  -1   3    3.37    0.12
   7   1  -3    9.57    0.27
   7   1  -3    8.71    0.29
  -7  -1   3    9.81    0.28
  -7  -1   3    9.93    0.25
  -7  -1   3    9.94    0.22
  -7  -1   3   10.34    0.30
  -7  -1   3   10.02    0.28
   6   1  -3    7.22    0.23
   6   1  -3    7.05    0.19
   6   1  -3    7.14    0.21
  -6  -1   3    7.15    0.21
  -6  -1   3    6.91    0.19
  -6  -1   3    7.18    0.22
   5   1  -3   40.04    0.93
   5   1  -3   40.63    0.75
   5   1  -3   39.92    0.83
  -5  -1   3   39.39    0.79
  -5  -1   3   41.19    0.90
  -5  -1   3   39.50    0.91
   4   1  -3   11.57    0.27
   4   1  -3   12.66    0.25
   4   1  -3   11.92    0.31
  -4  -1   3   12.24    0.26
  -4  -1   3   12.14    0.29
  -4  -1   3   12.06    0.30
   3   1  -3   15.75    0.31
   3   1  -3   16.02    0.38
   3   1  -3   16.31    0.34
  -3  -1   3   15.95    0.37
  -3  -1   3   15.96    0.32
   2   1  -3   33.72    0.66
   2   1  -3   33.33    0.75
   2   1  -3   32.77    0.66
   2   1  -3   33.43    0.71
   2   1  -3   33.54    0.60
   1   1  -3  131.46    2.32
   1   1  -3  131.19    2.72
  -1   1  -3   32.17    0.57
  -1   1  -3   31.42    0.68
  -2   1  -3   12.26    0.25
  -2   1  -3   12.37    0.23
  -2   1  -3   12.01    0.29
   2  -1   3   12.02    0.28
   2  -1   3   12.11    0.28
  -3   1  -3    0.68    0.05
  -3   1  -3    0.64    0.04
   3  -1   3    0.80    0.05
   3  -1   3    0.66    0.06
   3  -1   3    0.76    0.06
   3  -1   3    0.76    0.04
  -4   1  -3   85.83    1.57
  -4   1  -3   87.23    1.72
   4  -1   3   88.40    1.67
   4  -1   3   88.91    1.91
   4  -1   3   87.48    1.91
  -5   1  -3    3.08    0.11
  -5   1  -3    2.92    0.10
   5  -1   3    2.98    0.10
   5  -1   3    2.93    0.13
   5  -1   3    2.85    0.11
  -6   1  -3    0.40    0.06
  -6   1  -3    0.33    0.07
   6  -1   3    0.32    0.06
   6  -1   3    0.28    0.06
   6  -1   3    0.41    0.07
   6  -1   3    0.49    0.09
  -7   1  -3   20.70    0.43
  -7   1  -3   19.47    0.46
   7  -1   3   20.83    0.48
   7  -1   3   19.94    0.44
   7  -1   3   19.69    0.52
  -8   1  -3    4.09    0.17
  -8   1  -3    3.94    0.16
   8  -1   3    4.37    0.19
   8  -1   3    4.01    0.16
  -9   1  -3    4.07    0.18
   9  -1   3    3.85    0.14
   9  -1   3    3.65    0.19
   9  -1   3    4.16    0.16
 -10   1  -3    0.36    0.10
  10  -1   3    0.22    0.09
  10  -1   3    0.22    0.08
  10  -1   3    0.54    0.12
 -11   1  -3    2.01    0.17
  11  -1   3    2.16    0.16
  11  -1   3    1.97    0.13
 -12   1  -3    0.09    0.11
  12  -1   3    0.09    0.08
 -13   1  -3    0.68    0.15
  13  -1   3    0.51    0.10
 -14   1  -3   -0.14    0.12
  14  -1   3    0.08    0.08
 -15   1  -3    0.11    0.14
  15  -1   3    0.04    0.08
  15   0  -3    0.06    0.13
 -15   0   3    0.15    0.08
 -15   0   3    0.06    0.15
  14   0  -3   -0.10    0.12
 -14   0   3   -0.02    0.08
 -14   0   3   -0.09    0.13
  13   0  -3   -0.10    0.11
 -13   0   3   -0.12    0.13
 -13   0   3   -0.10    0.08
  12   0  -3    0.16    0.12
 -12   0   3    0.35    0.13
 -12   0   3    0.07    0.08
  11   0  -3    1.50    0.15
 -11   0   3    1.64    0.16
 -11   0   3    1.55    0.11
  10   0  -3   -0.01    0.03
  10   0  -3   -0.16    0.09
 -10   0   3    0.09    0.10
 -10   0   3   -0.02    0.08
 -10   0   3    0.05    0.07
   9   0  -3    0.58    0.05
   9   0  -3    0.58    0.10
  -9   0   3    0.60    0.11
  -9   0   3    0.68    0.10
  -9   0   3    0.71    0.08
   8   0  -3   -0.14    0.08
  -8   0   3   -0.08    0.07
  -8   0   3   -0.07    0.05
  -8   0   3   -0.09    0.07
   7   0  -3    0.69    0.05
   7   0  -3    0.74    0.10
  -7   0   3    0.76    0.09
  -7   0   3    0.81    0.07
  -7   0   3    0.90    0.10
   6   0  -3    4.02    0.16
   6   0  -3    4.01    0.09
  -6   0   3    3.90    0.15
  -6   0   3    4.29    0.12
  -6   0   3    4.11    0.14
  -6   0   3    4.22    0.16
  -6   0   3    4.03    0.15
   5   0  -3   10.73    0.20
   5   0  -3   10.65    0.27
  -5   0   3   10.54    0.29
  -5   0   3   10.56    0.25
  -5   0   3   11.66    0.28
  -5   0   3   10.72    0.27
   4   0  -3    0.03    0.04
   4   0  -3    0.10    0.05
  -4   0   3    0.02    0.03
  -4   0   3   -0.01    0.04
  -4   0   3   -0.02    0.04
   3   0  -3   66.66    1.31
   3   0  -3   66.22    1.20
  -3   0   3   65.90    1.27
  -3   0   3   65.55    1.45
  -3   0   3   68.31    1.45
   2   0  -3  132.28    2.58
   2   0  -3  132.84    2.35
   2   0  -3  133.15    2.58
   2   0  -3  129.50    2.75
  -2   0   3  130.36    2.85
  -2   0   3  135.66    2.87
  -2   0   3  135.74    2.50
   1   0  -3  773.62   13.52
   1   0  -3  761.84   15.88
   1   0  -3  770.58   13.52
   0   0  -3  135.36    2.40
   0   0  -3  134.99    2.81
   0   0  -3  138.52    2.40
   0   0   3  134.36    2.99
  -1   0  -3    8.64    0.16
  -1   0  -3    8.58    0.20
   1   0   3    8.46    0.20
  -2   0  -3  111.24    1.95
   2   0   3  110.65    2.38
   2   0   3  110.31    2.38
  -3   0  -3  104.75    1.83
  -3   0  -3  102.65    2.01
   3   0   3  101.60    2.23
   3   0   3  104.02    2.23
   3   0   3  104.72    1.95
   3   0   3  102.01    2.23
  -4   0  -3    0.44    0.05
  -4   0  -3    0.25    0.04
   4   0   3    0.33    0.05
   4   0   3    0.32    0.04
   4   0   3    0.32    0.05
   4   0   3    0.27    0.04
  -5   0  -3    0.42    0.03
  -5   0  -3    0.42    0.05
  -5   0  -3    0.49    0.06
   5   0   3    0.44    0.06
   5   0   3    0.47    0.05
   5   0   3    0.36    0.05
   5   0   3    0.34    0.05
  -6   0  -3    1.58    0.06
  -6   0  -3    1.57    0.09
  -6   0  -3    1.47    0.10
   6   0   3    1.77    0.12
   6   0   3    1.58    0.09
   6   0   3    1.82    0.11
   6   0   3    1.66    0.09
  -7   0  -3    0.34    0.04
  -7   0  -3    0.23    0.07
  -7   0  -3    0.19    0.07
   7   0   3    0.22    0.05
   7   0   3    0.19    0.07
   7   0   3    0.17    0.08
   7   0   3    0.17    0.06
   7   0   3    0.15    0.06
  -8   0  -3   15.08    0.35
  -8   0  -3   15.29    0.36
  -8   0  -3   14.80    0.38
   8   0   3   15.12    0.32
   8   0   3   15.25    0.35
   8   0   3   15.23    0.39
  -9   0  -3    1.85    0.14
  -9   0  -3    2.02    0.09
   9   0   3    2.21    0.15
   9   0   3    1.89    0.10
   9   0   3    1.92    0.13
   9   0   3    1.84    0.16
 -10   0  -3    1.04    0.07
 -10   0  -3    1.14    0.13
  10   0   3    1.22    0.14
  10   0   3    1.19    0.10
  10   0   3    1.17    0.12
 -11   0  -3    1.44    0.15
  11   0   3    1.45    0.13
  11   0   3    1.54    0.11
  11   0   3    1.91    0.17
 -12   0  -3    0.51    0.13
  12   0   3    0.82    0.16
  12   0   3    0.42    0.09
 -13   0  -3    0.66    0.15
  13   0   3    0.71    0.10
 -14   0  -3   -0.03    0.13
  14   0   3    0.01    0.08
 -15   0  -3    0.20    0.14
  15   0   3    0.08    0.08
  15  -1  -3   -0.01    0.13
 -15   1   3    0.06    0.07
 -15   1   3    0.16    0.15
  14  -1  -3    0.09    0.13
 -14   1   3    0.23    0.08
 -14   1   3    0.12    0.15
  13  -1  -3    0.04    0.12
 -13   1   3    0.20    0.14
 -13   1   3   -0.06    0.08
  12  -1  -3    0.00    0.12
 -12   1   3   -0.18    0.11
 -12   1   3   -0.06    0.08
  11  -1  -3    0.16    0.04
  11  -1  -3    0.20    0.12
 -11   1   3    0.16    0.12
 -11   1   3    0.08    0.08
  10  -1  -3    1.02    0.13
  10  -1  -3    0.81    0.06
 -10   1   3    1.14    0.14
 -10   1   3    0.87    0.09
   9  -1  -3    0.16    0.04
   9  -1  -3    0.15    0.10
  -9   1   3    0.08    0.08
  -9   1   3   -0.03    0.09
  -9   1   3    0.14    0.06
   8  -1  -3   -0.13    0.05
   8  -1  -3    0.00    0.07
   8  -1  -3    0.01    0.04
  -8   1   3    0.12    0.08
  -8   1   3    0.08    0.09
  -8   1   3   -0.07    0.05
   7  -1  -3    0.27    0.04
   7  -1  -3    0.29    0.05
   7  -1  -3    0.28    0.08
  -7   1   3    0.34    0.06
  -7   1   3    0.53    0.09
  -7   1   3    0.36    0.08
   6  -1  -3    0.02    0.07
   6  -1  -3    0.01    0.04
   6  -1  -3   -0.04    0.03
  -6   1   3   -0.02    0.06
  -6   1   3   -0.03    0.04
  -6   1   3   -0.04    0.06
  -6   1   3    0.00    0.05
  -6   1   3   -0.13    0.06
   5  -1  -3    5.73    0.16
   5  -1  -3    5.89    0.13
   5  -1  -3    6.03    0.18
  -5   1   3    5.99    0.18
  -5   1   3    6.06    0.19
  -5   1   3    5.88    0.14
  -5   1   3    5.76    0.18
  -5   1   3    5.88    0.17
   4  -1  -3   14.25    0.26
   4  -1  -3   13.79    0.32
   4  -1  -3   13.96    0.33
  -4   1   3   14.53    0.34
  -4   1   3   13.94    0.31
  -4   1   3   14.55    0.36
  -4   1   3   13.33    0.32
   3  -1  -3    2.23    0.09
   3  -1  -3    1.86    0.08
   3  -1  -3    2.18    0.05
   3  -1  -3    2.07    0.08
  -3   1   3    2.09    0.09
  -3   1   3    2.15    0.08
  -3   1   3    2.21    0.08
   2  -1  -3  278.63    6.00
   2  -1  -3  270.41    5.37
   2  -1  -3  280.52    5.43
   2  -1  -3  276.04    4.88
   2  -1  -3  274.39    4.88
  -2   1   3  274.15    5.99
  -2   1   3  279.36    6.04
  -2   1   3  284.97    5.22
   1  -1  -3  210.34    4.36
   1  -1  -3  204.29    3.69
   1  -1  -3  205.90    4.11
   1  -1  -3  209.27    3.69
  -1   1   3  210.72    4.51
  -1   1   3  211.48    4.55
  -1   1   3  218.87    3.99
   0  -1  -3  296.11    6.54
   0  -1  -3  293.89    6.14
   0  -1  -3  294.10    5.24
   0  -1  -3  295.53    5.25
   0   1   3  301.49    5.58
   0   1   3  295.83    6.54
   0   1   3  295.31    6.38
  -1  -1  -3   54.00    1.17
  -1  -1  -3   52.36    0.94
  -1  -1  -3   52.21    0.94
   1   1   3   53.87    1.17
   1   1   3   53.02    1.14
  -2  -1  -3  326.14    7.11
  -2  -1  -3  318.67    5.68
   2   1   3  326.16    6.95
   2   1   3  327.88    6.95
   2   1   3  325.03    6.95
   2   1   3  323.43    6.09
   2   1   3  317.26    6.94
   2   1   3  311.90    7.11
  -3  -1  -3   91.27    1.62
   3   1   3   92.75    1.72
   3   1   3   89.34    1.97
   3   1   3   91.48    1.97
   3   1   3   89.07    2.01
   3   1   3   91.60    1.97
  -4  -1  -3    8.77    0.20
  -4  -1  -3    8.50    0.19
  -4  -1  -3    9.25    0.20
   4   1   3    8.63    0.23
   4   1   3    8.47    0.22
   4   1   3    8.71    0.23
   4   1   3    8.28    0.23
   4   1   3    8.42    0.19
  -5  -1  -3   17.85    0.40
  -5  -1  -3   17.96    0.36
  -5  -1  -3   18.27    0.32
   5   1   3   17.65    0.43
   5   1   3   17.06    0.44
   5   1   3   17.79    0.43
   5   1   3   17.97    0.42
   5   1   3   17.64    0.37
  -6  -1  -3    1.18    0.05
  -6  -1  -3    1.17    0.06
   6   1   3    1.31    0.10
   6   1   3    1.14    0.10
   6   1   3    1.25    0.10
   6   1   3    1.07    0.09
   6   1   3    1.13    0.08
  -7  -1  -3    0.41    0.05
  -7  -1  -3    0.48    0.07
  -7  -1  -3    0.46    0.04
   7   1   3    0.47    0.07
   7   1   3    0.49    0.07
   7   1   3    0.43    0.06
   7   1   3    0.43    0.08
   7   1   3    0.52    0.09
   7   1   3    0.55    0.06
  -8  -1  -3   13.92    0.35
  -8  -1  -3   14.11    0.36
  -8  -1  -3   14.78    0.33
  -8  -1  -3   13.81    0.27
   8   1   3   13.99    0.33
   8   1   3   14.61    0.41
   8   1   3   14.01    0.37
   8   1   3   14.20    0.30
   8   1   3   14.55    0.38
  -9  -1  -3   15.21    0.37
  -9  -1  -3   14.40    0.29
  -9  -1  -3   14.68    0.38
   9   1   3   14.66    0.35
   9   1   3   14.95    0.44
   9   1   3   14.81    0.39
   9   1   3   14.77    0.32
 -10  -1  -3    1.63    0.14
 -10  -1  -3    1.48    0.10
 -10  -1  -3    1.43    0.06
  10   1   3    1.44    0.10
  10   1   3    1.58    0.12
  10   1   3    1.49    0.15
 -11  -1  -3    7.50    0.21
 -11  -1  -3    7.26    0.27
  11   1   3    7.55    0.24
  11   1   3    7.23    0.28
  11   1   3    7.11    0.20
 -12  -1  -3    0.08    0.11
  12   1   3    0.15    0.07
  12   1   3    0.11    0.12
 -13  -1  -3    0.27    0.12
  13   1   3    0.10    0.07
  13   1   3    0.13    0.14
 -14  -1  -3   -0.05    0.12
  14   1   3    0.08    0.08
  14   1   3    0.19    0.15
 -15  -1  -3    0.10    0.14
  15   1   3    0.12    0.14
  15   1   3    0.09    0.08
 -16  -1  -3   -0.23    0.13
  16   1   3   -0.03    0.07
  14  -2  -3    0.13    0.14
 -14   2   3    0.14    0.07
 -14   2   3    0.15    0.15
  13  -2  -3   -0.08    0.11
 -13   2   3    0.19    0.08
 -13   2   3    0.06    0.13
  12  -2  -3    0.08    0.11
  12  -2  -3   -0.03    0.04
 -12   2   3   -0.05    0.07
 -12   2   3   -0.31    0.12
  11  -2  -3    0.06    0.12
  11  -2  -3    0.08    0.05
 -11   2   3    0.08    0.07
 -11   2   3    0.18    0.13
  10  -2  -3    2.42    0.14
  10  -2  -3    2.66    0.18
  10  -2  -3    2.43    0.10
 -10   2   3    2.42    0.12
 -10   2   3    2.49    0.19
   9  -2  -3    0.51    0.11
   9  -2  -3    0.72    0.06
   9  -2  -3    0.57    0.08
  -9   2   3    0.69    0.12
  -9   2   3    0.78    0.08
   8  -2  -3    0.03    0.08
   8  -2  -3   -0.04    0.05
   8  -2  -3    0.11    0.04
  -8   2   3    0.16    0.09
  -8   2   3    0.08    0.08
  -8   2   3    0.04    0.06
   7  -2  -3    0.17    0.05
   7  -2  -3    0.12    0.08
   7  -2  -3    0.18    0.05
  -7   2   3    0.20    0.06
  -7   2   3    0.19    0.08
  -7   2   3    0.17    0.07
   6  -2  -3   11.10    0.27
   6  -2  -3   11.08    0.23
   6  -2  -3   11.41    0.29
   6  -2  -3   11.18    0.30
   6  -2  -3   11.45    0.26
  -6   2   3   11.14    0.30
  -6   2   3   11.36    0.24
  -6   2   3   10.55    0.30
  -6   2   3   10.92    0.28
   5  -2  -3    2.25    0.11
   5  -2  -3    2.51    0.09
   5  -2  -3    2.24    0.08
   5  -2  -3    2.24    0.12
   5  -2  -3    2.25    0.10
  -5   2   3    2.31    0.11
  -5   2   3    2.33    0.09
  -5   2   3    2.48    0.11
  -5   2   3    2.44    0.12
  -5   2   3    2.44    0.12
   4  -2  -3    2.68    0.09
   4  -2  -3    2.69    0.10
   4  -2  -3    2.80    0.08
   4  -2  -3    2.67    0.10
   4  -2  -3    2.87    0.12
  -4   2   3    2.55    0.10
  -4   2   3    2.68    0.11
  -4   2   3    2.73    0.12
  -4   2   3    3.02    0.09
  -4   2   3    2.70    0.12
   3  -2  -3  194.31    3.86
   3  -2  -3  200.37    3.48
   3  -2  -3  196.69    4.28
   3  -2  -3  196.33    3.51
  -3   2   3  197.23    3.75
  -3   2   3  201.66    4.28
  -3   2   3  199.95    3.86
  -3   2   3  199.35    4.29
   2  -2  -3    1.97    0.07
   2  -2  -3    1.87    0.07
   2  -2  -3    1.92    0.08
   2  -2  -3    2.00    0.05
  -2   2   3    1.99    0.07
  -2   2   3    1.96    0.09
  -2   2   3    1.81    0.08
   1  -2  -3   70.50    1.51
   1  -2  -3   67.99    1.24
   1  -2  -3   71.69    1.37
  -1   2   3   68.74    1.52
  -1   2   3   69.25    1.51
  -1   2   3   69.79    1.33
   0  -2  -3    4.30    0.10
   0  -2  -3    4.47    0.12
   0  -2  -3    4.21    0.10
   0   2   3    4.34    0.12
   0   2   3    4.39    0.10
   0   2   3    4.23    0.11
  -1  -2  -3   74.80    1.33
  -1  -2  -3   74.98    1.62
  -1  -2  -3   73.50    1.63
  -1  -2  -3   74.17    1.66
   1   2   3   76.06    1.62
   1   2   3   77.27    1.66
   1   2   3   74.24    1.62
  -2  -2  -3  172.35    2.94
  -2  -2  -3  167.81    3.67
  -2  -2  -3  165.35    3.62
  -2  -2  -3  168.59    3.62
   2   2   3  169.57    3.17
   2   2   3  160.91    3.67
   2   2   3  172.39    3.61
   2   2   3  164.64    3.59
   2   2   3  160.59    3.63
  -3  -2  -3   86.70    1.53
  -3  -2  -3   86.25    1.85
  -3  -2  -3   87.56    1.91
  -3  -2  -3   84.94    1.85
   3   2   3   84.88    1.90
   3   2   3   84.82    1.86
   3   2   3   86.12    1.63
   3   2   3   85.22    1.86
  -4  -2  -3   96.97    1.75
  -4  -2  -3   98.73    2.12
  -4  -2  -3   97.64    2.12
  -4  -2  -3  100.13    1.72
   4   2   3   96.68    2.13
   4   2   3   96.47    2.18
   4   2   3   99.56    2.13
   4   2   3   95.98    1.86
  -5  -2  -3   18.45    0.34
  -5  -2  -3   18.42    0.42
  -5  -2  -3   18.59    0.37
   5   2   3   18.75    0.45
   5   2   3   18.38    0.41
   5   2   3   18.28    0.46
   5   2   3   18.03    0.38
  -6  -2  -3   16.62    0.40
  -6  -2  -3   17.00    0.35
  -6  -2  -3   16.28    0.32
   6   2   3   16.68    0.42
   6   2   3   17.31    0.33
   6   2   3   15.88    0.43
   6   2   3   17.32    0.41
   6   2   3   16.88    0.39
  -7  -2  -3   17.64    0.42
  -7  -2  -3   17.37    0.38
  -7  -2  -3   17.07    0.34
  -7  -2  -3   17.36    0.38
   7   2   3   17.73    0.45
   7   2   3   17.01    0.38
   7   2   3   17.54    0.35
   7   2   3   18.10    0.42
   7   2   3   18.26    0.43
   7   2   3   17.25    0.46
  -8  -2  -3    0.63    0.07
  -8  -2  -3    0.59    0.08
  -8  -2  -3    0.66    0.06
   8   2   3    0.65    0.08
   8   2   3    0.65    0.07
   8   2   3    0.70    0.10
   8   2   3    0.71    0.10
   8   2   3    0.67    0.08
  -9  -2  -3   -0.08    0.05
  -9  -2  -3    0.03    0.04
   9   2   3   -0.10    0.07
   9   2   3   -0.11    0.07
   9   2   3   -0.02    0.09
   9   2   3   -0.04    0.05
 -10  -2  -3   -0.18    0.05
 -10  -2  -3   -0.13    0.04
 -10  -2  -3   -0.12    0.08
  10   2   3   -0.06    0.10
  10   2   3   -0.13    0.06
  10   2   3   -0.24    0.08
 -11  -2  -3    0.15    0.05
 -11  -2  -3    0.34    0.11
  11   2   3    0.29    0.10
  11   2   3    0.24    0.07
  11   2   3    0.35    0.12
 -12  -2  -3    0.45    0.05
 -12  -2  -3    0.35    0.12
  12   2   3    0.49    0.08
  12   2   3    0.33    0.13
 -13  -2  -3    0.14    0.11
  13   2   3    0.08    0.07
  13   2   3    0.05    0.13
 -14  -2  -3    0.02    0.12
  14   2   3    0.27    0.08
  14   2   3    0.22    0.14
 -15  -2  -3    0.33    0.14
  15   2   3    0.35    0.15
  15   2   3    0.21    0.08
 -16  -2  -3    0.46    0.16
  16   2   3    0.28    0.16
  16   2   3    0.25    0.08
  14  -3  -3    0.02    0.14
 -14   3   3   -0.04    0.14
  13  -3  -3    0.39    0.15
 -13   3   3    0.26    0.07
 -13   3   3    0.32    0.15
  12  -3  -3   -0.02    0.05
  12  -3  -3   -0.01    0.12
 -12   3   3   -0.02    0.12
 -12   3   3   -0.01    0.07
  11  -3  -3    0.04    0.05
  11  -3  -3    0.13    0.12
 -11   3   3    0.14    0.13
 -11   3   3    0.09    0.07
  10  -3  -3    1.88    0.09
  10  -3  -3    2.15    0.18
 -10   3   3    2.18    0.11
 -10   3   3    2.00    0.17
   9  -3  -3    6.73    0.18
   9  -3  -3    7.40    0.24
   9  -3  -3    7.12    0.27
  -9   3   3    6.82    0.19
  -9   3   3    7.34    0.28
   8  -3  -3    0.72    0.07
   8  -3  -3    0.65    0.08
   8  -3  -3    0.56    0.11
  -8   3   3    0.65    0.07
  -8   3   3    1.08    0.13
   7  -3  -3    0.32    0.09
   7  -3  -3    0.32    0.06
   7  -3  -3    0.47    0.07
  -7   3   3    0.35    0.10
  -7   3   3    0.39    0.06
  -7   3   3    0.38    0.08
   6  -3  -3    3.20    0.12
   6  -3  -3    3.00    0.13
   6  -3  -3    3.07    0.15
   6  -3  -3    2.98    0.10
  -6   3   3    3.31    0.14
  -6   3   3    2.68    0.14
  -6   3   3    2.96    0.11
   5  -3  -3   18.52    0.36
   5  -3  -3   18.62    0.45
   5  -3  -3   18.86    0.40
   5  -3  -3   18.40    0.44
   5  -3  -3   18.87    0.40
  -5   3   3   17.98    0.41
  -5   3   3   18.48    0.37
  -5   3   3   18.71    0.44
  -5   3   3   18.34    0.46
   4  -3  -3    0.07    0.04
   4  -3  -3   -0.08    0.03
   4  -3  -3   -0.01    0.06
   4  -3  -3    0.01    0.04
   4  -3  -3   -0.08    0.05
  -4   3   3   -0.03    0.05
  -4   3   3    0.01    0.04
  -4   3   3    0.11    0.06
  -4   3   3   -0.03    0.04
  -4   3   3    0.06    0.05
   3  -3  -3   10.21    0.23
   3  -3  -3   10.64    0.21
   3  -3  -3   10.41    0.26
   3  -3  -3   11.03    0.27
   3  -3  -3   10.31    0.23
  -3   3   3   10.59    0.28
  -3   3   3   10.46    0.27
  -3   3   3   10.27    0.24
  -3   3   3   10.54    0.26
   2  -3  -3   54.14    1.05
   2  -3  -3   53.63    0.99
   2  -3  -3   55.92    1.10
   2  -3  -3   55.94    0.98
   2  -3  -3   54.54    1.20
  -2   3   3   54.87    1.21
  -2   3   3   52.72    1.06
  -2   3   3   54.77    1.10
  -2   3   3   54.11    1.20
   1  -3  -3    7.02    0.17
   1  -3  -3    7.11    0.14
   1  -3  -3    6.95    0.16
   1  -3  -3    7.04    0.18
  -1   3   3    6.75    0.19
  -1   3   3    6.88    0.18
  -1   3   3    7.11    0.17
   0  -3  -3    1.26    0.06
   0  -3  -3    1.31    0.06
   0  -3  -3    1.38    0.07
   0   3   3    1.21    0.06
   0   3   3    1.32    0.07
   0   3   3    1.30    0.06
  -1  -3  -3  111.34    2.20
  -1  -3  -3  115.93    2.49
  -1  -3  -3  109.81    2.00
  -1  -3  -3  113.12    2.44
   1   3   3  113.21    2.49
   1   3   3  113.40    2.44
   1   3   3  113.31    2.44
  -2  -3  -3  197.88    3.80
  -2  -3  -3  195.83    4.26
  -2  -3  -3  193.06    4.31
   2   3   3  195.04    4.26
   2   3   3  197.38    4.21
   2   3   3  195.97    4.30
  -3  -3  -3    5.50    0.12
  -3  -3  -3    5.65    0.14
  -3  -3  -3    5.56    0.14
  -3  -3  -3    5.40    0.16
  -3  -3  -3    5.39    0.14
  -3  -3  -3    5.53    0.13
   3   3   3    5.32    0.15
   3   3   3    5.36    0.16
  -4  -3  -3  179.51    3.75
  -4  -3  -3  169.87    3.78
  -4  -3  -3  175.24    3.08
  -4  -3  -3  175.05    3.06
  -4  -3  -3  174.49    3.84
  -4  -3  -3  172.59    3.38
   4   3   3  172.71    3.84
   4   3   3  171.35    3.75
   4   3   3  174.05    3.29
  -5  -3  -3   51.76    1.14
  -5  -3  -3   51.86    0.95
  -5  -3  -3   52.28    1.18
  -5  -3  -3   52.27    0.93
  -5  -3  -3   51.94    1.00
   5   3   3   51.71    1.15
   5   3   3   51.72    1.05
   5   3   3   52.13    1.14
   5   3   3   49.68    1.18
   5   3   3   50.46    1.00
  -6  -3  -3    4.17    0.12
  -6  -3  -3    4.07    0.13
  -6  -3  -3    3.88    0.13
  -6  -3  -3    4.11    0.10
   6   3   3    4.00    0.11
   6   3   3    3.91    0.15
   6   3   3    4.04    0.13
   6   3   3    4.06    0.13
   6   3   3    4.10    0.15
   6   3   3    4.21    0.16
  -7  -3  -3   20.53    0.43
  -7  -3  -3   20.34    0.39
  -7  -3  -3   20.85    0.49
  -7  -3  -3   20.39    0.44
   7   3   3   19.74    0.53
   7   3   3   21.22    0.52
   7   3   3   20.81    0.48
   7   3   3   20.89    0.40
   7   3   3   20.38    0.49
   7   3   3   19.95    0.44
  -8  -3  -3   18.54    0.45
  -8  -3  -3   18.31    0.40
  -8  -3  -3   17.95    0.36
   8   3   3   18.50    0.41
   8   3   3   18.40    0.50
   8   3   3   18.43    0.45
   8   3   3   19.01    0.37
   8   3   3   18.63    0.46
  -9  -3  -3   10.23    0.28
  -9  -3  -3    9.83    0.22
   9   3   3   10.19    0.23
   9   3   3    9.57    0.30
   9   3   3   10.21    0.33
   9   3   3    9.93    0.26
 -10  -3  -3    2.43    0.09
  10   3   3    2.38    0.11
  10   3   3    2.45    0.14
  10   3   3    2.57    0.18
 -11  -3  -3    0.22    0.05
 -11  -3  -3    0.12    0.10
  11   3   3    0.24    0.06
  11   3   3    0.42    0.11
 -12  -3  -3    1.12    0.15
 -12  -3  -3    1.09    0.08
  12   3   3    1.05    0.09
  12   3   3    1.29    0.16
 -13  -3  -3    0.21    0.12
 -13  -3  -3    0.19    0.05
  13   3   3    0.23    0.12
  13   3   3    0.17    0.07
 -14  -3  -3    0.01    0.12
  14   3   3    0.05    0.13
  14   3   3    0.01    0.07
 -15  -3  -3    0.08    0.12
  15   3   3    0.05    0.14
  15   3   3    0.04    0.07
 -16  -3  -3    0.62    0.16
  16   3   3    0.44    0.17
  16   3   3    0.50    0.08
  13  -4  -3   -0.05    0.04
  13  -4  -3   -0.01    0.13
 -13   4   3   -0.17    0.13
  12  -4  -3    0.14    0.06
  12  -4  -3    0.11    0.13
 -12   4   3    0.04    0.06
 -12   4   3    0.41    0.15
  11  -4  -3   -0.04    0.06
  11  -4  -3   -0.07    0.11
 -11   4   3    0.08    0.13
 -11   4   3   -0.04    0.06
  10  -4  -3    0.29    0.07
  10  -4  -3    0.08    0.12
 -10   4   3    0.37    0.08
 -10   4   3    0.31    0.13
   9  -4  -3    1.90    0.17
   9  -4  -3    2.22    0.15
   9  -4  -3    1.90    0.11
  -9   4   3    2.00    0.11
  -9   4   3    2.25    0.18
   8  -4  -3    2.29    0.14
   8  -4  -3    2.27    0.17
   8  -4  -3    2.02    0.10
  -8   4   3    2.14    0.16
  -8   4   3    2.02    0.11
   7  -4  -3    0.91    0.09
   7  -4  -3    1.05    0.12
   7  -4  -3    0.98    0.08
  -7   4   3    0.99    0.08
  -7   4   3    0.86    0.12
   6  -4  -3    0.86    0.08
   6  -4  -3    0.74    0.07
   6  -4  -3    0.74    0.10
   6  -4  -3    0.79    0.08
  -6   4   3    0.77    0.10
  -6   4   3    0.81    0.07
  -6   4   3    0.87    0.09
   5  -4  -3    4.42    0.16
   5  -4  -3    4.53    0.18
   5  -4  -3    4.41    0.13
   5  -4  -3    4.57    0.14
  -5   4   3    4.42    0.16
  -5   4   3    4.39    0.16
  -5   4   3    4.54    0.17
  -5   4   3    4.37    0.13
   4  -4  -3   18.32    0.43
   4  -4  -3   18.14    0.45
   4  -4  -3   18.29    0.39
   4  -4  -3   18.04    0.36
   4  -4  -3   18.10    0.39
  -4   4   3   18.24    0.46
  -4   4   3   18.42    0.40
  -4   4   3   17.47    0.42
  -4   4   3   18.16    0.44
  -4   4   3   18.22    0.36
   3  -4  -3   15.79    0.34
   3  -4  -3   15.63    0.37
   3  -4  -3   16.10    0.32
   3  -4  -3   15.62    0.39
   3  -4  -3   15.95    0.34
  -3   4   3   16.13    0.35
  -3   4   3   15.75    0.37
  -3   4   3   15.84    0.40
  -3   4   3   15.65    0.39
  -3   4   3   16.08    0.31
   2  -4  -3    2.55    0.10
   2  -4  -3    2.56    0.10
   2  -4  -3    2.51    0.09
   2  -4  -3    2.55    0.11
   2  -4  -3    2.54    0.08
  -2   4   3    2.46    0.11
  -2   4   3    2.54    0.10
  -2   4   3    2.50    0.10
  -2   4   3    3.17    0.08
  -2   4   3    2.46    0.11
   1  -4  -3    1.15    0.08
   1  -4  -3    1.09    0.07
   1  -4  -3    1.22    0.07
   1  -4  -3    1.35    0.06
   1  -4  -3    1.24    0.07
   1  -4  -3    1.18    0.06
  -1   4   3    1.13    0.08
  -1   4   3    1.06    0.07
  -1   4   3    1.08    0.07
  -1   4   3    1.38    0.05
   0  -4  -3    0.58    0.04
   0  -4  -3    0.47    0.04
   0  -4  -3    0.65    0.04
   0  -4  -3    0.57    0.05
   0  -4  -3    0.61    0.05
   0  -4  -3    0.66    0.05
   0   4   3    0.73    0.06
   0   4   3    0.65    0.05
   0   4   3    0.45    0.04
   0   4   3    0.61    0.05
  -1  -4  -3    0.30    0.04
  -1  -4  -3    0.33    0.04
  -1  -4  -3    0.27    0.03
  -1  -4  -3    0.34    0.03
  -1  -4  -3    0.25    0.04
  -1  -4  -3    0.24    0.04
   1   4   3    0.24    0.04
   1   4   3    0.40    0.04
   1   4   3    0.26    0.05
   1   4   3    0.20    0.04
   1   4   3    0.23    0.03
  -2  -4  -3    2.68    0.08
  -2  -4  -3    2.93    0.10
  -2  -4  -3    2.75    0.09
  -2  -4  -3    2.88    0.07
  -2  -4  -3    2.65    0.09
  -2  -4  -3    2.67    0.10
   2   4   3    2.71    0.10
   2   4   3    2.63    0.10
  -3  -4  -3  123.68    2.15
  -3  -4  -3  121.31    2.38
  -3  -4  -3  118.88    2.63
  -3  -4  -3  123.41    2.70
  -3  -4  -3  120.16    2.64
  -3  -4  -3  123.16    2.17
  -3  -4  -3  122.76    2.31
   3   4   3  121.49    2.70
   3   4   3  121.60    2.39
   3   4   3  120.17    2.64
   3   4   3  123.24    2.31
  -4  -4  -3   84.15    1.88
  -4  -4  -3   88.17    1.94
  -4  -4  -3   88.66    1.71
  -4  -4  -3   87.50    1.54
  -4  -4  -3   85.41    1.89
  -4  -4  -3   84.49    1.55
  -4  -4  -3   85.46    1.65
   4   4   3   85.49    1.72
   4   4   3   87.15    1.94
   4   4   3   87.02    1.89
   4   4   3   87.66    1.66
  -5  -4  -3   12.29    0.29
  -5  -4  -3   12.10    0.30
  -5  -4  -3   12.35    0.33
  -5  -4  -3   12.21    0.27
  -5  -4  -3   12.14    0.24
  -5  -4  -3   11.88    0.26
   5   4   3   12.26    0.27
   5   4   3   12.52    0.32
   5   4   3   12.16    0.24
   5   4   3   11.94    0.32
  -6  -4  -3    0.21    0.05
  -6  -4  -3    0.28    0.05
  -6  -4  -3    0.28    0.04
  -6  -4  -3    0.27    0.05
  -6  -4  -3    0.25    0.06
   6   4   3    0.28    0.06
   6   4   3    0.25    0.07
   6   4   3    0.28    0.06
  -7  -4  -3    4.25    0.15
  -7  -4  -3    4.36    0.12
  -7  -4  -3    4.31    0.15
  -7  -4  -3    4.13    0.14
   7   4   3    3.99    0.17
   7   4   3    4.33    0.17
   7   4   3    3.97    0.14
   7   4   3    4.30    0.18
   7   4   3    4.11    0.11
  -8  -4  -3    8.98    0.25
  -8  -4  -3    8.92    0.20
  -8  -4  -3    8.72    0.23
   8   4   3    8.78    0.27
   8   4   3    8.93    0.23
   8   4   3    8.83    0.29
   8   4   3    8.72    0.20
  -9  -4  -3    5.10    0.14
   9   4   3    5.11    0.14
   9   4   3    5.60    0.22
   9   4   3    5.26    0.21
   9   4   3    5.16    0.17
 -10  -4  -3    2.03    0.10
  10   4   3    2.29    0.17
  10   4   3    2.01    0.13
  10   4   3    1.92    0.09
 -11  -4  -3    0.32    0.06
  11   4   3    0.33    0.11
  11   4   3    0.29    0.06
 -12  -4  -3    0.26    0.06
  12   4   3    0.34    0.13
  12   4   3    0.33    0.07
 -13  -4  -3   -0.14    0.10
 -13  -4  -3    0.00    0.05
  13   4   3   -0.04    0.06
  13   4   3    0.03    0.11
 -14  -4  -3    0.04    0.12
 -14  -4  -3   -0.08    0.05
  14   4   3   -0.09    0.12
  14   4   3   -0.09    0.06
 -15  -4  -3   -0.07    0.12
  15   4   3    0.01    0.14
  15   4   3    0.04    0.06
 -16  -4  -3   -0.12    0.13
  16   4   3    0.06    0.06
  16   4   3    0.08    0.15
  13  -5  -3   -0.10    0.14
  13  -5  -3   -0.04    0.05
 -13   5   3   -0.02    0.14
  12  -5  -3    0.26    0.14
  12  -5  -3    0.03    0.06
 -12   5   3   -0.05    0.13
  11  -5  -3    0.01    0.12
  11  -5  -3    0.08    0.06
 -11   5   3    0.06    0.12
 -11   5   3    0.18    0.06
  10  -5  -3   -0.15    0.06
  10  -5  -3   -0.04    0.11
 -10   5   3   -0.02    0.06
 -10   5   3    0.08    0.12
   9  -5  -3    0.18    0.07
   9  -5  -3    0.35    0.12
  -9   5   3    0.28    0.12
  -9   5   3    0.24    0.07
   8  -5  -3    0.42    0.11
   8  -5  -3    0.22    0.07
  -8   5   3    0.39    0.12
  -8   5   3    0.37    0.07
   7  -5  -3   -0.06    0.06
   7  -5  -3   -0.08    0.07
   7  -5  -3   -0.04    0.09
  -7   5   3   -0.07    0.10
  -7   5   3   -0.02    0.05
   6  -5  -3    0.69    0.11
   6  -5  -3    0.70    0.09
   6  -5  -3    0.61    0.07
   6  -5  -3    0.78    0.09
  -6   5   3    0.79    0.07
  -6   5   3    0.69    0.11
   5  -5  -3    0.10    0.06
   5  -5  -3   -0.03    0.08
   5  -5  -3    0.03    0.06
   5  -5  -3    0.05    0.05
  -5   5   3    0.07    0.07
  -5   5   3    0.03    0.05
  -5   5   3   -0.08    0.07
   4  -5  -3    1.93    0.12
   4  -5  -3    2.09    0.11
   4  -5  -3    2.70    0.14
   4  -5  -3    1.97    0.09
  -4   5   3    1.99    0.08
  -4   5   3    2.06    0.11
  -4   5   3    1.83    0.12
  -4   5   3    1.97    0.11
   3  -5  -3    2.94    0.14
   3  -5  -3    2.74    0.13
   3  -5  -3    2.84    0.10
   3  -5  -3    2.97    0.12
   3  -5  -3    2.92    0.15
  -3   5   3    2.90    0.13
  -3   5   3    2.83    0.13
  -3   5   3    2.97    0.14
  -3   5   3    2.78    0.10
  -3   5   3    2.76    0.12
   2  -5  -3   73.58    1.40
   2  -5  -3   74.41    1.31
   2  -5  -3   73.47    1.61
   2  -5  -3   71.53    1.46
   2  -5  -3   72.61    1.61
  -2   5   3   74.22    1.61
  -2   5   3   72.30    1.60
  -2   5   3   69.34    1.32
  -2   5   3   71.89    1.46
  -2   5   3   72.77    1.41
   1  -5  -3   25.33    0.51
   1  -5  -3   24.74    0.58
   1  -5  -3   25.79    0.54
   1  -5  -3   25.30    0.59
   1  -5  -3   25.74    0.47
  -1   5   3   24.32    0.54
  -1   5   3   25.16    0.49
  -1   5   3   25.61    0.59
  -1   5   3   24.43    0.51
  -1   5   3   24.62    0.58
   0  -5  -3   18.80    0.36
   0  -5  -3   19.01    0.41
   0  -5  -3   18.67    0.47
   0  -5  -3   19.19    0.46
   0  -5  -3   18.06    0.44
   0  -5  -3   19.11    0.39
   0   5   3   19.21    0.44
   0   5   3   18.86    0.40
   0   5   3   18.61    0.40
   0   5   3   19.22    0.42
   0   5   3   19.12    0.36
   0   5   3   19.18    0.45
  -1  -5  -3    7.64    0.19
  -1  -5  -3    7.43    0.16
  -1  -5  -3    6.98    0.21
  -1  -5  -3    7.51    0.21
  -1  -5  -3    7.16    0.19
  -1  -5  -3    7.35    0.17
   1   5   3    7.23    0.18
   1   5   3    7.01    0.19
   1   5   3    7.51    0.15
   1   5   3    7.91    0.20
   1   5   3    7.41    0.20
   1   5   3    7.37    0.17
  -2  -5  -3   23.68    0.47
  -2  -5  -3   23.69    0.57
  -2  -5  -3   24.58    0.55
  -2  -5  -3   23.66    0.44
  -2  -5  -3   23.29    0.54
  -2  -5  -3   23.28    0.50
   2   5   3   23.90    0.48
   2   5   3   23.48    0.51
   2   5   3   23.32    0.56
   2   5   3   23.82    0.44
   2   5   3   23.03    0.55
  -3  -5  -3   50.49    0.91
  -3  -5  -3   50.66    1.12
  -3  -5  -3   51.34    0.98
  -3  -5  -3   51.05    1.13
  -3  -5  -3   51.01    1.16
  -3  -5  -3   50.61    1.02
   3   5   3   49.71    1.15
   3   5   3   48.74    1.03
   3   5   3   52.12    1.13
   3   5   3   51.09    0.91
  -4  -5  -3    7.86    0.18
  -4  -5  -3    7.71    0.21
  -4  -5  -3    7.77    0.23
  -4  -5  -3    8.11    0.22
  -4  -5  -3    7.74    0.20
  -4  -5  -3    7.73    0.17
   4   5   3    7.94    0.16
   4   5   3    7.74    0.21
   4   5   3    7.55    0.22
   4   5   3    7.85    0.22
   4   5   3    7.57    0.19
  -5  -5  -3   29.90    0.69
  -5  -5  -3   29.43    0.62
  -5  -5  -3   29.46    0.71
  -5  -5  -3   29.11    0.55
  -5  -5  -3   28.97    0.67
  -5  -5  -3   29.33    0.59
   5   5   3   29.84    0.54
   5   5   3   28.75    0.63
   5   5   3   29.69    0.59
   5   5   3   29.34    0.70
   5   5   3   29.99    0.69
  -6  -5  -3    2.74    0.09
  -6  -5  -3    2.88    0.12
  -6  -5  -3    3.07    0.13
  -6  -5  -3    2.85    0.11
  -6  -5  -3    3.32    0.14
  -6  -5  -3    3.49    0.11
   6   5   3    2.73    0.11
   6   5   3    2.81    0.14
   6   5   3    2.70    0.13
   6   5   3    2.86    0.09
   6   5   3    2.54    0.13
  -7  -5  -3    7.50    0.20
  -7  -5  -3    7.51    0.22
  -7  -5  -3    7.32    0.17
  -7  -5  -3    7.45    0.20
  -7  -5  -3    7.10    0.25
   7   5   3    7.27    0.17
   7   5   3    7.40    0.20
   7   5   3    7.44    0.24
   7   5   3    7.35    0.23
  -8  -5  -3   36.91    0.69
  -8  -5  -3   36.50    0.76
  -8  -5  -3   37.14    0.86
   8   5   3   35.89    0.81
   8   5   3   37.29    0.76
   8   5   3   38.03    0.90
   8   5   3   37.58    0.69
  -9  -5  -3   25.95    0.51
   9   5   3   26.14    0.68
   9   5   3   25.77    0.61
   9   5   3   27.08    0.56
   9   5   3   26.32    0.51
 -10  -5  -3    6.98    0.18
  10   5   3    6.86    0.25
  10   5   3    6.94    0.18
 -11  -5  -3    2.00    0.10
  11   5   3    1.99    0.09
  11   5   3    2.02    0.16
 -12  -5  -3    1.02    0.08
  12   5   3    1.00    0.08
  12   5   3    1.20    0.15
 -13  -5  -3    1.08    0.09
  13   5   3    0.96    0.08
  13   5   3    0.90    0.15
 -14  -5  -3    0.01    0.06
 -14  -5  -3    0.09    0.13
  14   5   3   -0.18    0.13
  14   5   3   -0.03    0.06
 -15  -5  -3    0.23    0.06
 -15  -5  -3    0.23    0.14
  15   5   3    0.26    0.06
  15   5   3    0.21    0.15
 -16  -5  -3   -0.10    0.14
  16   5   3    0.13    0.06
  16   5   3    0.29    0.15
 -17  -5  -3   -0.05    0.14
  17   5   3    0.04    0.15
  12  -6  -3   -0.16    0.13
  12  -6  -3    0.06    0.06
 -12   6   3    0.07    0.14
  11  -6  -3   -0.05    0.12
  11  -6  -3    0.12    0.07
 -11   6   3    0.03    0.13
  10  -6  -3    0.08    0.07
  10  -6  -3    0.19    0.12
 -10   6   3    0.20    0.05
 -10   6   3    0.25    0.14
   9  -6  -3    0.24    0.13
   9  -6  -3    0.23    0.07
  -9   6   3    0.27    0.06
  -9   6   3    0.16    0.11
   8  -6  -3   -0.06    0.07
   8  -6  -3   -0.02    0.11
  -8   6   3   -0.08    0.11
  -8   6   3   -0.06    0.06
   7  -6  -3    0.00    0.10
   7  -6  -3    0.04    0.07
  -7   6   3    0.02    0.06
  -7   6   3   -0.14    0.10
   6  -6  -3    2.19    0.15
   6  -6  -3    2.28    0.11
  -6   6   3    1.94    0.10
  -6   6   3    2.03    0.15
   5  -6  -3    2.87    0.15
   5  -6  -3    2.96    0.13
   5  -6  -3    2.89    0.16
   5  -6  -3    2.79    0.11
  -5   6   3    2.93    0.17
  -5   6   3    2.71    0.10
   4  -6  -3    7.79    0.25
   4  -6  -3    8.25    0.22
   4  -6  -3    7.97    0.25
   4  -6  -3    7.97    0.20
  -4   6   3    7.96    0.25
  -4   6   3    8.38    0.24
  -4   6   3    8.07    0.19
   3  -6  -3   31.44    0.75
   3  -6  -3   32.53    0.65
   3  -6  -3   32.52    0.61
   3  -6  -3   31.22    0.70
  -3   6   3   31.51    0.70
  -3   6   3   30.86    0.59
  -3   6   3   32.12    0.66
  -3   6   3   32.39    0.74
   2  -6  -3    0.75    0.09
   2  -6  -3    0.63    0.08
   2  -6  -3    0.85    0.08
   2  -6  -3    0.83    0.08
   2  -6  -3    0.88    0.07
  -2   6   3    0.70    0.07
  -2   6   3    0.73    0.08
  -2   6   3    0.60    0.09
  -2   6   3    0.77    0.08
  -2   6   3    0.83    0.06
   1  -6  -3   14.09    0.36
   1  -6  -3   14.42    0.29
   1  -6  -3   14.24    0.34
   1  -6  -3   14.81    0.39
   1  -6  -3   14.29    0.31
   1  -6  -3   14.18    0.37
  -1   6   3   14.34    0.31
  -1   6   3   14.19    0.32
  -1   6   3   14.11    0.35
   0  -6  -3    0.10    0.05
   0  -6  -3    0.19    0.04
   0  -6  -3    0.15    0.06
   0  -6  -3    0.16    0.05
   0  -6  -3    0.14    0.04
   0  -6  -3    0.12    0.04
   0   6   3    0.13    0.04
   0   6   3    0.15    0.03
   0   6   3    0.09    0.04
   0   6   3    0.03    0.05
   0   6   3    0.16    0.03
  -1  -6  -3    6.89    0.17
  -1  -6  -3    6.93    0.19
  -1  -6  -3    6.92    0.21
  -1  -6  -3    6.78    0.19
   1   6   3    7.26    0.15
   1   6   3    6.68    0.17
   1   6   3    6.96    0.19
   1   6   3    6.90    0.17
  -2  -6  -3   13.80    0.27
  -2  -6  -3   13.88    0.31
  -2  -6  -3   12.91    0.35
  -2  -6  -3   13.50    0.33
  -2  -6  -3   13.44    0.29
   2   6   3   13.20    0.28
   2   6   3   13.92    0.26
   2   6   3   13.67    0.30
   2   6   3   13.42    0.32
   2   6   3   13.10    0.35
   2   6   3   13.38    0.31
  -3  -6  -3   65.87    1.48
  -3  -6  -3   66.12    1.21
  -3  -6  -3   67.36    1.53
  -3  -6  -3   67.25    1.35
  -3  -6  -3   67.00    1.30
   3   6   3   68.44    1.20
   3   6   3   67.76    1.23
   3   6   3   67.63    1.35
   3   6   3   67.55    1.53
  -4  -6  -3    2.90    0.11
  -4  -6  -3    2.18    0.11
  -4  -6  -3    2.44    0.11
  -4  -6  -3    2.73    0.08
  -4  -6  -3    2.52    0.12
  -4  -6  -3    2.45    0.09
   4   6   3    2.41    0.10
   4   6   3    2.56    0.07
   4   6   3    2.45    0.12
  -5  -6  -3    2.53    0.09
  -5  -6  -3    2.79    0.13
  -5  -6  -3    2.57    0.11
  -5  -6  -3    2.57    0.10
  -5  -6  -3    2.78    0.12
   5   6   3    2.56    0.12
   5   6   3    2.76    0.08
   5   6   3    2.78    0.10
   5   6   3    2.32    0.12
  -6  -6  -3    7.54    0.24
  -6  -6  -3    7.28    0.21
  -6  -6  -3    7.25    0.21
  -6  -6  -3    7.38    0.19
  -6  -6  -3    7.33    0.23
  -6  -6  -3    7.39    0.17
   6   6   3    7.40    0.19
   6   6   3    7.52    0.16
   6   6   3    7.35    0.24
   6   6   3    8.05    0.23
  -7  -6  -3    3.34    0.13
  -7  -6  -3    3.15    0.16
  -7  -6  -3    2.93    0.10
  -7  -6  -3    3.01    0.14
  -7  -6  -3    2.92    0.12
   7   6   3    3.32    0.16
   7   6   3    3.14    0.12
   7   6   3    3.09    0.09
   7   6   3    2.94    0.16
  -8  -6  -3   10.93    0.27
  -8  -6  -3   10.68    0.24
  -8  -6  -3   11.20    0.34
   8   6   3   10.87    0.27
   8   6   3   10.69    0.23
   8   6   3   11.14    0.32
   8   6   3   10.89    0.34
  -9  -6  -3    2.00    0.09
  -9  -6  -3    1.82    0.11
   9   6   3    1.64    0.14
   9   6   3    1.80    0.08
 -10  -6  -3    2.47    0.11
  10   6   3    2.67    0.17
  10   6   3    2.33    0.09
 -11  -6  -3    0.16    0.06
  11   6   3    0.08    0.05
  11   6   3    0.10    0.10
 -12  -6  -3    1.48    0.10
  12   6   3    1.54    0.16
  12   6   3    1.42    0.08
 -13  -6  -3    0.01    0.06
  13   6   3   -0.08    0.11
  13   6   3    0.05    0.05
 -14  -6  -3    0.05    0.07
  14   6   3    0.03    0.13
  14   6   3    0.01    0.05
 -15  -6  -3    0.01    0.14
 -15  -6  -3    0.01    0.06
  15   6   3   -0.01    0.05
  15   6   3    0.01    0.13
 -16  -6  -3    0.07    0.06
 -16  -6  -3    0.11    0.15
  16   6   3    0.10    0.05
  16   6   3    0.32    0.15
 -17  -6  -3   -0.01    0.13
  17   6   3    0.15    0.15
  11  -7  -3   -0.21    0.11
  11  -7  -3    0.07    0.07
 -11   7   3   -0.06    0.13
  10  -7  -3   -0.02    0.12
  10  -7  -3    0.06    0.07
 -10   7   3    0.07    0.13
   9  -7  -3    0.52    0.09
   9  -7  -3    0.69    0.15
  -9   7   3    0.63    0.14
   8  -7  -3    0.33    0.12
   8  -7  -3    0.43    0.08
  -8   7   3    0.48    0.06
  -8   7   3    0.39    0.13
   7  -7  -3    0.15    0.08
   7  -7  -3    0.10    0.10
  -7   7   3    0.11    0.10
  -7   7   3    0.11    0.05
   6  -7  -3    1.80    0.15
   6  -7  -3    1.76    0.11
  -6   7   3    1.92    0.09
  -6   7   3    1.90    0.16
   5  -7  -3    0.53    0.11
   5  -7  -3    0.55    0.09
   5  -7  -3    0.46    0.08
  -5   7   3    0.46    0.06
  -5   7   3    0.54    0.11
   4  -7  -3   12.05    0.33
   4  -7  -3   11.62    0.29
   4  -7  -3   11.33    0.27
  -4   7   3   11.35    0.33
  -4   7   3   11.15    0.24
   3  -7  -3    1.24    0.09
   3  -7  -3    1.11    0.11
   3  -7  -3    1.26    0.10
   3  -7  -3    1.21    0.10
  -3   7   3    1.21    0.10
  -3   7   3    1.16    0.12
  -3   7   3    1.20    0.07
   2  -7  -3   13.41    0.34
   2  -7  -3   13.31    0.29
   2  -7  -3   13.06    0.35
   2  -7  -3   13.09    0.31
  -2   7   3   13.13    0.27
  -2   7   3   13.27    0.31
  -2   7   3   12.66    0.33
  -2   7   3   12.38    0.34
   1  -7  -3   27.72    0.53
   1  -7  -3   27.63    0.57
   1  -7  -3   27.42    0.60
   1  -7  -3   27.44    0.68
   1  -7  -3   27.05    0.65
  -1   7   3   26.92    0.61
  -1   7   3   27.15    0.51
  -1   7   3   27.88    0.63
  -1   7   3   26.84    0.55
   0  -7  -3   17.97    0.47
   0  -7  -3   17.64    0.39
   0  -7  -3   18.51    0.42
   0  -7  -3   18.37    0.36
   0  -7  -3   18.05    0.44
   0   7   3   17.87    0.38
   0   7   3   17.94    0.39
   0   7   3   18.40    0.43
   0   7   3   17.98    0.40
  -1  -7  -3    3.20    0.10
  -1  -7  -3    3.08    0.14
  -1  -7  -3    3.13    0.12
  -1  -7  -3    3.06    0.11
  -1  -7  -3    3.11    0.13
   1   7   3    3.09    0.09
   1   7   3    3.04    0.11
   1   7   3    3.16    0.10
   1   7   3    2.91    0.13
   1   7   3    3.20    0.11
  -2  -7  -3    8.60    0.24
  -2  -7  -3    8.70    0.26
  -2  -7  -3    8.47    0.23
  -2  -7  -3    8.89    0.19
  -2  -7  -3    8.61    0.21
   2   7   3    8.70    0.21
   2   7   3    8.52    0.18
   2   7   3    8.23    0.23
   2   7   3    8.58    0.21
  -3  -7  -3    0.18    0.05
  -3  -7  -3    0.14    0.06
  -3  -7  -3    0.25    0.05
  -3  -7  -3    0.10    0.05
  -3  -7  -3    0.09    0.05
  -3  -7  -3    0.01    0.02
   3   7   3    0.13    0.06
   3   7   3    0.12    0.05
   3   7   3    0.15    0.05
   3   7   3    0.15    0.03
   3   7   3    0.17    0.05
   3   7   3    0.03    0.05
  -4  -7  -3   55.36    1.25
  -4  -7  -3   56.15    1.14
  -4  -7  -3   56.11    1.09
  -4  -7  -3   55.53    1.29
  -4  -7  -3   55.43    1.02
   4   7   3   56.80    1.00
   4   7   3   56.13    1.15
   4   7   3   55.00    1.29
   4   7   3   56.67    1.09
  -5  -7  -3    4.54    0.13
  -5  -7  -3    4.47    0.18
  -5  -7  -3    4.64    0.14
  -5  -7  -3    4.53    0.16
  -5  -7  -3    4.39    0.15
   5   7   3    4.71    0.14
   5   7   3    4.78    0.17
   5   7   3    4.45    0.11
   5   7   3    4.67    0.17
  -6  -7  -3   -0.01    0.04
  -6  -7  -3    0.03    0.05
  -6  -7  -3    0.14    0.06
  -6  -7  -3    0.02    0.06
  -6  -7  -3    0.04    0.06
   6   7   3    0.07    0.06
   6   7   3    0.07    0.03
   6   7   3    0.08    0.06
   6   7   3   -0.02    0.07
  -7  -7  -3   30.97    0.68
  -7  -7  -3   31.39    0.59
  -7  -7  -3   30.99    0.64
  -7  -7  -3   31.36    0.73
  -7  -7  -3   31.59    0.77
   7   7   3   31.53    0.77
   7   7   3   30.92    0.58
   7   7   3   31.22    0.64
   7   7   3   30.77    0.69
  -8  -7  -3    6.80    0.18
  -8  -7  -3    6.77    0.20
   8   7   3    6.90    0.25
   8   7   3    7.31    0.24
   8   7   3    6.75    0.16
  -9  -7  -3   -0.01    0.07
  -9  -7  -3   -0.07    0.05
   9   7   3   -0.06    0.08
   9   7   3   -0.09    0.04
 -10  -7  -3    0.63    0.07
 -10  -7  -3    0.52    0.09
  10   7   3    0.53    0.11
  10   7   3    0.44    0.05
 -11  -7  -3    0.19    0.07
  11   7   3    0.15    0.05
  11   7   3    0.01    0.10
 -12  -7  -3    0.52    0.08
  12   7   3    0.39    0.05
  12   7   3    0.43    0.12
 -13  -7  -3    0.43    0.08
  13   7   3    0.37    0.06
  13   7   3    0.47    0.13
 -14  -7  -3   -0.03    0.07
  14   7   3   -0.03    0.12
  14   7   3    0.04    0.05
 -15  -7  -3   -0.01    0.07
  15   7   3   -0.06    0.13
  15   7   3    0.04    0.04
 -16  -7  -3    0.19    0.15
 -16  -7  -3    0.04    0.07
  16   7   3    0.13    0.15
 -17  -7  -3    0.03    0.15
  17   7   3    0.14    0.15
  11  -8  -3    0.06    0.14
  11  -8  -3    0.09    0.08
 -11   8   3    0.04    0.14
  10  -8  -3   -0.07    0.07
  10  -8  -3   -0.02    0.13
 -10   8   3    0.09    0.13
   9  -8  -3    0.31    0.14
   9  -8  -3    0.27    0.09
  -9   8   3    0.42    0.14
   8  -8  -3    0.06    0.12
   8  -8  -3    0.15    0.08
  -8   8   3    0.19    0.12
   7  -8  -3    0.00    0.12
   7  -8  -3    0.15    0.08
  -7   8   3    0.16    0.12
   6  -8  -3    0.41    0.08
   6  -8  -3    0.33    0.12
  -6   8   3    0.41    0.12
  -6   8   3    0.38    0.05
   5  -8  -3    0.00    0.08
   5  -8  -3   -0.06    0.06
   5  -8  -3   -0.04    0.09
  -5   8   3   -0.05    0.10
  -5   8   3   -0.01    0.04
   4  -8  -3    0.27    0.08
   4  -8  -3    0.34    0.08
   4  -8  -3    0.33    0.10
  -4   8   3    0.53    0.11
  -4   8   3    0.37    0.07
  -4   8   3    0.38    0.05
   3  -8  -3    1.25    0.10
   3  -8  -3    1.21    0.12
   3  -8  -3    1.27    0.09
  -3   8   3    0.92    0.12
  -3   8   3    1.15    0.09
  -3   8   3    1.09    0.07
   2  -8  -3    5.98    0.17
   2  -8  -3    6.39    0.22
   2  -8  -3    6.06    0.18
  -2   8   3    5.76    0.14
  -2   8   3    5.63    0.21
   1  -8  -3    2.08    0.14
   1  -8  -3    1.88    0.12
   1  -8  -3    2.01    0.10
   1  -8  -3    1.95    0.11
  -1   8   3    1.88    0.13
  -1   8   3    1.98    0.11
  -1   8   3    1.97    0.08
   0  -8  -3    9.04    0.23
   0  -8  -3    9.21    0.22
   0  -8  -3    9.31    0.27
   0  -8  -3    9.76    0.30
   0  -8  -3    9.19    0.27
   0   8   3    9.46    0.27
   0   8   3    9.23    0.19
   0   8   3    9.15    0.23
   0   8   3    9.22    0.24
  -1  -8  -3   30.29    0.80
  -1  -8  -3   33.91    0.70
  -1  -8  -3   36.39    0.84
  -1  -8  -3   35.03    0.65
  -1  -8  -3   35.19    0.74
  -1  -8  -3   35.06    0.80
   1   8   3   35.42    0.75
   1   8   3   35.75    0.68
   1   8   3   32.76    0.74
  -2  -8  -3    6.12    0.20
  -2  -8  -3    6.06    0.21
  -2  -8  -3    6.70    0.20
  -2  -8  -3    6.40    0.16
  -2  -8  -3    6.53    0.22
  -2  -8  -3    6.27    0.17
   2   8   3    6.39    0.18
   2   8   3    6.40    0.14
   2   8   3    6.45    0.17
   2   8   3    6.18    0.20
   2   8   3    6.42    0.18
  -3  -8  -3    5.28    0.18
  -3  -8  -3    5.25    0.15
  -3  -8  -3    5.75    0.20
  -3  -8  -3    4.55    0.18
  -3  -8  -3    5.34    0.18
  -3  -8  -3    5.28    0.14
   3   8   3    5.21    0.18
   3   8   3    5.44    0.19
   3   8   3    5.26    0.12
   3   8   3    5.35    0.15
   3   8   3    5.69    0.16
  -4  -8  -3   11.31    0.32
  -4  -8  -3   10.92    0.26
  -4  -8  -3   10.94    0.24
  -4  -8  -3   10.99    0.30
  -4  -8  -3   11.28    0.28
   4   8   3   10.70    0.22
   4   8   3   10.95    0.26
   4   8   3   10.89    0.28
   4   8   3   10.95    0.32
   4   8   3   11.03    0.26
   4   8   3   10.38    0.29
  -5  -8  -3    9.10    0.23
  -5  -8  -3    9.07    0.26
  -5  -8  -3    9.74    0.26
  -5  -8  -3    9.50    0.29
  -5  -8  -3    9.30    0.21
   5   8   3    9.11    0.19
   5   8   3    9.56    0.29
   5   8   3    9.41    0.27
  -6  -8  -3   -0.08    0.05
  -6  -8  -3    0.10    0.06
  -6  -8  -3    0.09    0.07
  -6  -8  -3    0.01    0.06
   6   8   3   -0.06    0.07
   6   8   3   -0.01    0.03
   6   8   3    0.04    0.06
  -7  -8  -3    3.98    0.17
  -7  -8  -3    3.93    0.14
  -7  -8  -3    3.91    0.13
   7   8   3    3.87    0.18
   7   8   3    3.66    0.18
   7   8   3    3.77    0.10
  -8  -8  -3    2.51    0.11
  -8  -8  -3    2.70    0.13
  -8  -8  -3    2.59    0.15
   8   8   3    2.50    0.16
   8   8   3    2.53    0.08
  -9  -8  -3   -0.05    0.05
  -9  -8  -3   -0.07    0.07
   9   8   3   -0.03    0.08
   9   8   3   -0.07    0.04
 -10  -8  -3    0.13    0.08
 -10  -8  -3    0.03    0.06
  10   8   3    0.13    0.04
  10   8   3    0.31    0.10
 -11  -8  -3    3.27    0.13
  11   8   3    3.52    0.19
  11   8   3    2.98    0.10
 -12  -8  -3    0.15    0.07
  12   8   3   -0.06    0.10
  12   8   3    0.02    0.04
 -13  -8  -3    0.04    0.07
  13   8   3    0.05    0.11
  13   8   3    0.13    0.05
 -14  -8  -3    0.19    0.08
  14   8   3    0.10    0.04
  14   8   3    0.12    0.13
 -15  -8  -3    0.17    0.08
  15   8   3    0.16    0.13
 -16  -8  -3   -0.02    0.07
  16   8   3    0.01    0.15
 -17  -8  -3    0.06    0.07
 -17  -8  -3   -0.01    0.15
  17   8   3    0.16    0.15
  10  -9  -3    0.06    0.08
 -10   9   3   -0.08    0.13
   9  -9  -3    0.02    0.12
   9  -9  -3    0.08    0.08
  -9   9   3    0.00    0.14
   8  -9  -3    0.93    0.16
   8  -9  -3    0.91    0.11
  -8   9   3    0.78    0.16
   7  -9  -3    0.68    0.14
   7  -9  -3    0.57    0.10
  -7   9   3    0.87    0.16
   6  -9  -3    0.78    0.14
   6  -9  -3    0.37    0.09
  -6   9   3    0.57    0.14
   5  -9  -3    1.10    0.10
   5  -9  -3    1.30    0.14
  -5   9   3    1.36    0.15
   4  -9  -3    0.63    0.11
   4  -9  -3    0.64    0.09
   4  -9  -3    0.66    0.10
  -4   9   3    0.58    0.12
   3  -9  -3    1.26    0.12
   3  -9  -3    1.40    0.11
   3  -9  -3    1.38    0.10
  -3   9   3    1.25    0.06
  -3   9   3    1.32    0.13
   2  -9  -3    4.63    0.16
   2  -9  -3    4.89    0.19
   2  -9  -3    4.69    0.17
  -2   9   3    4.70    0.11
  -2   9   3    4.99    0.20
   1  -9  -3    4.70    0.16
   1  -9  -3    4.38    0.18
   1  -9  -3    4.65    0.15
  -1   9   3    4.61    0.11
  -1   9   3    4.32    0.18
   0  -9  -3    1.35    0.09
   0  -9  -3    1.37    0.11
   0  -9  -3    1.32    0.10
   0   9   3    1.30    0.06
   0   9   3    1.37    0.10
   0   9   3    1.30    0.12
  -1  -9  -3    0.37    0.07
  -1  -9  -3    0.36    0.07
  -1  -9  -3    0.29    0.07
  -1  -9  -3    0.47    0.08
   1   9   3    0.52    0.06
   1   9   3    0.43    0.04
   1   9   3    0.31    0.09
   1   9   3    0.29    0.07
  -2  -9  -3    2.63    0.10
  -2  -9  -3    2.54    0.13
  -2  -9  -3    2.84    0.13
  -2  -9  -3    2.57    0.11
   2   9   3    2.90    0.13
   2   9   3    2.54    0.14
   2   9   3    2.44    0.11
   2   9   3    2.67    0.08
  -3  -9  -3   -0.01    0.05
  -3  -9  -3   -0.01    0.06
  -3  -9  -3    0.01    0.05
  -3  -9  -3    0.12    0.07
   3   9   3   -0.01    0.07
   3   9   3   -0.02    0.05
   3   9   3    0.07    0.06
  -4  -9  -3    1.27    0.08
  -4  -9  -3    1.22    0.10
  -4  -9  -3    1.25    0.09
  -4  -9  -3    1.31    0.10
   4   9   3    1.32    0.11
   4   9   3    1.29    0.11
   4   9   3    1.23    0.09
   4   9   3    1.14    0.09
   4   9   3    1.28    0.06
  -5  -9  -3    9.31    0.23
  -5  -9  -3    8.78    0.21
  -5  -9  -3    8.92    0.26
  -5  -9  -3    8.95    0.25
   5   9   3    8.63    0.26
   5   9   3    8.94    0.25
   5   9   3    8.95    0.18
   5   9   3    9.06    0.29
  -6  -9  -3    9.58    0.24
  -6  -9  -3    9.88    0.23
  -6  -9  -3    9.93    0.28
  -6  -9  -3    9.44    0.27
   6   9   3    9.47    0.20
   6   9   3    9.15    0.28
  -7  -9  -3    2.82    0.15
  -7  -9  -3    2.99    0.13
  -7  -9  -3    2.69    0.11
   7   9   3    2.67    0.16
   7   9   3    2.85    0.08
  -8  -9  -3   17.79    0.45
  -8  -9  -3   17.76    0.41
  -8  -9  -3   18.28    0.38
   8   9   3   18.02    0.46
   8   9   3   17.98    0.34
  -9  -9  -3    0.16    0.08
  -9  -9  -3    0.10    0.06
  -9  -9  -3    0.14    0.08
   9   9   3    0.26    0.10
   9   9   3    0.19    0.04
 -10  -9  -3    0.28    0.07
 -10  -9  -3    0.43    0.09
  10   9   3    0.30    0.04
  10   9   3    0.27    0.10
 -11  -9  -3    0.01    0.07
  11   9   3    0.17    0.10
  11   9   3    0.12    0.04
 -12  -9  -3    0.59    0.09
  12   9   3    0.72    0.14
  12   9   3    0.65    0.05
 -13  -9  -3    0.16    0.08
  13   9   3    0.17    0.12
 -14  -9  -3    0.18    0.08
  14   9   3    0.32    0.14
 -15  -9  -3    0.08    0.07
  15   9   3    0.05    0.14
 -16  -9  -3    0.04    0.07
  16   9   3   -0.04    0.14
 -17  -9  -3    0.01    0.08
  17   9   3    0.25    0.16
   9 -10  -3   -0.05    0.08
  -9  10   3    0.03    0.14
   8 -10  -3   -0.04    0.08
  -8  10   3   -0.04    0.13
   7 -10  -3    0.12    0.09
  -7  10   3   -0.11    0.12
   6 -10  -3    1.35    0.12
   6 -10  -3    1.16    0.16
  -6  10   3    1.54    0.18
   5 -10  -3    0.68    0.10
   5 -10  -3    0.71    0.13
  -5  10   3    0.78    0.13
   4 -10  -3    0.91    0.10
   4 -10  -3    1.13    0.12
   4 -10  -3    0.87    0.13
  -4  10   3    0.94    0.14
   3 -10  -3    3.88    0.20
   3 -10  -3    3.78    0.17
   3 -10  -3    3.73    0.15
  -3  10   3    3.41    0.20
   2 -10  -3    0.43    0.10
   2 -10  -3    0.20    0.08
   2 -10  -3    0.15    0.07
  -2  10   3    0.29    0.11
   1 -10  -3    3.88    0.14
   1 -10  -3    3.99    0.16
   1 -10  -3    4.08    0.18
  -1  10   3    3.53    0.19
   0 -10  -3    0.53    0.08
   0 -10  -3    0.46    0.09
   0 -10  -3    0.56    0.08
   0  10   3    0.58    0.10
  -1 -10  -3    3.86    0.15
  -1 -10  -3    3.82    0.14
  -1 -10  -3    3.80    0.17
   1  10   3    3.79    0.18
  -2 -10  -3    1.64    0.10
  -2 -10  -3    1.71    0.10
  -2 -10  -3    1.49    0.12
   2  10   3    1.53    0.11
   2  10   3    1.57    0.04
   2  10   3    1.73    0.12
   2  10   3    1.50    0.10
  -3 -10  -3    0.80    0.08
  -3 -10  -3    0.85    0.10
  -3 -10  -3    0.96    0.08
   3  10   3    0.71    0.08
   3  10   3    0.90    0.08
   3  10   3    0.77    0.04
   3  10   3    0.69    0.10
  -4 -10  -3   -0.01    0.05
  -4 -10  -3   -0.07    0.07
  -4 -10  -3   -0.04    0.06
   4  10   3    0.10    0.06
   4  10   3    0.06    0.07
   4  10   3   -0.01    0.02
   4  10   3    0.06    0.06
   4  10   3    0.01    0.03
  -5 -10  -3    0.39    0.06
  -5 -10  -3    0.35    0.08
  -5 -10  -3    0.21    0.06
   5  10   3    0.37    0.07
   5  10   3    0.29    0.08
  -6 -10  -3    0.94    0.09
  -6 -10  -3    1.07    0.08
  -6 -10  -3    1.06    0.11
   6  10   3    1.12    0.11
   6  10   3    0.93    0.04
   6  10   3    1.24    0.10
  -7 -10  -3    1.39    0.12
  -7 -10  -3    1.55    0.11
  -7 -10  -3    1.42    0.09
   7  10   3    1.56    0.14
   7  10   3    1.29    0.05
  -8 -10  -3    4.87    0.21
  -8 -10  -3    5.06    0.18
  -8 -10  -3    5.14    0.16
   8  10   3    4.95    0.11
   8  10   3    5.19    0.22
  -9 -10  -3    9.22    0.26
  -9 -10  -3    9.08    0.23
  -9 -10  -3    8.77    0.28
   9  10   3    8.77    0.17
   9  10   3    8.56    0.30
 -10 -10  -3    0.64    0.08
 -10 -10  -3    0.72    0.10
  10  10   3    0.58    0.12
 -11 -10  -3    0.37    0.08
  11  10   3    0.28    0.12
 -12 -10  -3    0.70    0.09
  12  10   3    0.79    0.14
 -13 -10  -3    0.26    0.09
  13  10   3    0.29    0.13
 -14 -10  -3    0.29    0.09
  14  10   3    0.30    0.13
 -15 -10  -3    0.04    0.08
  15  10   3    0.16    0.14
 -16 -10  -3    0.05    0.08
  16  10   3   -0.04    0.14
   8 -11  -3    0.02    0.09
  -8  11   3   -0.02    0.13
   7 -11  -3   -0.01    0.09
  -7  11   3    0.11    0.13
   6 -11  -3    0.17    0.09
  -6  11   3    0.28    0.13
   5 -11  -3    0.08    0.09
  -5  11   3    0.03    0.13
   4 -11  -3    0.31    0.09
  -4  11   3    0.08    0.12
   3 -11  -3    0.94    0.11
   3 -11  -3    0.89    0.10
  -3  11   3    0.83    0.14
   2 -11  -3    3.32    0.16
   2 -11  -3    3.30    0.19
   2 -11  -3    3.08    0.15
  -2  11   3    3.15    0.18
   1 -11  -3    1.83    0.13
   1 -11  -3    1.71    0.12
   1 -11  -3    1.89    0.15
  -1  11   3    1.57    0.15
   0 -11  -3    1.66    0.11
   0 -11  -3    1.80    0.12
   0 -11  -3    1.86    0.14
   0  11   3    1.71    0.15
  -1 -11  -3    3.21    0.14
  -1 -11  -3    3.23    0.17
  -1 -11  -3    3.08    0.13
   1  11   3    2.58    0.17
  -2 -11  -3    1.53    0.13
  -2 -11  -3    1.32    0.10
  -2 -11  -3    1.48    0.10
   2  11   3    1.26    0.12
  -3 -11  -3    1.10    0.10
  -3 -11  -3    1.00    0.09
  -3 -11  -3    0.96    0.11
   3  11   3    1.23    0.10
   3  11   3    1.06    0.11
  -4 -11  -3    3.07    0.16
  -4 -11  -3    3.08    0.14
  -4 -11  -3    2.93    0.13
   4  11   3    3.06    0.15
   4  11   3    2.98    0.17
  -5 -11  -3    0.25    0.07
  -5 -11  -3    0.30    0.09
  -5 -11  -3    0.22    0.07
   5  11   3    0.20    0.09
   5  11   3    0.41    0.08
  -6 -11  -3    2.54    0.12
  -6 -11  -3    2.12    0.12
  -6 -11  -3    2.34    0.15
   6  11   3    2.21    0.16
   6  11   3    2.35    0.14
  -7 -11  -3    5.25    0.17
  -7 -11  -3    5.57    0.21
  -7 -11  -3    5.74    0.19
   7  11   3    5.04    0.20
   7  11   3    5.26    0.22
  -8 -11  -3    0.71    0.09
  -8 -11  -3    0.79    0.11
  -8 -11  -3    0.63    0.10
   8  11   3    0.67    0.12
   8  11   3    0.58    0.11
  -9 -11  -3   -0.02    0.07
  -9 -11  -3    0.01    0.09
  -9 -11  -3   -0.06    0.08
   9  11   3    0.02    0.09
 -10 -11  -3    1.20    0.12
 -10 -11  -3    0.92    0.13
 -10 -11  -3    1.02    0.10
  10  11   3    1.08    0.14
 -11 -11  -3   -0.01    0.08
  11  11   3    0.13    0.12
 -12 -11  -3    0.04    0.08
  12  11   3   -0.01    0.12
 -13 -11  -3    0.60    0.10
  13  11   3    0.64    0.14
 -14 -11  -3    0.21    0.09
  14  11   3    0.22    0.14
 -15 -11  -3    0.24    0.09
  15  11   3    0.40    0.15
 -16 -11  -3   -0.04    0.09
  16  11   3    0.11    0.14
   7 -12  -3    0.36    0.10
  -7  12   3    0.14    0.14
   6 -12  -3   -0.05    0.09
  -6  12   3   -0.05    0.13
   5 -12  -3    0.01    0.09
  -5  12   3    0.01    0.12
   4 -12  -3    0.50    0.10
  -4  12   3    0.47    0.13
   3 -12  -3    0.32    0.10
  -3  12   3    0.37    0.13
   2 -12  -3    0.10    0.08
   2 -12  -3    0.30    0.10
  -2  12   3    0.14    0.11
   1 -12  -3    0.57    0.10
   1 -12  -3    0.50    0.11
  -1  12   3    0.38    0.12
   0 -12  -3    1.48    0.12
   0 -12  -3    1.43    0.12
   0  12   3    1.26    0.14
  -1 -12  -3    1.69    0.13
  -1 -12  -3    1.76    0.12
   1  12   3    1.55    0.14
  -2 -12  -3    3.30    0.15
  -2 -12  -3    3.39    0.14
   2  12   3    2.92    0.18
  -3 -12  -3    1.48    0.11
  -3 -12  -3    1.44    0.11
   3  12   3    1.19    0.13
  -4 -12  -3    0.29    0.08
  -4 -12  -3    0.17    0.07
   4  12   3    0.24    0.10
   4  12   3    0.40    0.08
  -5 -12  -3    1.58    0.12
  -5 -12  -3    1.60    0.11
   5  12   3    1.48    0.12
   5  12   3    1.60    0.14
  -6 -12  -3    0.16    0.08
  -6 -12  -3   -0.03    0.07
   6  12   3    0.20    0.10
   6  12   3    0.03    0.08
  -7 -12  -3   12.20    0.30
  -7 -12  -3   12.08    0.32
   7  12   3   12.20    0.37
   7  12   3   12.28    0.36
  -8 -12  -3    4.18    0.16
  -8 -12  -3    4.47    0.18
   8  12   3    4.17    0.20
   8  12   3    4.13    0.21
  -9 -12  -3    2.38    0.13
  -9 -12  -3    2.41    0.15
   9  12   3    2.19    0.15
   9  12   3    2.35    0.18
 -10 -12  -3    0.16    0.09
 -10 -12  -3    0.15    0.08
  10  12   3    0.23    0.10
  10  12   3    0.09    0.11
 -11 -12  -3    2.44    0.13
  11  12   3    2.03    0.18
 -12 -12  -3   -0.03    0.08
  12  12   3   -0.02    0.12
 -13 -12  -3   -0.04    0.08
  13  12   3   -0.02    0.12
 -14 -12  -3    0.19    0.09
  14  12   3    0.21    0.14
 -15 -12  -3    0.43    0.10
  15  12   3    0.36    0.15
 -16 -12  -3   -0.06    0.09
  16  12   3    0.00    0.14
   6 -13  -3    0.17    0.10
  -6  13   3    0.45    0.15
   5 -13  -3   -0.03    0.09
  -5  13   3    0.10    0.13
   4 -13  -3    0.01    0.09
  -4  13   3    0.08    0.12
   3 -13  -3    0.00    0.09
  -3  13   3    0.12    0.12
   2 -13  -3    0.83    0.12
  -2  13   3    0.94    0.15
   1 -13  -3    0.18    0.10
   1 -13  -3    0.12    0.09
  -1  13   3    0.08    0.11
   0 -13  -3    0.23    0.10
   0 -13  -3    0.37    0.09
   0  13   3    0.54    0.13
  -1 -13  -3    1.56    0.12
  -1 -13  -3    1.40    0.13
   1  13   3    1.26    0.14
  -2 -13  -3    1.92    0.12
  -2 -13  -3    1.84    0.14
   2  13   3    1.73    0.15
  -3 -13  -3    0.31    0.09
   3  13   3    0.15    0.11
  -4 -13  -3    1.52    0.13
   4  13   3    1.30    0.14
  -5 -13  -3    0.13    0.08
   5  13   3    0.11    0.09
   5  13   3    0.25    0.11
  -6 -13  -3    0.14    0.08
  -6 -13  -3    0.04    0.08
   6  13   3    0.15    0.10
   6  13   3    0.22    0.09
  -7 -13  -3    0.18    0.08
  -7 -13  -3    0.24    0.09
   7  13   3    0.13    0.10
   7  13   3    0.24    0.09
  -8 -13  -3    4.75    0.18
  -8 -13  -3    5.06    0.20
   8  13   3    4.55    0.22
   8  13   3    4.86    0.22
  -9 -13  -3    0.19    0.10
  -9 -13  -3    0.14    0.09
   9  13   3    0.13    0.10
   9  13   3    0.11    0.11
 -10 -13  -3    0.30    0.10
 -10 -13  -3    0.17    0.08
  10  13   3    0.32    0.13
  10  13   3    0.42    0.11
 -11 -13  -3    0.47    0.09
  11  13   3    0.41    0.13
  11  13   3    0.49    0.13
 -12 -13  -3    0.73    0.11
  12  13   3    0.90    0.15
  12  13   3    0.83    0.15
 -13 -13  -3    0.47    0.10
  13  13   3    0.70    0.16
  13  13   3    0.39    0.14
 -14 -13  -3    0.53    0.11
  14  13   3    0.54    0.15
  14  13   3    0.27    0.13
 -15 -13  -3   -0.26    0.09
  15  13   3    0.03    0.13
  15  13   3    0.00    0.14
 -16 -13  -3    0.01    0.09
  16  13   3    0.19    0.15
   5 -14  -3    0.04    0.10
  -5  14   3   -0.07    0.12
   4 -14  -3    0.45    0.11
  -4  14   3    0.30    0.14
   3 -14  -3   -0.14    0.09
  -3  14   3   -0.11    0.12
   2 -14  -3   -0.01    0.09
  -2  14   3    0.03    0.12
   1 -14  -3    0.24    0.10
  -1  14   3    0.32    0.13
   0 -14  -3    0.40    0.10
   0 -14  -3    0.66    0.12
   0  14   3    0.41    0.13
  -1 -14  -3    0.15    0.10
   1  14   3   -0.04    0.10
  -2 -14  -3    0.26    0.10
   2  14   3    0.24    0.11
  -3 -14  -3   -0.02    0.09
   3  14   3   -0.01    0.10
  -4 -14  -3    0.05    0.09
   4  14   3   -0.01    0.10
  -5 -14  -3    1.59    0.13
   5  14   3    1.48    0.15
  -6 -14  -3    2.83    0.16
   6  14   3    2.82    0.20
  -7 -14  -3    0.67    0.11
   7  14   3    0.85    0.12
   7  14   3    0.66    0.13
  -8 -14  -3    0.01    0.09
  -8 -14  -3   -0.06    0.09
   8  14   3   -0.02    0.11
   8  14   3   -0.14    0.09
  -9 -14  -3    1.30    0.12
  -9 -14  -3    1.46    0.14
   9  14   3    1.17    0.15
   9  14   3    1.42    0.15
 -10 -14  -3    0.05    0.10
 -10 -14  -3    0.03    0.09
  10  14   3    0.02    0.10
  10  14   3   -0.07    0.12
 -11 -14  -3    1.41    0.13
  11  14   3    1.37    0.17
  11  14   3    1.57    0.16
 -12 -14  -3    0.33    0.11
  12  14   3    0.26    0.12
  12  14   3    0.28    0.14
 -13 -14  -3    0.18    0.10
  13  14   3    0.16    0.13
  13  14   3    0.28    0.14
 -14 -14  -3   -0.04    0.09
  14  14   3    0.03    0.13
  14  14   3    0.08    0.14
 -15 -14  -3   -0.04    0.09
  15  14   3    0.34    0.15
  15  14   3    0.10    0.13
   3 -15  -3    0.32    0.11
  -3  15   3    0.11    0.13
   2 -15  -3   -0.01    0.10
  -2  15   3    0.11    0.12
   1 -15  -3    0.33    0.11
  -1  15   3    0.22    0.12
   0 -15  -3    0.01    0.10
   0  15   3    0.04    0.11
  -1 -15  -3    0.92    0.13
   1  15   3    0.94    0.14
  -2 -15  -3    1.82    0.15
   2  15   3    1.15    0.16
  -3 -15  -3    0.52    0.11
   3  15   3    0.40    0.13
  -4 -15  -3   -0.09    0.09
   4  15   3   -0.21    0.10
  -5 -15  -3    0.00    0.09
   5  15   3    0.11    0.11
  -6 -15  -3    0.73    0.12
   6  15   3    0.54    0.13
  -7 -15  -3    2.71    0.17
   7  15   3    2.64    0.19
  -8 -15  -3    0.14    0.11
   8  15   3   -0.05    0.11
  -9 -15  -3    1.49    0.13
  -9 -15  -3    1.65    0.15
   9  15   3    1.42    0.16
   9  15   3    1.44    0.17
 -10 -15  -3    1.70    0.14
  10  15   3    1.82    0.17
  10  15   3    1.67    0.18
 -11 -15  -3    0.17    0.10
  11  15   3    0.17    0.13
  11  15   3    0.02    0.12
 -12 -15  -3    0.02    0.10
  12  15   3    0.01    0.12
  12  15   3    0.10    0.12
 -13 -15  -3    0.05    0.10
  13  15   3   -0.04    0.12
  13  15   3   -0.12    0.12
 -14 -15  -3   -0.03    0.10
  14  15   3   -0.18    0.12
  14  15   3    0.06    0.12
   2 -16  -3    0.04    0.11
  -2  16   3    0.23    0.13
   1 -16  -3   -0.01    0.10
  -1  16   3   -0.04    0.12
   0 -16  -3    0.03    0.10
   0  16   3    0.13    0.12
   1  16   3    0.03    0.12
   2  16   3    0.93    0.15
  -3 -16  -3    0.68    0.13
   3  16   3    0.67    0.14
  -4 -16  -3    0.17    0.11
   4  16   3    0.12    0.12
  -5 -16  -3   -0.06    0.10
   5  16   3    0.03    0.11
  -6 -16  -3    0.09    0.10
   6  16   3   -0.19    0.11
  -7 -16  -3    0.12    0.10
   7  16   3    0.19    0.13
  -8 -16  -3    0.07    0.10
   8  16   3   -0.05    0.11
   9  16   3    0.03    0.12
 -10 -16  -3   -0.04    0.10
  10  16   3   -0.15    0.11
  10  16   3   -0.06    0.12
 -11 -16  -3    0.46    0.11
  11  16   3    0.47    0.14
  11  16   3    0.79    0.15
 -12 -16  -3    0.05    0.10
  12  16   3   -0.10    0.12
  12  16   3    0.03    0.12
 -13 -16  -3    0.15    0.10
  13  16   3    0.01    0.13
  13  16   3    0.19    0.13
   0 -17  -3   -0.04    0.10
   0  17   3   -0.01    0.12
   1  17   3    0.11    0.12
   2  17   3    0.21    0.13
   3  17   3    0.38    0.13
   4  17   3   -0.14    0.11
   5  17   3   -0.02    0.12
   6  17   3   -0.18    0.11
   7  17   3    0.23    0.12
   8  17   3    1.36    0.17
   9  17   3    0.32    0.14
 -10 -17  -3    0.58    0.12
  10  17   3    0.58    0.15
 -11 -17  -3   -0.02    0.10
  11  17   3    0.11    0.13
 -12 -17  -3   -0.11    0.10
  12  17   3    0.08    0.13
   3  18   3    0.19    0.13
   4  18   3    0.10    0.13
   5  18   3    0.05    0.13
   6  18   3   -0.13    0.12
   7  18   3    0.23    0.13
   8  18   3    0.02    0.12
   9  18   3    0.48    0.14
  10  18   3    0.19    0.13
   9  16  -4    0.12    0.14
  -9 -16   4    0.18    0.12
   8  16  -4    0.17    0.14
  -8 -16   4   -0.12    0.10
   7  16  -4    0.39    0.15
  -7 -16   4    0.24    0.12
   6  16  -4    0.37    0.15
  -6 -16   4    0.13    0.11
   5  16  -4    0.38    0.15
  -5 -16   4    0.48    0.12
   4  16  -4    0.39    0.15
  -4 -16   4    0.50    0.12
  -3 -16   4    0.42    0.12
  -2 -16   4    0.07    0.11
  11  15  -4    0.08    0.15
 -11 -15   4    0.23    0.12
  10  15  -4   -0.03    0.14
 -10 -15   4    0.01    0.11
   9  15  -4   -0.04    0.12
  -9 -15   4    0.12    0.11
   8  15  -4    0.16    0.13
  -8 -15   4    0.28    0.11
   7  15  -4    0.16    0.13
  -7 -15   4    0.04    0.10
   6  15  -4    0.09    0.13
  -6 -15   4    0.03    0.10
   5  15  -4    0.58    0.15
  -5 -15   4    0.33    0.11
   4  15  -4    0.05    0.13
  -4 -15   4    0.09    0.10
   3  15  -4   -0.03    0.13
  -3 -15   4    0.06    0.10
  -2 -15   4    0.04    0.10
  -1 -15   4    0.01    0.10
   0 -15   4    0.11    0.11
   1 -15   4    0.23    0.12
  12  14  -4    0.32    0.15
 -12 -14   4    0.15    0.12
  11  14  -4    0.89    0.17
 -11 -14   4    0.58    0.13
  10  14  -4    1.22    0.18
 -10 -14   4    0.77    0.13
   9  14  -4    0.21    0.14
  -9 -14   4    0.09    0.10
   8  14  -4    0.16    0.13
  -8 -14   4    0.06    0.09
   7  14  -4    0.30    0.13
  -7 -14   4    0.28    0.10
   6  14  -4   -0.11    0.12
  -6 -14   4   -0.03    0.09
   5  14  -4    0.84    0.16
   5  14  -4    0.94    0.10
  -5 -14   4    0.85    0.11
   4  14  -4    0.90    0.15
   4  14  -4    0.85    0.10
  -4 -14   4    0.87    0.12
   3  14  -4   -0.05    0.11
  -3 -14   4    0.02    0.09
   2  14  -4    0.25    0.13
  -2 -14   4    0.28    0.10
   1  14  -4    0.13    0.13
  -1 -14   4    0.17    0.10
   0 -14   4   -0.02    0.09
   1 -14   4    0.08    0.10
  -2  14  -4    0.17    0.09
   2 -14   4    0.19    0.11
  -3  14  -4    0.01    0.09
   3 -14   4    0.13    0.11
  13  13  -4    0.15    0.14
 -13 -13   4    0.20    0.13
  12  13  -4    0.13    0.14
 -12 -13   4    0.01    0.10
  11  13  -4    0.15    0.13
 -11 -13   4    0.05    0.11
  10  13  -4    0.93    0.17
 -10 -13   4    0.89    0.12
   9  13  -4    0.23    0.13
  -9 -13   4    0.26    0.10
   8  13  -4    0.63    0.14
  -8 -13   4    0.65    0.11
   7  13  -4    0.08    0.11
  -7 -13   4   -0.01    0.08
   6  13  -4    0.62    0.14
   6  13  -4    0.45    0.08
  -6 -13   4    0.54    0.10
   5  13  -4    0.04    0.07
   5  13  -4    0.07    0.11
  -5 -13   4    0.04    0.08
   4  13  -4    0.59    0.14
   4  13  -4    0.57    0.09
  -4 -13   4    0.57    0.10
   3  13  -4    0.18    0.12
  -3 -13   4    0.30    0.09
   2  13  -4    0.01    0.12
  -2 -13   4   -0.05    0.08
   1  13  -4    0.32    0.13
  -1 -13   4    0.24    0.09
   0  13  -4   -0.05    0.12
   0 -13   4    0.11    0.10
  -1  13  -4    0.11    0.13
  -1  13  -4   -0.02    0.08
   1 -13   4   -0.06    0.10
  -2  13  -4    0.09    0.09
   2 -13   4    0.10    0.11
  -3  13  -4    0.00    0.08
   3 -13   4    0.09    0.11
  -4  13  -4   -0.05    0.08
   4 -13   4    0.04    0.11
   5 -13   4    0.09    0.12
  14  12  -4    0.06    0.08
  14  12  -4   -0.03    0.12
 -14 -12   4    0.13    0.13
  13  12  -4    0.11    0.08
  13  12  -4   -0.01    0.13
 -13 -12   4    0.10    0.12
  12  12  -4    0.03    0.12
  12  12  -4    0.06    0.07
 -12 -12   4    0.04    0.11
  11  12  -4    0.06    0.12
  11  12  -4    0.14    0.07
 -11 -12   4    0.13    0.10
  10  12  -4   -0.02    0.06
  10  12  -4    0.15    0.12
 -10 -12   4    0.03    0.10
   9  12  -4    0.61    0.13
  -9 -12   4    0.44    0.10
   8  12  -4    0.09    0.12
  -8 -12   4   -0.06    0.08
   7  12  -4    1.27    0.16
   7  12  -4    1.66    0.11
  -7 -12   4    1.38    0.12
   6  12  -4    3.81    0.15
   6  12  -4    3.77    0.21
  -6 -12   4    3.75    0.16
   5  12  -4    2.37    0.19
   5  12  -4    2.53    0.13
  -5 -12   4    2.51    0.14
   4  12  -4    0.66    0.08
   4  12  -4    0.47    0.12
  -4 -12   4    0.58    0.09
   3  12  -4    0.47    0.13
   3  12  -4    0.64    0.08
  -3 -12   4    0.41    0.09
   2  12  -4    0.31    0.12
  -2 -12   4    0.16    0.08
   1  12  -4    0.10    0.11
  -1 -12   4    0.14    0.08
   0  12  -4    0.09    0.07
   0  12  -4    0.05    0.11
   0 -12   4    0.20    0.09
  -1  12  -4    0.16    0.12
  -1  12  -4   -0.05    0.07
   1 -12   4    0.12    0.09
  -2  12  -4    0.52    0.09
   2 -12   4    0.48    0.11
  -3  12  -4    3.01    0.16
   3 -12   4    3.21    0.19
  -4  12  -4    1.01    0.11
   4 -12   4    0.98    0.13
  -5  12  -4    0.07    0.09
   5 -12   4    0.03    0.11
  -6  12  -4    0.32    0.10
   6 -12   4    0.19    0.13
  14  11  -4    0.05    0.12
  14  11  -4   -0.03    0.09
 -14 -11   4    0.03    0.12
  13  11  -4    0.06    0.09
  13  11  -4   -0.01    0.12
 -13 -11   4    0.09    0.11
  12  11  -4    0.38    0.09
  12  11  -4    0.10    0.12
 -12 -11   4    0.24    0.11
  11  11  -4    0.61    0.13
  11  11  -4    0.90    0.10
 -11 -11   4    0.75    0.12
  10  11  -4    0.15    0.08
  10  11  -4    0.11    0.11
 -10 -11   4    0.10    0.09
   9  11  -4    0.54    0.12
   9  11  -4    0.75    0.08
  -9 -11   4    0.75    0.11
   8  11  -4    0.58    0.07
   8  11  -4    0.42    0.12
  -8 -11   4    0.59    0.09
   7  11  -4   -0.04    0.06
   7  11  -4    0.03    0.05
   7  11  -4   -0.01    0.11
  -7 -11   4    0.09    0.08
   6  11  -4    0.16    0.07
   6  11  -4    0.15    0.11
  -6 -11   4    0.25    0.08
   5  11  -4    1.77    0.11
   5  11  -4    1.59    0.15
  -5 -11   4    1.49    0.11
   4  11  -4    0.44    0.07
   4  11  -4    0.46    0.12
  -4 -11   4    0.19    0.08
  -4 -11   4    0.40    0.08
   3  11  -4    0.09    0.07
   3  11  -4    0.11    0.10
  -3 -11   4    0.00    0.08
  -3 -11   4   -0.06    0.07
   2  11  -4    1.58    0.10
   2  11  -4    1.71    0.16
  -2 -11   4    1.50    0.11
   1  11  -4    0.00    0.10
  -1 -11   4   -0.03    0.08
   0  11  -4    1.03    0.14
   0  11  -4    1.15    0.09
   0 -11   4    0.99    0.10
  -1  11  -4    1.08    0.10
  -1  11  -4    1.15    0.14
   1 -11   4    1.08    0.11
  -2  11  -4    0.07    0.11
  -2  11  -4   -0.01    0.07
   2 -11   4    0.02    0.09
  -3  11  -4    0.25    0.08
   3 -11   4    0.45    0.11
  -4  11  -4    0.52    0.10
  -4  11  -4    0.61    0.08
   4 -11   4    0.59    0.12
  -5  11  -4    0.59    0.10
   5 -11   4    0.42    0.12
  -6  11  -4    0.06    0.09
   6 -11   4    0.05    0.11
  -7  11  -4    0.09    0.09
   7 -11   4    0.07    0.12
  15  10  -4    0.19    0.14
  15  10  -4    0.12    0.11
 -15 -10   4    0.09    0.12
  14  10  -4    0.36    0.14
  14  10  -4    0.48    0.11
 -14 -10   4    0.36    0.13
  13  10  -4    0.09    0.09
  13  10  -4    0.06    0.12
 -13 -10   4    0.02    0.11
  12  10  -4    0.03    0.11
  12  10  -4    0.15    0.09
 -12 -10   4    0.13    0.11
  11  10  -4    0.57    0.10
  11  10  -4    0.25    0.12
 -11 -10   4    0.56    0.11
  10  10  -4    1.50    0.17
  10  10  -4    1.34    0.11
 -10 -10   4    1.37    0.13
   9  10  -4    0.01    0.08
   9  10  -4    0.00    0.10
  -9 -10   4    0.00    0.08
   8  10  -4    6.02    0.25
   8  10  -4    5.91    0.18
   8  10  -4    5.99    0.19
  -8 -10   4    5.59    0.19
   7  10  -4    2.24    0.10
   7  10  -4    2.23    0.11
   7  10  -4    2.09    0.17
  -7 -10   4    2.09    0.12
   6  10  -4    4.99    0.22
   6  10  -4    4.89    0.16
   6  10  -4    4.89    0.14
  -6 -10   4    4.98    0.21
  -6 -10   4    4.74    0.17
   5  10  -4   12.05    0.38
   5  10  -4   12.74    0.29
   5  10  -4   12.48    0.26
  -5 -10   4   12.16    0.30
  -5 -10   4   12.95    0.36
   4  10  -4    0.89    0.12
   4  10  -4    1.34    0.09
  -4 -10   4    1.16    0.10
  -4 -10   4    1.13    0.09
   3  10  -4    0.41    0.07
   3  10  -4    0.36    0.10
  -3 -10   4    0.43    0.08
  -3 -10   4    0.54    0.07
   2  10  -4    0.69    0.12
   2  10  -4    0.71    0.07
  -2 -10   4    0.48    0.08
  -2 -10   4    0.46    0.09
   1  10  -4   12.35    0.37
  -1 -10   4   11.63    0.35
  -1 -10   4   11.71    0.29
   0  10  -4    2.23    0.08
   0  10  -4    2.08    0.11
   0  10  -4    2.06    0.17
   0 -10   4    2.00    0.15
   0 -10   4    2.19    0.12
  -1  10  -4    5.88    0.26
  -1  10  -4    5.78    0.18
  -1  10  -4    6.43    0.16
   1 -10   4    6.06    0.20
  -2  10  -4    6.12    0.19
  -2  10  -4    5.75    0.26
  -2  10  -4    6.10    0.17
   2 -10   4    6.06    0.20
  -3  10  -4    1.31    0.10
  -3  10  -4    1.07    0.10
   3 -10   4    1.02    0.11
  -4  10  -4    0.03    0.08
  -4  10  -4    0.07    0.07
   4 -10   4   -0.02    0.09
  -5  10  -4    1.48    0.12
  -5  10  -4    1.20    0.12
   5 -10   4    1.21    0.13
  -6  10  -4   -0.17    0.08
  -6  10  -4   -0.01    0.09
   6 -10   4   -0.12    0.10
  -7  10  -4   -0.06    0.09
  -7  10  -4    0.03    0.09
   7 -10   4   -0.20    0.10
  -8  10  -4   -0.03    0.09
   8 -10   4   -0.14    0.11
  15   9  -4   -0.05    0.10
  15   9  -4    0.01    0.12
  14   9  -4    0.73    0.15
  14   9  -4    0.97    0.13
 -14  -9   4    1.26    0.16
  13   9  -4    0.31    0.13
  13   9  -4    0.38    0.11
 -13  -9   4    0.39    0.13
  12   9  -4    0.00    0.09
  12   9  -4    0.03    0.11
 -12  -9   4   -0.11    0.10
  11   9  -4    0.32    0.12
  11   9  -4    0.37    0.09
 -11  -9   4    0.47    0.11
  10   9  -4    0.01    0.08
  10   9  -4   -0.01    0.10
 -10  -9   4    0.07    0.09
   9   9  -4   -0.12    0.07
   9   9  -4   -0.08    0.09
  -9  -9   4   -0.02    0.08
   8   9  -4    1.60    0.11
   8   9  -4    1.98    0.16
   8   9  -4    1.61    0.11
  -8  -9   4    1.57    0.12
   7   9  -4    0.36    0.07
   7   9  -4    0.27    0.07
   7   9  -4    0.29    0.10
  -7  -9   4    0.13    0.07
  -7  -9   4    0.13    0.08
   6   9  -4    0.52    0.07
   6   9  -4    0.60    0.07
   6   9  -4    0.46    0.11
  -6  -9   4    0.45    0.09
  -6  -9   4    0.41    0.07
   5   9  -4    4.82    0.21
   5   9  -4    4.69    0.13
   5   9  -4    4.60    0.14
  -5  -9   4    4.58    0.15
  -5  -9   4    4.67    0.19
   4   9  -4   13.71    0.29
   4   9  -4   13.43    0.28
   4   9  -4   13.77    0.39
   4   9  -4   12.90    0.32
  -4  -9   4   13.39    0.30
  -4  -9   4   13.49    0.37
   3   9  -4    0.19    0.09
   3   9  -4    0.21    0.06
   3   9  -4    0.28    0.06
  -3  -9   4    0.21    0.07
  -3  -9   4    0.24    0.06
   2   9  -4    9.56    0.23
   2   9  -4    9.50    0.25
   2   9  -4    9.78    0.31
  -2  -9   4    9.52    0.23
  -2  -9   4    9.73    0.28
   1   9  -4    0.66    0.08
   1   9  -4    0.76    0.12
   1   9  -4    0.77    0.07
   1   9  -4    0.72    0.07
  -1  -9   4    0.57    0.08
  -1  -9   4    0.68    0.07
   0   9  -4    0.05    0.09
   0   9  -4    0.13    0.04
   0   9  -4    0.10    0.06
   0  -9   4    0.20    0.07
   0  -9   4    0.14    0.07
  -1   9  -4    0.50    0.07
  -1   9  -4    0.71    0.06
  -1   9  -4    0.63    0.11
   1  -9   4    0.56    0.09
   1  -9   4    0.64    0.08
  -2   9  -4    0.00    0.06
  -2   9  -4    0.09    0.06
  -2   9  -4   -0.04    0.09
   2  -9   4   -0.03    0.07
  -3   9  -4    1.51    0.10
  -3   9  -4    1.50    0.10
   3  -9   4    1.49    0.11
  -4   9  -4    0.37    0.08
  -4   9  -4    0.55    0.09
   4  -9   4    0.38    0.09
  -5   9  -4    0.65    0.10
  -5   9  -4    0.51    0.10
   5  -9   4    0.49    0.11
  -6   9  -4    2.88    0.16
  -6   9  -4    2.87    0.16
   6  -9   4    2.85    0.18
  -7   9  -4    0.91    0.12
  -7   9  -4    0.89    0.12
   7  -9   4    1.04    0.13
  -8   9  -4    0.05    0.10
   8  -9   4   -0.12    0.11
  -9   9  -4    0.08    0.10
   9  -9   4    0.01    0.12
  15   8  -4    0.09    0.12
  15   8  -4    0.09    0.11
  14   8  -4    0.13    0.12
  14   8  -4    0.15    0.11
 -14  -8   4   -0.03    0.11
  13   8  -4    0.34    0.13
  13   8  -4    0.38    0.11
 -13  -8   4    0.54    0.13
  12   8  -4    0.93    0.15
  12   8  -4    1.19    0.13
 -12  -8   4    0.93    0.13
  11   8  -4    0.65    0.11
  11   8  -4    0.67    0.13
 -11  -8   4    0.75    0.12
  10   8  -4    6.04    0.26
  10   8  -4    5.82    0.21
 -10  -8   4    5.35    0.20
   9   8  -4    4.64    0.21
   9   8  -4    4.63    0.18
  -9  -8   4    4.52    0.18
   8   8  -4    2.14    0.12
   8   8  -4    2.24    0.15
   8   8  -4    2.13    0.11
  -8  -8   4    2.22    0.12
   7   8  -4   10.77    0.26
   7   8  -4    9.81    0.32
   7   8  -4   10.21    0.25
  -7  -8   4   10.19    0.32
  -7  -8   4    9.87    0.26
   6   8  -4   14.37    0.40
   6   8  -4   14.67    0.31
   6   8  -4   14.38    0.32
  -6  -8   4   14.15    0.39
  -6  -8   4   14.00    0.32
   5   8  -4    1.77    0.08
   5   8  -4    1.77    0.13
   5   8  -4    1.73    0.09
  -5  -8   4    1.73    0.09
  -5  -8   4    1.64    0.12
   4   8  -4    2.50    0.10
   4   8  -4    2.38    0.08
   4   8  -4    2.44    0.11
   4   8  -4    2.47    0.15
  -4  -8   4    2.46    0.10
  -4  -8   4    2.15    0.13
  -4  -8   4    2.42    0.13
   3   8  -4    2.91    0.12
   3   8  -4    2.86    0.11
   3   8  -4    3.54    0.16
  -3  -8   4    2.81    0.14
  -3  -8   4    3.02    0.15
  -3  -8   4    2.78    0.11
   2   8  -4   52.71    1.20
   2   8  -4   54.51    1.09
   2   8  -4   54.16    0.98
  -2  -8   4   53.57    1.04
  -2  -8   4   52.54    1.20
  -2  -8   4   53.83    1.24
   1   8  -4    8.38    0.28
   1   8  -4    8.89    0.21
   1   8  -4    8.50    0.21
   1   8  -4    8.78    0.23
  -1  -8   4    8.46    0.25
  -1  -8   4    8.61    0.21
  -1  -8   4    9.06    0.27
   0   8  -4   11.79    0.26
   0   8  -4   11.23    0.35
   0   8  -4   12.20    0.26
   0   8  -4   12.17    0.29
   0  -8   4   12.12    0.33
   0  -8   4   11.88    0.27
  -1   8  -4    1.38    0.13
  -1   8  -4    1.55    0.08
  -1   8  -4    1.44    0.09
   1  -8   4    1.41    0.09
   1  -8   4    1.35    0.12
  -2   8  -4    2.52    0.16
  -2   8  -4    2.36    0.10
  -2   8  -4    2.41    0.11
   2  -8   4    2.41    0.11
   2  -8   4    2.46    0.15
  -3   8  -4    4.27    0.15
  -3   8  -4    4.49    0.15
   3  -8   4    4.27    0.15
   3  -8   4    4.32    0.19
  -4   8  -4    1.32    0.10
  -4   8  -4    1.38    0.10
   4  -8   4    1.41    0.11
  -5   8  -4    1.59    0.12
  -5   8  -4    1.61    0.11
   5  -8   4    1.48    0.12
  -6   8  -4    1.00    0.11
  -6   8  -4    0.83    0.11
   6  -8   4    0.86    0.11
  -7   8  -4    1.26    0.12
  -7   8  -4    1.42    0.13
   7  -8   4    1.23    0.13
  -8   8  -4    0.46    0.11
   8  -8   4    0.50    0.12
  -9   8  -4    0.02    0.10
   9  -8   4   -0.18    0.10
 -10   8  -4   -0.17    0.09
  10  -8   4   -0.27    0.11
  16   7  -4    0.09    0.12
  16   7  -4   -0.04    0.13
 -16  -7   4   -0.01    0.10
  15   7  -4    0.07    0.13
  15   7  -4    0.10    0.12
  14   7  -4   -0.04    0.11
  14   7  -4    0.05    0.11
 -14  -7   4    0.00    0.11
  13   7  -4    1.29    0.16
  13   7  -4    1.42    0.15
 -13  -7   4    1.31    0.15
  12   7  -4    0.26    0.12
  12   7  -4    0.20    0.10
 -12  -7   4    0.09    0.10
  11   7  -4    0.02    0.10
  11   7  -4   -0.10    0.09
 -11  -7   4    0.03    0.09
  10   7  -4    0.89    0.11
  10   7  -4    0.56    0.12
 -10  -7   4    0.69    0.10
   9   7  -4    1.90    0.12
   9   7  -4    1.64    0.14
  -9  -7   4    1.80    0.12
   8   7  -4    3.00    0.14
   8   7  -4    3.19    0.17
   8   7  -4    2.97    0.13
  -8  -7   4    2.89    0.13
  -8  -7   4    3.60    0.18
   7   7  -4    0.79    0.11
   7   7  -4    0.78    0.07
   7   7  -4    0.68    0.08
  -7  -7   4    0.68    0.08
  -7  -7   4    0.63    0.09
   6   7  -4   76.47    1.36
   6   7  -4   75.28    1.63
   6   7  -4   74.24    1.48
  -6  -7   4   73.82    1.67
  -6  -7   4   73.37    1.45
   5   7  -4   22.09    0.56
   5   7  -4   22.67    0.47
   5   7  -4   23.05    0.44
  -5  -7   4   22.07    0.46
  -5  -7   4   23.03    0.56
  -5  -7   4   22.44    0.55
   4   7  -4   24.24    0.49
   4   7  -4   24.11    0.52
   4   7  -4   24.42    0.47
   4   7  -4   24.71    0.60
  -4  -7   4   24.27    0.59
  -4  -7   4   24.17    0.58
  -4  -7   4   24.44    0.49
   3   7  -4    4.86    0.20
   3   7  -4    4.99    0.13
   3   7  -4    5.00    0.15
  -3  -7   4    4.90    0.17
  -3  -7   4    4.89    0.13
  -3  -7   4    5.07    0.17
   2   7  -4   12.55    0.26
   2   7  -4   12.41    0.35
   2   7  -4   12.81    0.29
  -2  -7   4   12.87    0.32
  -2  -7   4   12.41    0.26
  -2  -7   4   12.53    0.33
   1   7  -4    2.01    0.09
   1   7  -4    1.74    0.13
   1   7  -4    1.86    0.09
   1   7  -4    1.82    0.09
  -1  -7   4    1.74    0.10
  -1  -7   4    1.79    0.11
  -1  -7   4    1.74    0.07
   0   7  -4    2.93    0.10
   0   7  -4    2.73    0.16
   0   7  -4    2.90    0.08
   0   7  -4    2.74    0.11
   0  -7   4    2.88    0.10
   0  -7   4    2.73    0.13
   0  -7   4    2.87    0.13
  -1   7  -4    4.40    0.19
  -1   7  -4    4.57    0.13
  -1   7  -4    4.51    0.15
  -1   7  -4    4.73    0.13
   1  -7   4    4.62    0.13
   1  -7   4    4.44    0.17
  -2   7  -4    1.09    0.08
  -2   7  -4    1.04    0.12
  -2   7  -4    1.08    0.09
  -2   7  -4    1.14    0.07
   2  -7   4    1.03    0.10
   2  -7   4    1.04    0.08
  -3   7  -4    3.06    0.13
  -3   7  -4    3.07    0.16
  -3   7  -4    3.20    0.12
   3  -7   4    2.93    0.12
   3  -7   4    3.07    0.16
  -4   7  -4   11.70    0.28
  -4   7  -4   11.94    0.30
   4  -7   4   11.57    0.29
   4  -7   4   11.89    0.35
  -5   7  -4    0.54    0.09
  -5   7  -4    0.62    0.09
   5  -7   4    0.41    0.09
  -6   7  -4   -0.07    0.08
  -6   7  -4    0.02    0.07
   6  -7   4   -0.01    0.09
  -7   7  -4    0.19    0.09
  -7   7  -4    0.18    0.08
   7  -7   4    0.19    0.10
  -8   7  -4    0.19    0.09
  -8   7  -4    0.14    0.09
   8  -7   4    0.32    0.11
  -9   7  -4   -0.11    0.10
   9  -7   4   -0.07    0.10
 -10   7  -4   -0.06    0.10
  10  -7   4    0.03    0.11
 -11   7  -4   -0.10    0.11
  16   6  -4   -0.05    0.13
  16   6  -4   -0.14    0.11
 -16  -6   4    0.07    0.10
  15   6  -4    0.10    0.12
  15   6  -4   -0.10    0.12
 -15  -6   4   -0.02    0.10
  14   6  -4    0.18    0.13
  14   6  -4    0.26    0.12
 -14  -6   4    0.45    0.14
[truncated: 808,932 more chars]
