# Supplementary material for: Crystal structure of 2-(di­phenyl­phos­phanyl)phenyl 4-(hy­droxy­meth­yl)benzoate
Source: Acta Crystallogr Sect E Struct Rep Online. 2014 Nov 26;70(Pt 12):o1288–9. doi: 10.1107/S1600536814024623 (PMC4257391; doi:10.1107/S1600536814024623)
Supplement: Supplementary file 2 [file e-70-o1288-Isup2.hkl]

#
# h,k,l, Fc-squared, Fo-squared, sigma(Fo-squared), status flag
#
data_I
_shelx_title ' 1 in P-1'
_shelx_refln_list_code          4
_shelx_F_calc_maximum       89.36
_exptl_crystal_F_000       432.00
_reflns_d_resolution_high  0.5695

loop_
 _space_group_symop_operation_xyz
 'x, y, z'
 '-x, -y, -z'

_cell_length_a     9.8197
_cell_length_b    10.6503
_cell_length_c    11.6744
_cell_angle_alpha  74.245
_cell_angle_beta   80.428
_cell_angle_gamma  66.493

_shelx_F_squared_multiplier     1.000

loop_
 _refln_index_h
 _refln_index_k
 _refln_index_l
 _refln_F_squared_calc
 _refln_F_squared_meas
 _refln_F_squared_sigma
 _refln_observed_status
   1   0   0         84.02         60.47         0.97 o
   2   0   0       2571.23       2728.08        34.15 o
   3   0   0       1290.69       1368.70        11.45 o
   4   0   0         83.00         59.51         0.50 o
   5   0   0          9.59          9.75         0.21 o
   6   0   0          0.25         -0.14         0.14 o
   7   0   0         33.38         33.28         0.41 o
   8   0   0         16.99         14.47         0.34 o
   9   0   0        138.22        135.80         1.31 o
  10   0   0         49.06         45.61         0.71 o
  11   0   0          0.28          0.62         0.32 o
  12   0   0          2.12          1.86         0.41 o
  13   0   0          6.38          7.54         0.62 o
  14   0   0          0.73          0.55         0.31 o
  15   0   0          0.06         -0.34         0.44 o
 -15   1   0          0.00         -0.31         0.44 o
 -14   1   0          1.03          0.80         0.48 o
 -13   1   0          1.08          1.06         0.36 o
 -12   1   0          8.15          9.44         0.45 o
 -11   1   0          0.10          0.28         0.33 o
 -10   1   0          6.84          7.92         0.41 o
  -9   1   0          0.04          0.35         0.29 o
  -8   1   0         33.05         33.21         0.52 o
  -7   1   0         15.34         16.43         0.31 o
  -6   1   0          4.58          3.42         0.17 o
  -5   1   0         96.07         93.04         0.83 o
  -4   1   0        358.31        421.16         3.19 o
  -3   1   0        805.06        893.24        10.81 o
  -2   1   0       4435.62       4882.83        56.32 o
  -1   1   0        136.28        129.76         2.25 o
   1   1   0       1601.42       1481.43        22.93 o
   2   1   0        472.83        492.30         5.66 o
   3   1   0        105.49        142.58         1.42 o
   4   1   0        476.25        470.42         3.45 o
   5   1   0         14.74          9.97         0.20 o
   6   1   0        270.50        276.97         1.85 o
   7   1   0          2.88          1.37         0.16 o
   8   1   0          2.47          2.81         0.24 o
   9   1   0          7.74          8.57         0.32 o
  10   1   0         21.95         22.43         0.58 o
  11   1   0          3.75          4.27         0.36 o
  12   1   0          0.24          0.13         0.45 o
  13   1   0          7.74          7.15         0.42 o
  14   1   0          1.67          2.05         0.35 o
  15   1   0          0.01         -0.04         0.33 o
  16   1   0          0.25         -0.85         0.85 o
 -14   2   0          0.00         -0.45         0.59 o
 -13   2   0          2.14          1.40         0.54 o
 -12   2   0          4.32          4.99         0.54 o
 -11   2   0         18.80         20.74         0.54 o
 -10   2   0          1.40          2.07         0.40 o
  -9   2   0        101.61        106.99         1.21 o
  -8   2   0         28.84         26.43         0.50 o
  -7   2   0        260.97        257.28         2.08 o
  -6   2   0          0.24          1.69         0.13 o
  -5   2   0          7.50          5.74         0.22 o
  -4   2   0       2166.88       2361.24        15.29 o
  -3   2   0        485.51        559.43         4.47 o
  -2   2   0       1802.12       1808.34        14.67 o
  -1   2   0       7940.93       8436.78        96.09 o
   0   2   0        213.89        230.54         2.07 o
   1   2   0       4118.70       4419.06        50.34 o
   2   2   0        398.72        449.84         6.38 o
   3   2   0       1036.17       1014.62        12.10 o
   4   2   0         64.23         72.80         0.66 o
   5   2   0         64.60         57.28         0.59 o
   6   2   0        398.35        388.44         2.96 o
   7   2   0        336.39        393.50         2.73 o
   8   2   0        219.54        215.21         1.75 o
   9   2   0         52.89         47.19         0.70 o
  10   2   0         12.40          9.80         0.46 o
  11   2   0         10.53         11.61         0.44 o
  12   2   0          0.28          0.12         0.35 o
  13   2   0          5.66          5.50         0.42 o
  14   2   0          6.66          6.40         0.94 o
  15   2   0          0.24          0.76         0.64 o
  16   2   0          0.22         -0.43         1.07 o
 -14   3   0          0.08         -0.26         0.48 o
 -13   3   0          0.00         -0.53         0.53 o
 -12   3   0          0.50          0.43         0.47 o
 -11   3   0          1.89          2.16         0.52 o
 -10   3   0         10.27         10.34         0.40 o
  -9   3   0         29.99         25.43         0.68 o
  -8   3   0        105.98        101.28         1.04 o
  -7   3   0        149.57        155.59         1.43 o
  -6   3   0         11.75         11.63         0.35 o
  -5   3   0        273.43        285.87         1.98 o
  -4   3   0          7.82          5.88         0.31 o
  -3   3   0        393.33        448.63         3.62 o
  -2   3   0       2229.98       2513.07        18.55 o
  -1   3   0         38.16         41.58         0.43 o
   0   3   0       4000.36       4327.55        31.80 o
   1   3   0       2909.44       3108.80        23.29 o
   2   3   0       2801.99       2827.04        58.47 o
   3   3   0        445.67        416.67         4.32 o
   4   3   0       1408.32       1674.14        14.76 o
   5   3   0        123.66        108.87         1.06 o
   6   3   0        186.33        242.04         1.70 o
   7   3   0          8.99          7.61         0.21 o
   8   3   0         10.67         11.54         0.33 o
   9   3   0         57.92         52.81         0.77 o
  10   3   0          5.38          5.51         0.35 o
  11   3   0          5.27          3.03         0.54 o
  12   3   0          3.80          4.32         0.86 o
  13   3   0          8.33          8.72         0.67 o
  14   3   0          2.36          2.98         0.55 o
  15   3   0          2.47          2.12         0.54 o
  16   3   0          0.10          0.02         0.49 o
 -13   4   0          2.71          3.47         0.66 o
 -12   4   0          1.53          1.43         0.53 o
 -11   4   0          0.22         -0.46         0.46 o
 -10   4   0          5.03          4.61         0.56 o
  -9   4   0         12.98         14.07         0.48 o
  -8   4   0          5.43          4.79         0.24 o
  -7   4   0         56.54         49.74         0.61 o
  -6   4   0         65.94         61.03         0.64 o
  -5   4   0        148.12        157.77         1.31 o
  -4   4   0        102.28         89.94         0.72 o
  -3   4   0        519.86        552.66         4.12 o
  -2   4   0         62.51         59.85         0.58 o
  -1   4   0        272.67        306.16         2.34 o
   0   4   0       4530.34       4984.50        36.73 o
   1   4   0         49.63         41.28         0.40 o
   2   4   0        334.29        372.19         2.67 o
   3   4   0         31.32         21.91         0.37 o
   4   4   0        826.50        842.17         6.69 o
   5   4   0        267.00        314.19         2.41 o
   6   4   0        374.55        404.61         3.44 o
   7   4   0        106.67        116.65         0.98 o
   8   4   0         23.60         28.33         0.46 o
   9   4   0        170.87        174.52         1.86 o
  10   4   0         99.90         97.87         1.19 o
  11   4   0          0.39         -0.26         0.26 o
  12   4   0          6.61          5.93         0.45 o
  13   4   0          0.57          1.22         0.33 o
  14   4   0          0.36          0.09         0.52 o
  15   4   0          0.20         -0.56         0.66 o
  16   4   0          0.01         -0.51         0.51 o
 -13   5   0          0.01          0.29         0.60 o
 -12   5   0          3.77          4.65         0.72 o
 -11   5   0          5.42          5.19         0.70 o
 -10   5   0          1.83          1.02         0.49 o
  -9   5   0         20.56         19.77         0.67 o
  -8   5   0          9.03          9.57         0.51 o
  -7   5   0         31.02         30.08         0.55 o
  -6   5   0          5.49          3.75         0.27 o
  -5   5   0          0.77          0.22         0.41 o
  -4   5   0          0.02         -0.16         0.16 o
  -3   5   0         95.97         96.13         1.19 o
  -2   5   0          6.62          4.36         0.21 o
  -1   5   0          1.32          3.12         0.16 o
   0   5   0       1777.42       1992.69        13.89 o
   1   5   0       1288.95       1388.71        12.00 o
   2   5   0        414.21        510.78         3.64 o
   3   5   0         44.15         55.40         0.55 o
   4   5   0          0.88          1.86         0.16 o
   5   5   0        346.84        465.68         3.64 o
   6   5   0          0.27          0.09         0.13 o
   7   5   0        109.90        117.94         1.37 o
   8   5   0         15.96         13.78         0.33 o
   9   5   0         10.31         12.40         0.38 o
  10   5   0        141.61        140.33         1.57 o
  11   5   0         56.30         57.01         0.81 o
  12   5   0         11.22          9.85         0.72 o
  13   5   0         16.08         15.06         0.86 o
  14   5   0          6.18          6.53         0.62 o
  15   5   0          0.31          0.28         0.53 o
  16   5   0          0.62         -0.08         0.53 o
 -12   6   0          0.88          0.92         0.64 o
 -11   6   0          0.81          0.04         0.59 o
 -10   6   0          0.70          0.90         0.64 o
  -9   6   0          1.52          1.47         0.62 o
  -8   6   0          0.79          0.40         0.66 o
  -7   6   0         23.30         23.64         0.65 o
  -6   6   0          1.71          2.23         0.44 o
  -5   6   0         35.71         34.28         0.61 o
  -4   6   0         21.15         21.14         0.65 o
  -3   6   0         11.50          9.01         0.31 o
  -2   6   0          2.08          0.71         0.18 o
  -1   6   0        135.30        143.95         1.14 o
   0   6   0        304.75        360.47         2.63 o
   1   6   0        346.75        333.95         2.44 o
   2   6   0        439.49        439.82         3.36 o
   3   6   0        138.58        162.07         1.37 o
   4   6   0        806.99        832.14         6.44 o
   5   6   0        198.61        185.46         1.57 o
   6   6   0         35.13         41.44         0.53 o
   7   6   0          7.09          9.19         0.32 o
   8   6   0        212.81        202.95         2.51 o
   9   6   0          2.57          3.00         0.39 o
  10   6   0         53.44         45.66         0.91 o
  11   6   0          1.39          2.15         0.45 o
  12   6   0          5.49          4.21         0.52 o
  13   6   0          1.69          2.11         0.62 o
  14   6   0          7.20          7.47         0.76 o
  15   6   0          0.58          0.60         0.56 o
  16   6   0          0.32          0.16         0.77 o
 -12   7   0          0.00          0.43         0.64 o
 -11   7   0          1.84          1.80         0.65 o
 -10   7   0          3.10          2.52         0.68 o
  -9   7   0         10.08          9.23         0.78 o
  -8   7   0         21.95         25.81         0.83 o
  -7   7   0          2.81          4.11         0.49 o
  -6   7   0          3.28          3.49         0.49 o
  -5   7   0          0.10         -0.64         0.73 o
  -4   7   0         15.93         18.54         0.56 o
  -3   7   0          0.34         -0.04         0.35 o
  -2   7   0         80.25         63.03         0.75 o
  -1   7   0        117.94        126.23         1.05 o
   0   7   0        128.15        143.53         1.10 o
   1   7   0        436.02        436.19         3.18 o
   2   7   0        245.15        244.45         1.96 o
   3   7   0        446.22        411.85         3.01 o
   4   7   0         11.67          8.29         0.47 o
   5   7   0        280.54        313.98         2.40 o
   6   7   0         22.44         26.46         0.43 o
   7   7   0         30.60         24.39         0.53 o
   8   7   0          5.13          2.27         0.34 o
   9   7   0        127.23        123.70         1.72 o
  10   7   0         43.87         41.33         0.89 o
  11   7   0         11.86         11.66         0.76 o
  12   7   0          1.07          1.16         0.47 o
  13   7   0          1.96          2.46         0.64 o
  14   7   0          2.81          3.19         0.69 o
  15   7   0          0.09         -0.77         0.77 o
  16   7   0          0.00         -0.46         0.64 o
 -11   8   0          0.05         -0.11         0.64 o
 -10   8   0          0.66          0.81         0.62 o
  -9   8   0          2.17          2.68         1.16 o
  -8   8   0          5.10          5.63         0.68 o
  -7   8   0          5.15          5.40         0.55 o
  -6   8   0          3.24          4.48         0.67 o
  -5   8   0          1.55          0.90         0.90 o
  -4   8   0          0.35          0.73         0.38 o
  -3   8   0         15.62         17.92         0.61 o
  -2   8   0          6.50          5.35         0.36 o
  -1   8   0         11.12          9.18         0.35 o
   0   8   0        157.96        166.83         2.01 o
   1   8   0          8.15          6.16         0.21 o
   2   8   0        214.52        227.98         1.83 o
   3   8   0        191.12        191.95         1.51 o
   4   8   0         22.11         15.08         0.31 o
   5   8   0         40.25         43.37         0.54 o
   6   8   0        124.95        108.24         1.11 o
   7   8   0         24.83         21.72         0.66 o
   8   8   0          4.86          3.96         0.65 o
   9   8   0         71.91         67.68         1.48 o
  10   8   0         37.10         38.28         0.88 o
  11   8   0          2.10          1.33         0.66 o
  12   8   0         19.92         19.00         0.79 o
  13   8   0          1.39          2.44         0.64 o
  14   8   0          2.89          3.49         0.72 o
  15   8   0         11.68         12.93         0.91 o
  16   8   0          2.58          2.68         0.72 o
 -10   9   0          0.52         -0.09         0.73 o
  -9   9   0          2.07          2.47         0.66 o
  -8   9   0          0.01         -0.15         0.69 o
  -7   9   0          1.94          2.58         0.95 o
  -6   9   0          2.70          2.28         0.64 o
  -5   9   0          5.17          5.50         0.67 o
  -4   9   0          3.15          3.04         0.57 o
  -3   9   0         30.58         31.02         1.03 o
  -2   9   0         93.71         86.95         1.37 o
  -1   9   0          0.54          0.72         0.31 o
   0   9   0         39.60         38.23         0.64 o
   1   9   0         85.15         91.63         0.97 o
   2   9   0         86.26         80.03         0.86 o
   3   9   0         13.26         11.04         0.42 o
   4   9   0         25.83         26.21         0.52 o
   5   9   0        272.38        269.93         2.63 o
   6   9   0          1.42          0.44         0.45 o
   7   9   0          9.34         10.72         0.54 o
   8   9   0          8.24          6.98         0.49 o
   9   9   0          8.42          8.33         0.86 o
  10   9   0         48.88         44.96         1.27 o
  11   9   0         11.26         10.02         0.76 o
  12   9   0          2.19          1.99         0.53 o
  13   9   0          0.37          0.46         0.72 o
  14   9   0          1.40          0.79         0.68 o
  15   9   0          1.60          1.42         0.77 o
  16   9   0          0.13          0.78         0.82 o
  -9  10   0          1.60          1.99         0.68 o
  -8  10   0          0.63          1.32         0.66 o
  -7  10   0          1.96          1.89         0.95 o
  -6  10   0          4.15          4.51         0.73 o
  -5  10   0          3.02          4.55         1.03 o
  -4  10   0          5.52          6.25         1.07 o
  -3  10   0          3.88          2.94         0.48 o
  -2  10   0         10.09         11.82         0.90 o
  -1  10   0         82.73         74.89         1.10 o
   0  10   0         13.44         12.45         0.48 o
   1  10   0         15.53         15.14         0.53 o
   2  10   0         36.03         35.45         0.82 o
   3  10   0        111.14        108.29         1.37 o
   4  10   0         57.62         53.27         1.00 o
   5  10   0        116.00        107.82         1.61 o
   6  10   0         81.03         69.52         1.28 o
   7  10   0          0.01         -0.31         0.36 o
   8  10   0         63.44         65.45         1.22 o
   9  10   0          0.61          1.27         0.43 o
  10  10   0         28.70         24.14         0.83 o
  11  10   0         31.28         30.36         0.94 o
  12  10   0         13.60         14.31         0.94 o
  13  10   0          6.68          6.50         0.64 o
  14  10   0         10.12          9.66         1.16 o
  15  10   0          0.01         -0.64         0.64 o
  16  10   0          0.53          0.79         0.68 o
  -8  11   0          1.64          1.91         1.07 o
  -7  11   0          0.41          0.00         1.03 o
  -6  11   0          0.02         -0.77         0.77 o
  -5  11   0          0.03          0.13         0.61 o
  -4  11   0          0.20          0.98         0.64 o
  -3  11   0          1.59          2.74         0.64 o
  -2  11   0         10.78         14.82         0.70 o
  -1  11   0         12.70         14.08         0.61 o
   0  11   0         12.81         10.76         0.50 o
   1  11   0         79.36         79.50         1.15 o
   2  11   0         16.43         15.32         0.53 o
   3  11   0          1.74          0.54         0.32 o
   4  11   0          0.04          0.05         0.38 o
   5  11   0         65.20         67.30         1.22 o
   6  11   0          1.09         -0.18         0.38 o
   7  11   0          0.41          0.80         0.39 o
   8  11   0          1.17          1.57         0.44 o
   9  11   0         37.16         34.86         0.92 o
  10  11   0          0.07         -0.11         0.44 o
  11  11   0         10.75         10.51         0.69 o
  12  11   0          1.76          1.23         0.56 o
  13  11   0          0.56          1.22         0.61 o
  14  11   0          0.03          0.55         0.58 o
  15  11   0          1.30          1.00         0.59 o
  16  11   0          0.43          0.11         0.58 o
  -7  12   0          1.98          0.60         1.03 o
  -6  12   0          0.33          1.63         1.03 o
  -5  12   0          0.70          0.86         0.95 o
  -4  12   0          6.59          7.11         0.79 o
  -3  12   0          0.01          1.33         0.61 o
  -2  12   0          0.00         -0.57         0.57 o
  -1  12   0         10.23         10.62         0.98 o
   0  12   0          2.13          0.74         0.41 o
   1  12   0          0.37          0.43         0.36 o
   2  12   0         27.68         31.55         0.72 o
   3  12   0         87.95         90.72         1.60 o
   4  12   0          7.92          6.33         1.05 o
   5  12   0          5.37          5.45         0.51 o
   6  12   0         29.48         25.52         0.80 o
   7  12   0          3.33          3.60         0.48 o
   8  12   0          0.15          0.46         0.43 o
   9  12   0         12.50         10.74         0.67 o
  10  12   0         33.52         33.90         1.45 o
  11  12   0          0.41          0.54         0.54 o
  12  12   0         28.49         30.88         1.07 o
  13  12   0          1.68          3.55         0.66 o
  14  12   0          0.02         -0.15         0.53 o
  15  12   0          1.59          2.00         0.60 o
  -6  13   0          0.98          3.35         1.12 o
  -5  13   0          0.08          0.43         0.95 o
  -4  13   0          0.42          1.42         0.67 o
  -3  13   0          0.00          0.52         1.03 o
  -2  13   0         12.81         14.81         1.59 o
  -1  13   0          3.09          6.01         1.20 o
   0  13   0         12.61         12.11         0.66 o
   1  13   0          0.44         -0.37         0.43 o
   2  13   0          0.18          0.14         0.80 o
   3  13   0          0.24          0.24         0.43 o
   4  13   0         17.61         16.46         0.74 o
   5  13   0          2.62          2.70         0.49 o
   6  13   0          4.63          4.33         1.20 o
   7  13   0         17.20         17.08         0.83 o
   8  13   0          0.09         -0.41         0.49 o
   9  13   0          4.35          3.90         0.58 o
  10  13   0          0.00         -0.48         0.48 o
  11  13   0          0.72          0.52         0.55 o
  12  13   0          0.20         -0.43         0.61 o
  13  13   0          0.61          0.63         0.60 o
  14  13   0          0.14         -0.04         0.73 o
  15  13   0          0.81          0.75         0.58 o
  -4  14   0          0.02          0.09         0.86 o
  -3  14   0          0.39          0.86         0.67 o
  -2  14   0          0.67          1.22         0.64 o
  -1  14   0         15.35         16.55         0.97 o
   0  14   0          9.18         12.03         0.88 o
   1  14   0         14.03         14.47         0.91 o
   2  14   0          1.80          0.86         0.48 o
   3  14   0          0.43         -0.16         0.57 o
   4  14   0          6.14          5.38         0.57 o
   5  14   0          2.34          2.31         0.53 o
   6  14   0          6.34          6.08         0.59 o
   7  14   0          0.45          0.40         0.49 o
   8  14   0         26.48         31.86         1.00 o
   9  14   0          6.96          7.02         0.65 o
  10  14   0          3.75          4.33         0.60 o
  11  14   0          9.36          9.49         0.73 o
  12  14   0          3.83          4.33         0.65 o
  13  14   0          0.01         -0.48         0.72 o
  14  14   0          0.09          0.06         0.76 o
  -3  15   0          0.00          1.03         0.95 o
  -2  15   0          0.04          1.31         0.64 o
  -1  15   0          0.21          0.46         0.64 o
   0  15   0          1.41          0.29         0.64 o
   1  15   0          3.45          3.63         0.67 o
   2  15   0          1.50          0.09         0.61 o
   3  15   0          0.04         -1.07         1.07 o
   4  15   0          0.95          0.52         0.95 o
   5  15   0         14.25         16.20         0.91 o
   6  15   0          0.03          0.09         0.49 o
   7  15   0          6.55          8.39         0.78 o
   8  15   0          1.29          0.77         0.54 o
   9  15   0          0.52         -0.32         0.54 o
  10  15   0          0.48          0.07         0.53 o
  11  15   0          1.09          0.34         0.56 o
  12  15   0          2.85          3.72         0.66 o
  13  15   0          0.03          0.76         0.76 o
  -1  16   0          2.94          5.27         0.78 o
   0  16   0          2.08          1.61         0.64 o
   1  16   0          0.03         -0.43         1.20 o
   2  16   0          1.03          0.24         0.64 o
   3  16   0          0.74          1.90         0.99 o
   4  16   0          0.72         -0.21         0.61 o
   5  16   0          1.34          1.63         0.61 o
   6  16   0          0.36          0.52         0.61 o
   7  16   0          0.28          0.15         0.52 o
   8  16   0          1.20          1.29         0.54 o
   9  16   0          4.07          4.00         0.63 o
  10  16   0          0.05          0.62         0.75 o
  11  16   0          0.09          0.82         0.57 o
  12  16   0          1.25          2.71         0.72 o
   1  17   0          1.07          2.01         0.68 o
   2  17   0          0.23         -0.16         0.77 o
   3  17   0          3.21          4.62         0.72 o
   4  17   0          1.50          1.97         0.66 o
   5  17   0          0.00          0.38         0.64 o
   6  17   0          0.01          0.59         0.64 o
   7  17   0          0.01         -0.19         0.57 o
   8  17   0          0.00         -0.90         0.90 o
   9  17   0          0.54          0.42         0.64 o
  10  17   0          0.39         -0.04         0.84 o
  11  17   0          0.08         -0.52         0.52 o
 -10 -17   1          0.09          0.18         0.72 o
  -9 -17   1          0.00         -0.56         0.70 o
  -8 -17   1          0.02         -0.95         0.95 o
  -7 -17   1          0.26         -0.60         0.95 o
  -6 -17   1          2.15          2.75         1.03 o
  -5 -17   1          4.66          5.16         1.12 o
  -4 -17   1          1.46          3.18         1.03 o
  -3 -17   1          0.00          1.03         1.03 o
  -2 -17   1          3.48          5.24         1.20 o
 -12 -16   1          0.50          0.97         0.56 o
 -11 -16   1          0.76          0.42         0.61 o
 -10 -16   1          0.26         -0.10         1.10 o
  -9 -16   1          0.26          0.39         0.82 o
  -8 -16   1          0.64          0.72         0.51 o
  -7 -16   1          0.31          0.44         0.51 o
  -6 -16   1          0.12          0.63         0.60 o
  -5 -16   1          0.92          1.92         0.60 o
  -4 -16   1          0.52          1.45         0.90 o
  -3 -16   1          0.01          0.10         0.56 o
  -2 -16   1          0.38         -0.07         0.54 o
  -1 -16   1          1.37          2.15         1.03 o
   0 -16   1          0.36          0.26         0.95 o
   1 -16   1          0.05          0.60         1.03 o
 -13 -15   1          2.49          2.92         0.64 o
 -12 -15   1          1.27          1.36         0.73 o
 -11 -15   1          1.68          2.23         0.67 o
 -10 -15   1          1.29          1.42         0.55 o
  -9 -15   1          4.25          4.49         0.58 o
  -8 -15   1          0.16         -0.23         0.50 o
  -7 -15   1          3.02          4.53         0.64 o
  -6 -15   1         10.80         12.57         0.71 o
  -5 -15   1          1.09          0.72         0.50 o
  -4 -15   1          3.30          3.58         0.64 o
  -3 -15   1          3.75          3.81         0.64 o
  -2 -15   1          0.44          0.07         0.56 o
  -1 -15   1          0.97         -0.11         0.47 o
   0 -15   1          0.15         -0.40         0.72 o
   1 -15   1          0.08         -0.32         0.57 o
   2 -15   1          0.10         -0.90         0.90 o
   3 -15   1          1.42          1.87         0.68 o
 -14 -14   1          0.09          0.45         0.72 o
 -13 -14   1          2.97          3.76         0.64 o
 -12 -14   1          2.93          4.18         0.64 o
 -11 -14   1          0.34          0.72         0.54 o
 -10 -14   1          5.71          5.76         0.62 o
  -9 -14   1          3.73          3.35         0.57 o
  -8 -14   1          0.59          0.34         0.48 o
  -7 -14   1          0.30         -0.56         0.56 o
  -6 -14   1          0.03          0.03         0.47 o
  -5 -14   1          7.92          9.04         0.65 o
  -4 -14   1          5.42          5.16         0.57 o
  -3 -14   1          6.64          6.52         0.58 o
  -2 -14   1          6.29          6.69         1.03 o
  -1 -14   1          0.33          0.17         0.46 o
   0 -14   1          9.05          7.79         1.20 o
   1 -14   1          4.24          4.56         0.69 o
   2 -14   1          2.25          2.44         0.69 o
   3 -14   1          0.01         -0.34         0.61 o
   4 -14   1          0.04         -0.21         0.60 o
 -15 -13   1          0.26         -0.22         0.76 o
 -14 -13   1          1.79          1.70         0.76 o
 -13 -13   1          0.45          0.55         0.58 o
 -12 -13   1          1.47          1.68         0.60 o
 -11 -13   1          4.17          3.49         0.57 o
 -10 -13   1          0.02         -0.46         0.46 o
  -9 -13   1          2.85          2.20         0.54 o
  -8 -13   1          9.23          9.07         0.62 o
  -7 -13   1          0.67          0.06         0.44 o
  -6 -13   1          3.48          3.48         0.51 o
  -5 -13   1         16.12         17.58         0.70 o
  -4 -13   1         24.51         25.45         0.84 o
  -3 -13   1          7.08          7.15         0.83 o
  -2 -13   1          0.01         -0.37         0.37 o
  -1 -13   1          0.00         -0.43         0.43 o
   0 -13   1          3.23          3.09         0.48 o
   1 -13   1          2.27          3.24         0.53 o
   2 -13   1          1.08          1.28         0.64 o
   3 -13   1          3.50          5.20         0.73 o
   4 -13   1          0.93          2.37         0.67 o
   5 -13   1          2.00          4.51         0.76 o
   6 -13   1          0.06         -0.52         0.86 o
 -15 -12   1          0.37          0.08         1.46 o
 -14 -12   1          3.18          3.68         0.84 o
 -13 -12   1          0.69         -0.01         0.56 o
 -12 -12   1          0.16         -0.55         0.55 o
 -11 -12   1          7.60          6.19         0.64 o
 -10 -12   1          0.27         -0.47         0.47 o
  -9 -12   1          0.02         -0.21         0.64 o
  -8 -12   1          0.10         -0.37         0.41 o
  -7 -12   1          1.92          2.02         0.60 o
  -6 -12   1          0.05         -0.40         0.40 o
  -5 -12   1         22.19         20.00         0.74 o
  -4 -12   1         52.08         53.82         1.12 o
  -3 -12   1         12.59         14.99         0.67 o
  -2 -12   1         18.55         17.26         0.61 o
  -1 -12   1          3.52          3.40         0.39 o
   0 -12   1          2.93          2.48         0.41 o
   1 -12   1          2.27          1.38         0.46 o
   2 -12   1          3.54          3.46         0.53 o
   3 -12   1          6.70          8.55         0.79 o
   4 -12   1          2.75          3.68         0.73 o
   5 -12   1          1.48          2.32         0.70 o
   6 -12   1          4.07          6.67         0.82 o
   7 -12   1          0.01         -0.77         0.86 o
 -16 -11   1          0.45          0.25         0.59 o
 -15 -11   1          0.36         -0.41         0.56 o
 -14 -11   1          1.33          2.21         0.90 o
 -13 -11   1          4.77          4.77         0.68 o
 -12 -11   1          3.25          2.80         0.58 o
 -11 -11   1          0.00         -0.10         0.48 o
 -10 -11   1         43.38         40.85         1.03 o
  -9 -11   1          0.33          0.19         0.50 o
  -8 -11   1         11.87         10.44         0.60 o
  -7 -11   1          0.06         -0.14         0.38 o
  -6 -11   1         22.13         22.29         0.70 o
  -5 -11   1          2.79          3.37         0.44 o
  -4 -11   1         26.17         23.71         0.70 o
  -3 -11   1         10.62         12.27         0.61 o
  -2 -11   1          3.11          3.84         0.42 o
  -1 -11   1         21.94         22.52         0.62 o
   0 -11   1         21.40         24.30         1.00 o
   1 -11   1          0.24          0.46         0.34 o
   2 -11   1          0.87          0.14         0.43 o
   3 -11   1         28.27         32.79         0.91 o
   4 -11   1          0.72          1.25         0.61 o
   5 -11   1          1.74          1.68         0.73 o
   6 -11   1          0.12          0.73         0.67 o
   7 -11   1          1.43          2.29         0.90 o
   8 -11   1          0.00         -0.09         1.03 o
 -16 -10   1          0.55          0.24         0.57 o
 -15 -10   1          0.10         -0.04         0.53 o
 -14 -10   1          1.11          1.52         0.76 o
 -13 -10   1         15.72         17.80         0.91 o
 -12 -10   1          1.19          0.97         0.55 o
 -11 -10   1          2.20          1.86         0.53 o
 -10 -10   1          0.48          0.29         0.45 o
  -9 -10   1         25.18         25.62         0.78 o
  -8 -10   1          5.02          4.11         0.46 o
  -7 -10   1         40.76         34.06         0.83 o
  -6 -10   1         16.72         15.55         0.61 o
  -5 -10   1         31.45         31.84         0.70 o
  -4 -10   1        218.34        210.80         2.12 o
  -3 -10   1         92.49         98.97         1.16 o
  -2 -10   1          5.53          5.27         0.29 o
  -1 -10   1          4.23          4.47         0.35 o
   0 -10   1         43.51         44.69         0.80 o
   1 -10   1         38.48         34.81         0.72 o
   2 -10   1          0.01         -0.24         0.38 o
   3 -10   1          6.91          8.02         0.90 o
   4 -10   1         26.21         31.29         0.88 o
   5 -10   1          2.70          2.80         0.67 o
   6 -10   1          0.19         -0.34         0.61 o
   7 -10   1          1.44          2.04         0.70 o
   8 -10   1          1.26          0.69         1.03 o
   9 -10   1          0.70          0.34         1.03 o
 -16  -9   1          0.00          0.46         0.58 o
 -15  -9   1          0.23          0.43         0.68 o
 -14  -9   1          1.73          0.86         0.69 o
 -13  -9   1          0.04          0.09         0.67 o
 -12  -9   1         18.82         19.23         1.00 o
 -11  -9   1          9.67          9.16         0.76 o
 -10  -9   1          2.37          1.67         0.48 o
  -9  -9   1          7.67          7.64         0.54 o
  -8  -9   1         20.23         19.47         1.00 o
  -7  -9   1          1.52          0.95         0.35 o
  -6  -9   1          3.41          1.82         0.27 o
  -5  -9   1          3.07          3.63         0.31 o
  -4  -9   1        174.01        169.44         1.74 o
  -3  -9   1        332.23        317.05         3.00 o
  -2  -9   1         70.01         69.22         0.78 o
  -1  -9   1          1.35          0.65         0.22 o
   0  -9   1         15.77         17.78         0.41 o
   1  -9   1         24.87         27.74         0.61 o
   2  -9   1          6.18          4.70         0.39 o
   3  -9   1          9.31         10.08         0.51 o
   4  -9   1          0.14         -0.25         0.45 o
   5  -9   1          5.66          5.29         0.67 o
   6  -9   1          0.72         -0.15         0.57 o
   7  -9   1          0.92          0.43         0.61 o
   8  -9   1          3.08          1.74         1.42 o
   9  -9   1          0.12          0.78         0.66 o
  10  -9   1          0.38          1.10         0.66 o
 -16  -8   1          0.06         -0.18         0.64 o
 -15  -8   1          4.28          4.79         0.76 o
 -14  -8   1          5.61          5.25         0.99 o
 -13  -8   1          5.65          6.12         0.75 o
 -12  -8   1          0.42         -0.44         0.64 o
 -11  -8   1         33.02         30.67         1.09 o
 -10  -8   1          4.94          5.62         0.64 o
  -9  -8   1         53.27         50.43         1.24 o
  -8  -8   1        121.90        108.53         1.66 o
  -7  -8   1         10.43          8.68         0.42 o
  -6  -8   1         81.54         75.64         0.94 o
  -5  -8   1         49.59         48.34         0.60 o
  -4  -8   1        255.86        248.56         2.08 o
  -3  -8   1        203.44        192.88         1.62 o
  -2  -8   1          0.23          1.13         0.40 o
  -1  -8   1         20.84         21.96         0.36 o
   0  -8   1          5.66          6.43         0.25 o
   1  -8   1         33.22         23.17         0.60 o
   2  -8   1         36.75         36.83         0.62 o
   3  -8   1          3.55          2.45         0.38 o
   4  -8   1         23.08         23.03         0.87 o
   5  -8   1         18.60         18.96         0.82 o
   6  -8   1         15.59         15.19         0.88 o
   7  -8   1          0.76         -0.46         1.33 o
   8  -8   1          1.66          2.45         0.67 o
   9  -8   1          0.61          0.33         0.60 o
  10  -8   1          0.26          0.63         0.77 o
  11  -8   1          0.10          0.35         0.64 o
 -16  -7   1          0.45         -0.27         0.64 o
 -15  -7   1          3.82          3.38         0.70 o
 -14  -7   1          2.55          2.80         0.70 o
 -13  -7   1          3.62          5.08         0.59 o
 -12  -7   1          6.89          7.34         0.58 o
 -11  -7   1          0.71          0.18         0.57 o
 -10  -7   1         54.41         54.64         1.36 o
  -9  -7   1          2.04          2.29         0.51 o
  -8  -7   1         43.74         47.71         1.11 o
  -7  -7   1         31.04         30.89         0.62 o
  -6  -7   1        138.27        130.79         1.30 o
  -5  -7   1         62.00         53.81         0.65 o
  -4  -7   1        344.95        333.50         2.51 o
  -3  -7   1        148.10        129.38         1.13 o
  -2  -7   1          1.25          2.16         0.17 o
  -1  -7   1         48.72         52.98         0.53 o
   0  -7   1         34.96         34.23         0.40 o
   1  -7   1          0.21          0.55         0.18 o
   2  -7   1          2.16          1.09         0.24 o
   3  -7   1         55.20         52.15         0.82 o
   4  -7   1          6.28          3.85         0.40 o
   5  -7   1          5.30          5.58         0.46 o
   6  -7   1         24.18         26.53         1.00 o
   7  -7   1          3.32          3.31         0.73 o
   8  -7   1          0.07          1.20         0.90 o
   9  -7   1          4.27          4.38         0.57 o
  10  -7   1          0.60          0.42         0.77 o
  11  -7   1          0.10         -0.62         0.62 o
  12  -7   1          0.80          0.34         0.77 o
 -16  -6   1          1.74          2.23         0.70 o
 -15  -6   1          0.78          0.53         0.64 o
 -14  -6   1          0.00         -0.57         0.57 o
 -13  -6   1         33.76         32.53         2.28 o
 -12  -6   1          2.35          2.00         0.48 o
 -11  -6   1          4.56          3.19         0.47 o
 -10  -6   1         24.20         20.68         0.68 o
  -9  -6   1         63.94         59.51         1.80 o
  -8  -6   1         21.02         15.35         0.66 o
  -7  -6   1        103.02         92.06         1.00 o
  -6  -6   1         51.77         56.11         0.63 o
  -5  -6   1        209.50        230.35         1.92 o
  -4  -6   1         79.07         98.61         0.91 o
  -3  -6   1        284.72        302.90         2.26 o
  -2  -6   1         17.20         20.90         0.28 o
  -1  -6   1        104.23         99.30         0.80 o
   0  -6   1        225.83        247.07         1.74 o
   1  -6   1          9.13         10.32         0.24 o
   2  -6   1         30.05         35.65         0.51 o
   3  -6   1         42.39         43.56         0.58 o
   4  -6   1          6.04          4.26         0.48 o
   5  -6   1          5.22          3.87         0.39 o
   6  -6   1          5.31          6.18         0.67 o
   7  -6   1         14.23         14.72         0.86 o
   8  -6   1          1.52          1.30         0.47 o
   9  -6   1          2.36          2.27         0.49 o
  10  -6   1          5.78          6.44         0.74 o
  11  -6   1          1.13          1.61         0.64 o
  12  -6   1          0.60          1.18         0.64 o
 -16  -5   1          0.09          0.00         0.64 o
 -15  -5   1          4.08          3.49         0.72 o
 -14  -5   1          0.59          1.26         0.56 o
 -13  -5   1          6.60          6.31         0.72 o
 -12  -5   1         39.72         42.56         1.72 o
 -11  -5   1          7.29          8.00         0.57 o
 -10  -5   1         69.63         70.20         1.19 o
  -9  -5   1         14.80         16.26         0.57 o
  -8  -5   1         47.61         50.82         0.96 o
  -7  -5   1          1.16          1.34         0.21 o
  -6  -5   1         15.28         10.02         0.30 o
  -5  -5   1         88.37         91.61         0.92 o
  -4  -5   1         20.85         26.74         0.35 o
  -3  -5   1        274.41        322.52         2.38 o
  -2  -5   1        450.08        504.27         3.38 o
  -1  -5   1         66.77         65.71         0.56 o
   0  -5   1         78.26        111.22         0.88 o
   1  -5   1         26.56         39.45         0.40 o
   2  -5   1          1.11          0.12         0.15 o
   3  -5   1         56.96         61.86         0.70 o
   4  -5   1         10.50          7.58         0.30 o
   5  -5   1         11.29         11.53         0.46 o
   6  -5   1          6.35          7.01         0.40 o
   7  -5   1         53.97         55.69         1.19 o
   8  -5   1         21.16         20.41         0.70 o
   9  -5   1          7.72          8.62         0.66 o
  10  -5   1          2.55          1.96         1.03 o
  11  -5   1          5.02          5.96         0.70 o
  12  -5   1          0.02          0.32         0.59 o
  13  -5   1          1.08          1.55         0.65 o
 -16  -4   1          0.01         -0.64         0.64 o
 -15  -4   1          0.42          0.11         0.52 o
 -14  -4   1         11.49         10.60         1.17 o
 -13  -4   1          0.08          0.16         0.57 o
 -12  -4   1         17.05         16.77         0.84 o
 -11  -4   1         58.76         56.34         1.11 o
 -10  -4   1         10.35         10.30         0.58 o
  -9  -4   1         32.69         29.40         0.50 o
  -8  -4   1         72.37         69.63         0.73 o
  -7  -4   1         67.06         78.26         0.65 o
  -6  -4   1         31.61         30.85         0.47 o
  -5  -4   1        337.94        327.76         2.83 o
  -4  -4   1        163.94        165.53         1.47 o
  -3  -4   1        310.82        306.74         2.41 o
  -2  -4   1        181.27        177.19         1.43 o
  -1  -4   1         14.10         16.75         0.43 o
   0  -4   1        315.84        378.49         3.03 o
   1  -4   1         48.76         75.40         0.66 o
   2  -4   1          8.72         11.28         0.25 o
   3  -4   1        180.24        189.11         1.83 o
   4  -4   1         42.58         43.23         0.57 o
   5  -4   1         47.20         43.38         0.59 o
   6  -4   1         80.97         80.05         0.98 o
   7  -4   1          0.69         -0.31         0.31 o
   8  -4   1          1.74          2.10         0.37 o
   9  -4   1          4.91          5.24         0.44 o
  10  -4   1          0.38         -0.22         0.56 o
  11  -4   1          0.30          0.15         0.56 o
  12  -4   1          1.68          1.77         0.73 o
  13  -4   1          1.49          1.39         0.65 o
 -16  -3   1          0.14          0.12         0.53 o
 -15  -3   1          0.20         -0.77         0.77 o
 -14  -3   1          1.97          1.46         0.55 o
 -13  -3   1          0.13         -0.49         0.49 o
 -12  -3   1          4.50          4.85         0.60 o
 -11  -3   1          0.55         -0.15         0.42 o
 -10  -3   1         15.57         13.25         0.48 o
  -9  -3   1          0.07         -0.21         0.21 o
  -8  -3   1         70.39         64.20         0.77 o
  -7  -3   1         11.52         11.73         0.32 o
  -6  -3   1         34.36         40.99         0.97 o
  -5  -3   1        130.96        118.93         0.99 o
  -4  -3   1       1090.48       1178.20         9.66 o
  -3  -3   1        340.91        350.91         2.94 o
  -2  -3   1        105.18        123.92         1.00 o
  -1  -3   1        611.87        715.79         5.28 o
   0  -3   1         10.03         19.97         0.25 o
   1  -3   1       1092.53       1296.37         9.52 o
   2  -3   1       1219.44       1344.28        10.89 o
   3  -3   1        127.66        123.29         1.22 o
   4  -3   1          1.20          2.26         0.17 o
   5  -3   1        218.75        220.11         1.76 o
   6  -3   1        578.49        579.01         3.75 o
   7  -3   1         32.93         30.18         0.41 o
   8  -3   1          8.20          7.27         0.37 o
   9  -3   1          1.89          2.41         0.29 o
  10  -3   1          0.21         -0.01         0.38 o
  11  -3   1          0.26         -0.45         0.45 o
  12  -3   1          0.73         -0.28         0.52 o
  13  -3   1          0.20          0.32         0.59 o
  14  -3   1          0.04          0.23         0.59 o
 -16  -2   1          0.10          0.28         0.55 o
 -15  -2   1          3.42          2.65         0.54 o
 -14  -2   1          0.90         -0.19         0.46 o
 -13  -2   1         19.69         20.47         0.74 o
 -12  -2   1          1.21          1.00         0.31 o
 -11  -2   1          3.41          3.41         0.50 o
 -10  -2   1         36.48         35.99         1.00 o
  -9  -2   1         50.32         47.27         0.70 o
  -8  -2   1         11.56          9.16         0.32 o
  -7  -2   1         85.57         84.72         0.72 o
  -6  -2   1         21.46         18.89         0.29 o
  -5  -2   1        193.31        200.48         1.90 o
  -4  -2   1          0.17          1.97         0.19 o
  -3  -2   1          0.16          1.12         0.35 o
  -2  -2   1        103.27        125.99         1.18 o
  -1  -2   1        414.62        448.71         4.13 o
   0  -2   1        702.05        831.07         7.93 o
   1  -2   1         69.30         82.74         0.80 o
   2  -2   1       1031.59       1122.07         9.86 o
   3  -2   1          4.07          1.94         0.20 o
   4  -2   1        217.15        266.76         1.95 o
   5  -2   1         57.80         72.19         0.61 o
   6  -2   1          2.40          1.19         0.15 o
   7  -2   1        240.35        243.73         1.83 o
   8  -2   1         33.28         34.99         0.52 o
   9  -2   1          0.03         -0.21         0.21 o
  10  -2   1         17.93         16.65         0.50 o
  11  -2   1          0.28          0.84         0.50 o
  12  -2   1          4.48          5.36         0.58 o
  13  -2   1          0.77          0.33         0.47 o
  14  -2   1          0.28          0.47         0.53 o
 -16  -1   1          0.22         -0.23         0.82 o
 -15  -1   1          0.28         -0.02         0.54 o
 -14  -1   1          0.51         -0.08         0.28 o
 -13  -1   1          2.12          2.60         0.41 o
 -12  -1   1         15.16         14.26         0.49 o
 -11  -1   1          3.73          4.15         0.51 o
 -10  -1   1          0.30          0.02         0.32 o
  -9  -1   1         15.55         16.27         0.42 o
  -8  -1   1          1.09          0.96         0.21 o
  -7  -1   1         14.73         20.64         0.33 o
  -6  -1   1        535.38        533.34         3.60 o
  -5  -1   1       1999.43       2164.44        15.29 o
  -4  -1   1        263.30        288.78         2.62 o
  -3  -1   1       3214.40       3490.83        35.39 o
  -2  -1   1       4221.49       4099.86       359.55 o
  -1  -1   1       1907.63       2003.00        20.42 o
   0  -1   1       1189.12       1321.51        14.13 o
   1  -1   1       1627.87       1677.53        16.89 o
   2  -1   1       2054.23       2100.26        18.87 o
   3  -1   1         61.42         67.56         0.64 o
   4  -1   1         46.81         47.44         0.59 o
   5  -1   1         36.76         36.56         0.42 o
   6  -1   1         13.24         10.14         0.28 o
   7  -1   1        129.68        126.17         1.04 o
   8  -1   1         34.14         28.47         0.43 o
   9  -1   1         54.56         47.75         0.80 o
  10  -1   1          0.12          0.08         0.28 o
  11  -1   1         16.87         17.40         0.50 o
  12  -1   1          0.00          0.41         0.46 o
  13  -1   1          8.66          9.47         1.13 o
  14  -1   1          0.02          0.30         0.48 o
  15  -1   1          0.16         -0.48         0.48 o
 -15   0   1          0.39          0.55         0.39 o
 -14   0   1          4.03          4.63         0.38 o
 -13   0   1          0.01         -0.32         0.32 o
 -12   0   1         15.49         16.61         0.65 o
 -11   0   1         21.39         20.76         0.73 o
 -10   0   1          1.28          1.22         0.27 o
  -9   0   1         46.31         47.44         0.84 o
  -8   0   1          7.17          9.45         0.30 o
  -7   0   1        172.52        181.66         1.40 o
  -6   0   1          4.72          5.30         0.17 o
  -5   0   1        918.83       1006.76         6.58 o
  -4   0   1          0.68          0.28         0.11 o
  -3   0   1        749.26        841.47         7.14 o
  -2   0   1       3553.43       3715.06        34.86 o
  -1   0   1       2555.34       2798.40        42.60 o
   1   0   1       1477.77       1393.14        45.81 o
   2   0   1       6861.72       7193.03        59.31 o
   3   0   1         29.78         30.06         0.41 o
   4   0   1          0.57          1.13         0.12 o
   5   0   1         10.73         20.63         0.44 o
   6   0   1          0.11         -0.10         0.10 o
   7   0   1         26.58         30.13         0.39 o
   8   0   1        107.92        104.84         0.98 o
   9   0   1          1.87          2.04         0.26 o
  10   0   1         13.19         12.14         0.45 o
  11   0   1          0.37          0.70         0.29 o
  12   0   1          3.65          4.06         0.37 o
  13   0   1          0.92          1.22         0.47 o
  14   0   1          1.46          1.29         0.57 o
  15   0   1          0.09          0.13         0.49 o
 -15   1   1          0.01         -0.46         0.82 o
 -14   1   1          0.89          1.42         0.36 o
 -13   1   1          3.23          2.78         0.38 o
 -12   1   1          0.08          0.29         0.35 o
 -11   1   1          7.94          8.50         0.58 o
 -10   1   1         24.06         22.60         0.92 o
  -9   1   1         17.73         18.85         0.46 o
  -8   1   1          9.05          6.65         0.27 o
  -7   1   1        204.77        205.14         1.57 o
  -6   1   1         35.30         37.31         0.38 o
  -5   1   1         16.08         13.78         0.22 o
  -4   1   1        530.46        542.99         3.44 o
  -3   1   1        228.11        248.29         1.86 o
  -2   1   1       3002.46       3222.51        30.31 o
  -1   1   1        219.27        199.50         6.46 o
   1   1   1        101.74        102.01         3.07 o
   2   1   1       7985.86       8192.05       285.77 o
   3   1   1         22.93         25.20         0.30 o
   4   1   1        148.88        162.60         1.18 o
   5   1   1         37.70         36.76         0.35 o
   6   1   1        690.23        686.08         4.31 o
   7   1   1         54.66         55.82         0.72 o
   8   1   1          0.26         -0.15         0.15 o
   9   1   1         65.01         64.91         0.80 o
  10   1   1          0.26          0.49         0.36 o
  11   1   1         15.23         16.23         0.52 o
  12   1   1         17.83         17.09         0.56 o
  13   1   1          0.81          0.66         0.33 o
  14   1   1          0.97          1.26         0.30 o
  15   1   1          1.27          1.26         0.44 o
  16   1   1          0.58          0.36         0.38 o
 -14   2   1          0.84          0.98         0.44 o
 -13   2   1          4.04          3.78         0.58 o
 -12   2   1          5.96          5.60         0.56 o
 -11   2   1         17.52         14.24         0.67 o
 -10   2   1         77.70         74.38         1.48 o
  -9   2   1          7.89          9.27         0.39 o
  -8   2   1          1.07         -0.05         0.22 o
  -7   2   1         15.84         16.87         0.33 o
  -6   2   1        190.88        197.69         1.42 o
  -5   2   1         58.11         75.89         0.60 o
  -4   2   1        598.07        631.95         4.37 o
  -3   2   1       1049.69       1173.93         8.22 o
  -2   2   1        725.77        782.00         6.49 o
   0   2   1       1516.64       1653.08        20.85 o
   1   2   1       4472.32       4629.75       117.64 o
   2   2   1       3716.73       3886.23        49.14 o
   3   2   1         62.85         95.61         0.89 o
   4   2   1        327.33        395.28         4.49 o
   5   2   1         73.34         72.16         0.57 o
   6   2   1        136.41        145.19         1.03 o
   7   2   1        473.36        480.26         3.08 o
   8   2   1         99.98        107.36         0.93 o
   9   2   1         11.11          8.61         0.44 o
  10   2   1          1.93          2.51         0.38 o
  11   2   1          2.32          1.82         0.33 o
  12   2   1         15.98         18.32         0.57 o
  13   2   1          4.29          4.30         0.42 o
  14   2   1          0.01          0.25         0.33 o
  15   2   1          0.46          0.42         0.31 o
  16   2   1          1.34          1.41         0.49 o
 -14   3   1          0.08         -0.11         0.44 o
 -13   3   1          0.68          1.02         0.48 o
 -12   3   1          0.12         -0.53         0.53 o
 -11   3   1          9.38          9.97         0.47 o
 -10   3   1          5.30          5.68         0.39 o
  -9   3   1         56.14         56.53         1.25 o
  -8   3   1          3.56          4.23         0.31 o
  -7   3   1          4.84          4.03         0.26 o
  -6   3   1          2.25          1.36         0.22 o
  -5   3   1         93.68         88.88         1.00 o
  -4   3   1         13.55         19.42         0.27 o
  -3   3   1        284.67        315.83         2.10 o
  -2   3   1       1251.65       1284.89        11.13 o
  -1   3   1       3243.24       3500.16        26.53 o
   0   3   1       4910.54       4896.55        37.73 o
   1   3   1         24.31         23.88         0.29 o
   2   3   1        154.20        200.64         1.97 o
   3   3   1        598.32        632.94        11.86 o
   4   3   1          8.41         17.32         0.37 o
   5   3   1          0.74          0.13         0.09 o
   6   3   1        211.99        248.14         1.99 o
   7   3   1        102.37        104.65         0.84 o
   8   3   1        199.30        197.03         1.62 o
   9   3   1         17.98         16.36         0.38 o
  10   3   1          7.79          6.97         0.41 o
  11   3   1         10.58         12.59         0.68 o
  12   3   1          0.11          0.15         0.29 o
  13   3   1          2.54          3.23         0.37 o
  14   3   1          0.51         -0.04         0.33 o
  15   3   1          0.17          0.50         0.63 o
  16   3   1          0.64          1.46         1.16 o
 -13   4   1          0.01          0.18         0.48 o
 -12   4   1          1.46          1.59         0.70 o
 -11   4   1          3.16          1.96         0.52 o
 -10   4   1          0.30          0.16         0.27 o
  -9   4   1          0.60          0.30         0.30 o
  -8   4   1          5.33          4.85         0.33 o
  -7   4   1         34.73         34.22         0.59 o
  -6   4   1          0.22         -0.18         0.18 o
  -5   4   1       1558.84       1611.62        10.95 o
  -4   4   1          3.98          3.75         0.16 o
  -3   4   1       2460.32       2708.74        16.48 o
  -2   4   1        643.66        715.85         5.01 o
  -1   4   1        206.10        219.23         1.69 o
   0   4   1          4.94          2.70         0.16 o
   1   4   1        525.98        516.74         3.77 o
   2   4   1         15.56          9.78         0.30 o
   3   4   1        190.43        232.93         4.19 o
   4   4   1       2175.36       2403.78        21.28 o
   5   4   1        684.53        695.66         4.70 o
   6   4   1         45.83         62.46         0.57 o
   7   4   1        122.47        114.83         0.95 o
   8   4   1        322.91        308.26         2.41 o
   9   4   1         46.11         44.17         0.69 o
  10   4   1          5.46          4.33         0.33 o
  11   4   1          5.93          6.21         0.74 o
  12   4   1          1.05          1.28         0.33 o
  13   4   1          0.02          0.00         0.31 o
  14   4   1          0.56          0.32         0.32 o
  15   4   1          1.90          1.28         0.40 o
  16   4   1          0.00         -0.50         0.58 o
 -13   5   1          1.62          2.60         0.55 o
 -12   5   1          0.25          0.06         0.53 o
 -11   5   1          1.72          1.89         0.52 o
 -10   5   1          7.41          6.80         0.83 o
  -9   5   1          8.24          6.48         0.56 o
  -8   5   1          1.64          2.75         0.30 o
  -7   5   1         34.97         28.57         0.49 o
  -6   5   1          5.23          5.19         0.28 o
  -5   5   1        154.35        154.00         1.23 o
  -4   5   1        224.48        212.93         1.53 o
  -3   5   1        101.65        122.18         0.93 o
  -2   5   1         54.71         49.66         0.61 o
  -1   5   1        948.56       1035.46         7.00 o
   0   5   1          3.76          7.98         0.17 o
   1   5   1        543.06        546.75         3.90 o
   2   5   1          6.06          2.14         0.13 o
   3   5   1        290.69        363.48         3.73 o
   4   5   1          2.79          4.81         0.17 o
   5   5   1          5.64         12.02         0.31 o
   6   5   1         72.42         73.14         0.62 o
   7   5   1         42.47         41.13         0.67 o
   8   5   1         72.62         71.18         0.84 o
   9   5   1         69.42         67.41         0.88 o
  10   5   1          2.23          2.49         0.29 o
  11   5   1         34.86         36.11         0.66 o
  12   5   1         29.13         29.40         0.99 o
  13   5   1          0.18          0.66         0.29 o
  14   5   1          2.54          2.26         0.29 o
  15   5   1          1.27          1.36         0.53 o
  16   5   1          0.71          1.48         0.50 o
 -12   6   1          0.47          0.59         0.59 o
 -11   6   1          0.16          1.10         0.62 o
 -10   6   1         10.80         11.47         0.94 o
  -9   6   1         12.65         12.30         1.19 o
  -8   6   1          0.28          0.96         0.48 o
  -7   6   1         48.30         44.94         0.72 o
  -6   6   1         42.93         42.51         0.68 o
  -5   6   1          7.11          5.99         0.31 o
  -4   6   1        220.58        229.21         1.81 o
  -3   6   1         57.44         56.68         0.59 o
  -2   6   1        230.86        258.14         1.84 o
  -1   6   1        239.28        237.19         1.72 o
   0   6   1        730.33        726.58         4.54 o
   1   6   1        233.36        256.01         1.67 o
   2   6   1        472.16        566.83         3.83 o
   3   6   1       1282.17       1408.33         8.69 o
   4   6   1          5.85          2.58         0.18 o
   5   6   1         70.09         85.80         0.78 o
   6   6   1          6.64          5.07         0.23 o
   7   6   1          3.32          2.59         0.42 o
   8   6   1         13.96         15.45         0.35 o
   9   6   1          9.86          9.82         0.40 o
  10   6   1         19.91         17.86         0.46 o
  11   6   1         18.33         16.29         0.44 o
  12   6   1         12.33         12.39         0.43 o
  13   6   1          5.26          4.87         1.16 o
  14   6   1          0.19         -0.51         0.52 o
  15   6   1          0.74          1.48         0.53 o
  16   6   1          3.34          3.88         0.71 o
  17   6   1          0.10         -0.23         0.84 o
 -12   7   1          0.20          0.51         0.65 o
 -11   7   1          0.01         -0.25         0.59 o
 -10   7   1          8.49          6.85         0.73 o
  -9   7   1          4.71          5.92         0.70 o
  -8   7   1          6.51          5.49         0.71 o
  -7   7   1         11.76          9.87         0.53 o
  -6   7   1          3.85          3.01         0.60 o
  -5   7   1         51.72         53.40         0.89 o
  -4   7   1         20.43         19.05         0.47 o
  -3   7   1        190.54        188.61         1.85 o
  -2   7   1         29.37         25.03         0.42 o
  -1   7   1         62.82         58.61         0.56 o
   0   7   1        427.66        401.62         2.85 o
   1   7   1         15.98         26.63         0.35 o
   2   7   1         65.00         61.05         0.56 o
   3   7   1         27.78         32.14         0.42 o
   4   7   1        140.30        124.08         1.05 o
   5   7   1         78.09         75.59         0.77 o
   6   7   1         26.85         36.36         0.62 o
   7   7   1         23.34         17.78         0.30 o
   8   7   1        129.60        115.24         1.27 o
   9   7   1          5.33          5.18         0.28 o
  10   7   1         99.96         94.99         1.13 o
  11   7   1          1.79          3.34         0.45 o
  12   7   1         44.94         41.00         1.19 o
  13   7   1          2.04          2.96         0.64 o
  14   7   1          1.55          1.13         0.59 o
  15   7   1          0.04         -0.05         0.59 o
  16   7   1          0.69          0.68         0.54 o
  17   7   1          1.86          3.04         0.61 o
 -11   8   1          1.52          1.24         1.03 o
 -10   8   1          1.57          1.17         0.64 o
  -9   8   1          7.07          7.20         0.76 o
  -8   8   1         12.62         13.23         0.87 o
  -7   8   1          6.97          8.72         0.62 o
  -6   8   1          0.18         -0.30         0.41 o
  -5   8   1         28.35         28.91         1.53 o
  -4   8   1         32.07         35.96         0.74 o
  -3   8   1          1.32          1.58         0.29 o
  -2   8   1         64.66         71.58         1.19 o
  -1   8   1        283.94        307.22         2.68 o
   0   8   1         67.44         60.56         0.81 o
   1   8   1        181.60        206.38         1.53 o
   2   8   1          0.01         -0.16         0.16 o
   3   8   1        257.28        255.13         1.84 o
   4   8   1        205.56        192.79         1.56 o
   5   8   1         48.92         52.24         0.59 o
   6   8   1          5.85          3.73         0.25 o
   7   8   1        104.61        101.40         1.26 o
   8   8   1          0.11         -0.28         0.28 o
   9   8   1         28.19         28.21         0.73 o
  10   8   1          0.23          0.18         0.39 o
  11   8   1         21.65         24.79         0.92 o
  12   8   1          1.46          0.58         0.45 o
  13   8   1          7.51          9.02         0.76 o
  14   8   1          0.21          0.74         0.59 o
  15   8   1          2.05          1.56         0.65 o
  16   8   1          1.65          1.82         0.66 o
  17   8   1          0.03         -0.31         0.60 o
 -10   9   1          0.10         -0.18         0.65 o
  -9   9   1          0.22          0.02         0.62 o
  -8   9   1          0.70          0.82         0.62 o
  -7   9   1          1.10          0.45         0.99 o
  -6   9   1          0.12         -0.37         0.44 o
  -5   9   1          9.21          7.88         0.55 o
  -4   9   1         49.43         50.74         1.33 o
  -3   9   1          0.01         -0.30         0.49 o
  -2   9   1          7.13          6.21         0.86 o
  -1   9   1         77.39         74.11         1.05 o
   0   9   1          2.45          3.48         0.30 o
   1   9   1         12.61         15.39         0.40 o
   2   9   1          2.43          1.06         0.22 o
   3   9   1          8.94          9.60         0.32 o
   4   9   1        132.07        143.69         1.62 o
   5   9   1        185.78        207.74         2.35 o
   6   9   1         23.85         21.10         0.56 o
   7   9   1          0.44          0.59         0.30 o
   8   9   1        196.82        182.79         3.04 o
   9   9   1         66.63         61.41         1.09 o
  10   9   1          2.60          3.56         0.45 o
  11   9   1         12.32         10.78         0.59 o
  12   9   1         11.21         11.07         0.64 o
  13   9   1          1.55          0.65         0.57 o
  14   9   1          0.45          0.13         0.69 o
  15   9   1          3.84          4.74         1.46 o
  16   9   1          5.46          5.91         0.74 o
  -9  10   1          0.10         -0.22         0.62 o
  -8  10   1          1.91          1.51         0.99 o
  -7  10   1          0.31          0.97         0.62 o
  -6  10   1          0.37          0.24         0.49 o
  -5  10   1          3.31          3.53         0.49 o
  -4  10   1          9.59         10.29         0.78 o
  -3  10   1         32.55         31.91         1.09 o
  -2  10   1          9.17          8.11         0.66 o
  -1  10   1         54.87         57.13         0.93 o
   0  10   1        155.56        145.79         1.76 o
   1  10   1         78.29         65.41         0.97 o
   2  10   1          5.88          6.72         0.67 o
   3  10   1         61.39         63.47         0.94 o
   4  10   1         16.90         16.89         0.86 o
   5  10   1         56.69         53.55         1.01 o
   6  10   1         13.74         15.78         0.86 o
   7  10   1         10.69          9.63         0.54 o
   8  10   1         11.20          9.22         0.54 o
   9  10   1         27.04         27.53         0.82 o
  10  10   1          7.70          8.05         0.82 o
  11  10   1          7.44          7.79         0.57 o
  12  10   1         28.51         32.80         2.18 o
  13  10   1          1.20          1.30         0.64 o
  14  10   1         10.08         12.00         0.91 o
  15  10   1          0.36          1.31         0.72 o
  16  10   1          0.14          0.45         0.65 o
  -8  11   1          0.30          0.07         0.66 o
  -7  11   1          0.32         -0.12         0.95 o
  -6  11   1          0.35          0.90         0.60 o
  -5  11   1          1.72          1.89         0.86 o
  -4  11   1          7.83          9.59         0.82 o
  -3  11   1          8.01          9.16         0.76 o
  -2  11   1          5.82          6.18         0.67 o
  -1  11   1          0.49          1.08         0.54 o
   0  11   1        105.91        103.81         1.58 o
   1  11   1         23.26         25.64         0.65 o
   2  11   1         17.88         17.01         0.56 o
   3  11   1          2.64          2.53         0.46 o
   4  11   1         44.69         43.73         0.93 o
   5  11   1         92.58         85.86         1.68 o
   6  11   1        111.24        106.77         2.81 o
   7  11   1         24.70         22.99         0.76 o
   8  11   1         16.39         14.58         1.00 o
   9  11   1          1.66          1.41         0.48 o
  10  11   1          8.29          7.92         0.63 o
  11  11   1          4.91          5.34         0.59 o
  12  11   1          0.42          1.54         0.47 o
  13  11   1          3.44          2.86         0.70 o
  14  11   1         14.83         15.50         1.12 o
  15  11   1          0.26          0.28         0.64 o
  16  11   1          0.91          0.67         0.55 o
  -7  12   1          0.50          0.50         0.77 o
  -6  12   1          0.02          0.49         1.55 o
  -5  12   1          0.03          1.03         0.95 o
  -4  12   1          0.02          1.00         0.64 o
  -3  12   1          0.84          0.64         0.61 o
  -2  12   1         13.91         13.52         0.84 o
  -1  12   1          6.71          8.42         0.72 o
   0  12   1         14.28         14.31         1.33 o
   1  12   1         55.43         55.22         1.09 o
   2  12   1          8.71         10.60         0.73 o
   3  12   1         18.67         17.79         0.59 o
   4  12   1         18.58         18.41         0.68 o
   5  12   1          0.12         -0.28         0.38 o
   6  12   1          0.06         -0.13         0.45 o
   7  12   1         63.48         68.63         1.30 o
   8  12   1          0.13          1.08         0.46 o
   9  12   1          2.11          2.23         0.49 o
  10  12   1         30.26         32.48         0.97 o
  11  12   1         22.42         27.32         1.01 o
  12  12   1         10.86         11.93         0.85 o
  13  12   1         11.74         13.68         0.80 o
  14  12   1          0.19          0.18         0.58 o
  15  12   1          0.24          1.24         0.68 o
  16  12   1          0.06          0.33         0.59 o
  -6  13   1          0.20          1.60         0.95 o
  -5  13   1          2.36          4.47         1.20 o
  -4  13   1          2.58          3.68         0.76 o
  -3  13   1          0.80          0.99         0.67 o
  -2  13   1          1.43          1.21         0.64 o
  -1  13   1         27.72         29.12         1.12 o
   0  13   1          1.02          1.06         0.64 o
   1  13   1          0.00          0.09         0.60 o
   2  13   1          0.76          0.69         0.55 o
   3  13   1          3.37          3.50         0.42 o
   4  13   1          4.33          5.15         0.55 o
   5  13   1         34.93         37.21         1.13 o
   6  13   1         19.25         18.13         0.76 o
   7  13   1          1.56          1.91         0.48 o
   8  13   1          0.42          0.33         0.48 o
   9  13   1          0.37          0.62         0.49 o
  10  13   1         13.62         13.12         0.78 o
  11  13   1          1.35          1.83         0.61 o
  12  13   1          8.97          8.63         0.74 o
  13  13   1          1.17          1.49         0.57 o
  14  13   1          3.74          4.16         0.67 o
  15  13   1          0.61          0.54         0.58 o
  -5  14   1          0.08         -0.95         1.03 o
  -4  14   1          1.56          2.32         1.12 o
  -3  14   1          1.08          1.18         0.70 o
  -2  14   1          1.71          2.41         0.73 o
  -1  14   1          3.10          4.24         0.76 o
   0  14   1         38.74         42.01         1.33 o
   1  14   1         14.67         15.03         0.94 o
   2  14   1          4.16          2.18         0.64 o
   3  14   1          0.06         -0.28         0.57 o
   4  14   1          0.12         -0.30         0.54 o
   5  14   1          8.95          8.90         0.63 o
   6  14   1         20.32         21.82         0.82 o
   7  14   1          8.26          8.13         0.66 o
   8  14   1          4.21          4.62         0.59 o
   9  14   1         28.02         29.07         0.98 o
  10  14   1          0.03          0.14         0.53 o
  11  14   1          1.73          1.03         0.60 o
  12  14   1          0.09         -0.51         0.56 o
  13  14   1          0.15          0.96         0.82 o
  14  14   1          0.57         -0.11         0.58 o
  15  14   1          0.65          1.39         0.58 o
  -3  15   1          0.43          0.17         0.95 o
  -2  15   1          0.00         -0.21         0.77 o
  -1  15   1          1.01          1.72         0.86 o
   0  15   1          1.67          1.47         0.70 o
   1  15   1          3.49          4.16         0.73 o
   2  15   1          3.39          3.24         0.82 o
   3  15   1          1.75         -0.38         0.69 o
   4  15   1          0.92         -0.26         0.95 o
   5  15   1          0.00         -0.43         0.73 o
   6  15   1          6.65          7.73         0.79 o
   7  15   1          0.33          0.87         0.53 o
   8  15   1          0.24          0.81         0.58 o
   9  15   1          0.34         -0.03         0.54 o
  10  15   1          6.98          8.22         0.71 o
  11  15   1          1.10          1.42         0.59 o
  12  15   1          1.04          0.87         1.80 o
  13  15   1          2.65          3.39         0.82 o
  14  15   1          0.24          0.65         0.58 o
  -1  16   1          0.54         -0.34         0.86 o
   0  16   1          0.33          0.60         0.67 o
   1  16   1          1.78          2.08         1.80 o
   2  16   1          0.06         -0.73         0.73 o
   3  16   1          0.01         -0.61         0.61 o
   4  16   1          0.15         -0.64         0.82 o
   5  16   1          0.58          0.43         0.61 o
   6  16   1          0.17          0.59         0.64 o
   7  16   1         20.38         27.00         1.12 o
   8  16   1          1.10          2.26         0.59 o
   9  16   1          1.82          1.66         0.99 o
  10  16   1          3.14          3.55         0.84 o
  11  16   1          0.91          0.59         0.56 o
  12  16   1          0.14         -0.36         0.70 o
  13  16   1          1.34          2.00         0.78 o
   1  17   1          1.76          1.12         0.70 o
   2  17   1          1.89          2.16         1.72 o
   3  17   1          0.12          0.82         0.95 o
   4  17   1          1.18          2.13         0.70 o
   5  17   1          0.09         -0.64         0.64 o
   6  17   1          0.22          0.52         0.86 o
   7  17   1          1.66          2.66         0.70 o
   8  17   1          0.50          0.39         0.67 o
   9  17   1          0.62          0.17         0.67 o
  10  17   1          0.39          0.47         0.67 o
  11  17   1          0.67          1.33         1.42 o
   5  18   1          4.11          5.64         0.90 o
   6  18   1          4.27          6.24         0.81 o
   7  18   1          0.76          0.70         0.70 o
   8  18   1          0.01         -0.66         0.66 o
  -9 -17   2          0.05          1.45         1.16 o
  -8 -17   2          0.21         -0.72         0.72 o
  -7 -17   2          2.21          3.61         1.12 o
  -6 -17   2          3.88          6.53         1.20 o
  -5 -17   2          0.00         -0.34         0.95 o
  -4 -17   2          1.91          2.92         1.03 o
  -3 -17   2          1.07          1.72         1.03 o
 -11 -16   2          0.16         -0.10         0.74 o
 -10 -16   2          0.10         -0.12         0.68 o
  -9 -16   2          0.61          0.62         0.68 o
  -8 -16   2          1.33          0.14         1.25 o
  -7 -16   2          0.09         -0.04         0.66 o
  -6 -16   2          0.58          0.42         1.37 o
  -5 -16   2          0.01          1.03         0.95 o
  -4 -16   2          0.41          1.20         0.86 o
  -3 -16   2          0.34          0.69         0.86 o
  -2 -16   2          0.36          1.37         0.95 o
  -1 -16   2          0.09          0.43         0.95 o
   0 -16   2          1.85          2.84         1.03 o
 -13 -15   2          0.48          1.98         1.12 o
 -12 -15   2          1.51          2.33         0.77 o
 -11 -15   2          3.21          4.86         0.60 o
 -10 -15   2          0.20          0.03         0.48 o
  -9 -15   2          0.01         -0.45         0.45 o
  -8 -15   2          3.93          4.79         0.66 o
  -7 -15   2          4.51          6.77         0.64 o
  -6 -15   2          0.77          0.21         0.64 o
  -5 -15   2          8.74          9.19         1.20 o
  -4 -15   2          0.91          0.82         0.66 o
  -3 -15   2          3.14          4.12         0.95 o
  -2 -15   2          2.25          1.29         0.86 o
  -1 -15   2          0.36          0.52         0.86 o
   0 -15   2          0.49          0.79         0.60 o
   1 -15   2          0.19          0.67         0.60 o
   2 -15   2          2.43          2.87         1.93 o
 -14 -14   2          0.82          1.14         0.73 o
 -13 -14   2          0.38          0.51         0.58 o
 -12 -14   2          0.51          0.65         0.55 o
 -11 -14   2          4.69          5.49         0.61 o
 -10 -14   2          0.85         -0.09         0.50 o
  -9 -14   2          0.70          0.73         0.50 o
  -8 -14   2          0.12          0.51         0.46 o
  -7 -14   2          2.98          2.22         0.51 o
  -6 -14   2          0.75         -0.11         0.45 o
  -5 -14   2          0.06          0.14         0.44 o
  -4 -14   2          7.08          7.39         0.56 o
  -3 -14   2          1.72          2.05         0.51 o
  -2 -14   2          1.09          1.31         0.48 o
  -1 -14   2          7.30          8.13         0.66 o
   0 -14   2          0.03         -0.40         0.40 o
   1 -14   2          1.39          0.57         0.45 o
   2 -14   2          0.06          0.30         0.45 o
   3 -14   2          0.04         -0.24         0.56 o
   4 -14   2          0.51          1.20         1.03 o
 -14 -13   2          0.08         -0.56         0.56 o
 -13 -13   2          0.74         -0.13         0.56 o
 -12 -13   2          0.05          0.48         0.72 o
 -11 -13   2          1.07          0.38         0.52 o
 -10 -13   2          5.50          5.24         0.63 o
  -9 -13   2          0.05          0.03         0.45 o
  -8 -13   2          3.32          3.34         0.51 o
  -7 -13   2         34.86         36.58         1.15 o
  -6 -13   2         21.96         23.24         0.78 o
  -5 -13   2          0.36          0.23         0.44 o
  -4 -13   2          7.46          7.92         0.56 o
  -3 -13   2          2.05          1.48         0.45 o
  -2 -13   2          6.38          8.53         0.94 o
  -1 -13   2          0.34         -0.35         0.35 o
   0 -13   2          4.52          2.89         0.48 o
   1 -13   2          2.88          2.75         0.51 o
   2 -13   2         18.61         18.66         0.97 o
   3 -13   2         15.70         20.43         1.00 o
   4 -13   2          0.44          0.90         0.60 o
   5 -13   2          0.55          0.63         0.60 o
 -15 -12   2          0.57          0.71         0.77 o
 -14 -12   2          0.17         -0.01         0.57 o
 -13 -12   2          0.37          0.41         0.56 o
 -12 -12   2          1.21          0.87         0.52 o
 -11 -12   2          0.28         -0.48         0.48 o
 -10 -12   2          1.74          0.72         0.61 o
  -9 -12   2          0.02         -0.44         0.44 o
  -8 -12   2          0.00         -0.04         0.42 o
  -7 -12   2          0.00         -0.41         0.41 o
  -6 -12   2          9.08         10.28         0.58 o
  -5 -12   2          8.44          9.62         0.58 o
  -4 -12   2          3.74          4.34         0.47 o
  -3 -12   2         44.61         46.57         1.00 o
  -2 -12   2          2.61          3.05         0.68 o
  -1 -12   2         37.30         38.73         0.93 o
   0 -12   2          0.36         -0.37         0.37 o
   1 -12   2          6.35          5.70         0.46 o
   2 -12   2          5.08          5.10         0.51 o
   3 -12   2          2.79          5.53         0.80 o
   4 -12   2          0.35          0.05         0.51 o
   5 -12   2          1.26          1.59         0.66 o
   6 -12   2          0.38         -0.12         0.66 o
   7 -12   2          1.63          3.27         0.95 o
 -15 -11   2          1.92          3.55         0.82 o
 -14 -11   2          2.32          2.74         0.61 o
 -13 -11   2          0.36          0.40         0.55 o
 -12 -11   2          4.10          4.21         0.61 o
 -11 -11   2          4.77          5.66         0.59 o
 -10 -11   2          0.00          0.07         0.53 o
  -9 -11   2         33.58         34.53         0.94 o
  -8 -11   2         10.32         11.89         0.60 o
  -7 -11   2          3.28          3.71         0.69 o
  -6 -11   2         11.70         14.25         0.63 o
  -5 -11   2         41.36         44.35         0.99 o
  -4 -11   2          7.24          5.82         0.40 o
  -3 -11   2          0.67         -0.41         0.41 o
  -2 -11   2        129.31        127.74         1.39 o
  -1 -11   2         54.12         54.96         0.90 o
   0 -11   2          5.62          4.85         0.39 o
   1 -11   2         23.17         24.65         0.68 o
   2 -11   2         27.74         32.10         0.84 o
   3 -11   2          9.59         10.31         1.15 o
   4 -11   2          1.56          1.90         0.49 o
   5 -11   2          4.06          6.06         0.76 o
   6 -11   2          1.55          2.55         0.70 o
   7 -11   2          0.51          0.95         1.33 o
   8 -11   2          2.30          3.70         1.03 o
 -16 -10   2          0.01          0.01         0.57 o
 -15 -10   2          1.14          2.15         0.79 o
 -14 -10   2          2.19          2.69         0.64 o
 -13 -10   2          1.36          1.28         0.56 o
 -12 -10   2          1.75          0.75         0.53 o
 -11 -10   2          0.64         -0.48         0.48 o
 -10 -10   2          4.89          3.85         0.53 o
  -9 -10   2          5.01          5.52         0.50 o
  -8 -10   2         18.72         16.95         0.65 o
  -7 -10   2          0.11          0.20         0.42 o
  -6 -10   2         13.37         13.37         0.50 o
  -5 -10   2         59.63         58.15         0.82 o
  -4 -10   2        160.37        150.51         1.60 o
  -3 -10   2         50.46         46.36         0.70 o
  -2 -10   2         31.04         34.30         0.58 o
  -1 -10   2          4.34          5.10         0.30 o
   0 -10   2          0.46          0.76         0.28 o
   1 -10   2          1.13          1.02         0.34 o
   2 -10   2          3.32          2.47         0.36 o
   3 -10   2         34.04         38.68         1.22 o
   4 -10   2          0.75          1.66         0.48 o
   5 -10   2          8.99          8.69         0.61 o
   6 -10   2          0.65          0.52         0.61 o
   7 -10   2          0.07          0.64         0.67 o
   8 -10   2          0.69          1.20         1.50 o
   9 -10   2          0.16          1.37         0.95 o
 -16  -9   2          1.36          1.99         0.59 o
 -15  -9   2          0.01         -0.38         0.60 o
 -14  -9   2          2.40          2.01         0.61 o
 -13  -9   2          7.45          6.46         0.68 o
 -12  -9   2          0.05          0.23         0.50 o
 -11  -9   2         11.08          9.42         0.78 o
 -10  -9   2          6.83          5.99         0.54 o
  -9  -9   2         40.43         39.17         0.95 o
  -8  -9   2          6.61          5.54         0.46 o
  -7  -9   2         31.85         31.12         0.78 o
  -6  -9   2         22.12         24.76         0.51 o
  -5  -9   2         93.77         93.84         1.09 o
  -4  -9   2          5.53          5.81         0.33 o
  -3  -9   2        279.09        274.44         2.63 o
  -2  -9   2         32.88         30.29         0.49 o
  -1  -9   2         45.74         49.02         0.64 o
   0  -9   2          8.90         10.11         0.33 o
   1  -9   2          0.14         -0.26         0.26 o
   2  -9   2         25.70         22.67         0.90 o
   3  -9   2          7.50          6.57         0.46 o
   4  -9   2         15.94         16.38         0.66 o
   5  -9   2          1.28          0.96         0.46 o
   6  -9   2          8.15          7.68         0.73 o
   7  -9   2          4.05          4.62         0.77 o
   8  -9   2          1.11          1.72         0.67 o
   9  -9   2          1.88          2.75         1.03 o
  10  -9   2          0.28         -0.52         0.95 o
 -16  -8   2          0.55         -0.16         0.57 o
 -15  -8   2          0.90          0.66         0.66 o
 -14  -8   2          0.70          0.30         0.66 o
 -13  -8   2          4.79          4.65         0.79 o
 -12  -8   2          0.66          0.39         0.82 o
 -11  -8   2          1.21          0.33         0.57 o
 -10  -8   2         37.21         37.47         0.99 o
  -9  -8   2         23.66         22.56         0.73 o
  -8  -8   2          4.16          3.97         0.50 o
  -7  -8   2         46.21         43.50         0.69 o
  -6  -8   2        208.22        220.36         2.26 o
  -5  -8   2          3.60          5.36         0.36 o
  -4  -8   2        191.92        190.05         1.61 o
  -3  -8   2          9.89         10.96         0.34 o
  -2  -8   2         18.41         20.40         0.33 o
  -1  -8   2         90.85         93.60         0.83 o
   0  -8   2         10.29         13.60         0.34 o
   1  -8   2          0.02          0.11         0.23 o
   2  -8   2          2.23          1.11         0.26 o
   3  -8   2        149.25        148.51         1.98 o
   4  -8   2          9.73         12.17         0.56 o
   5  -8   2          0.80         -0.38         0.38 o
   6  -8   2          0.21         -0.16         0.43 o
   7  -8   2          2.76          2.40         0.69 o
   8  -8   2          0.00          1.03         0.67 o
   9  -8   2          1.96          1.12         0.67 o
  10  -8   2          0.20         -0.60         0.95 o
  11  -8   2          0.04         -0.04         0.62 o
 -16  -7   2          0.06         -0.16         0.62 o
 -15  -7   2          4.46          4.10         0.76 o
 -14  -7   2          3.63          2.30         0.72 o
 -13  -7   2          6.48          6.26         0.62 o
 -12  -7   2          3.07          3.75         0.73 o
 -11  -7   2          0.59          0.70         0.57 o
 -10  -7   2          4.98          5.17         0.64 o
  -9  -7   2         53.10         53.30         1.55 o
  -8  -7   2         21.92         18.42         0.88 o
  -7  -7   2          4.82          5.05         0.53 o
  -6  -7   2         18.41         17.40         0.36 o
  -5  -7   2        247.19        247.64         2.06 o
  -4  -7   2         11.88         16.41         0.30 o
  -3  -7   2          0.99         -0.16         0.16 o
  -2  -7   2        435.38        425.94         3.05 o
  -1  -7   2          7.54         10.49         0.25 o
   0  -7   2         32.92         37.94         0.41 o
   1  -7   2          0.47          0.54         0.18 o
   2  -7   2         20.80         15.06         0.43 o
   3  -7   2         73.42         66.47         0.94 o
   4  -7   2         53.81         50.57         0.94 o
   5  -7   2          7.86          9.35         0.66 o
   6  -7   2          0.46          0.53         0.41 o
   7  -7   2         16.52         16.41         0.88 o
   8  -7   2         13.02         13.42         0.88 o
   9  -7   2          0.01          0.20         0.64 o
  10  -7   2          1.28          1.20         0.95 o
  11  -7   2          1.89          2.83         1.07 o
 -16  -6   2          0.00         -0.23         0.86 o
 -15  -6   2          0.14         -0.62         0.62 o
 -14  -6   2          7.84          7.54         1.12 o
 -13  -6   2          8.80          6.83         0.70 o
 -12  -6   2         12.57         12.77         0.67 o
 -11  -6   2         14.72         13.63         0.86 o
 -10  -6   2          3.35          2.58         0.57 o
  -9  -6   2         11.05         10.41         0.67 o
  -8  -6   2         30.99         29.87         0.76 o
  -7  -6   2          9.61          7.49         0.43 o
  -6  -6   2         19.44         18.53         0.37 o
  -5  -6   2         23.27         24.13         0.37 o
  -4  -6   2        268.58        272.05         2.20 o
  -3  -6   2          8.81          6.42         0.19 o
  -2  -6   2        221.90        194.65         1.44 o
  -1  -6   2        178.06        150.31         1.14 o
   0  -6   2         13.73         15.16         0.26 o
   1  -6   2        228.23        220.84         1.79 o
   2  -6   2         55.39         54.04         0.65 o
   3  -6   2         26.29         18.62         0.48 o
   4  -6   2          0.52          0.69         0.29 o
   5  -6   2         54.02         52.93         0.96 o
   6  -6   2          2.80          1.99         0.44 o
   7  -6   2          3.70          3.63         0.61 o
   8  -6   2         30.12         30.39         1.12 o
   9  -6   2          1.18          0.95         0.61 o
  10  -6   2          2.19          2.11         0.52 o
  11  -6   2          1.04          2.42         0.62 o
  12  -6   2          1.73          2.11         1.07 o
 -16  -5   2          1.21          1.01         0.65 o
 -15  -5   2          0.04         -0.64         0.64 o
 -14  -5   2          6.91          5.62         0.76 o
 -13  -5   2         15.30         13.59         0.89 o
 -12  -5   2          5.35          6.46         0.57 o
 -11  -5   2         11.17         11.55         0.60 o
 -10  -5   2          5.68          4.31         0.64 o
  -9  -5   2         62.37         55.85         1.37 o
  -8  -5   2         61.58         60.77         0.97 o
  -7  -5   2         53.16         50.85         0.72 o
  -6  -5   2         30.72         33.41         0.49 o
  -5  -5   2         95.34         99.40         0.92 o
  -4  -5   2          0.18          1.71         0.15 o
  -3  -5   2        183.10        209.11         1.58 o
  -2  -5   2         10.25          8.56         0.35 o
  -1  -5   2         53.82         44.67         0.40 o
   0  -5   2         49.38         47.91         0.46 o
   1  -5   2         58.63         58.46         0.57 o
   2  -5   2        232.75        251.26         2.18 o
   3  -5   2         60.28         61.35         0.74 o
   4  -5   2          2.81          2.00         0.30 o
   5  -5   2         24.25         22.71         0.56 o
   6  -5   2         29.04         32.77         0.76 o
   7  -5   2         14.81         16.06         0.64 o
   8  -5   2         17.27         18.17         0.88 o
   9  -5   2         10.56         11.45         0.82 o
  10  -5   2          0.00         -0.46         0.46 o
  11  -5   2          0.28          0.70         0.60 o
  12  -5   2          2.89          1.56         1.12 o
  13  -5   2          0.01          0.90         0.64 o
 -16  -4   2          0.04         -0.47         0.64 o
 -15  -4   2          0.59          0.32         0.64 o
 -14  -4   2          1.35          0.75         0.60 o
 -13  -4   2         10.07          9.47         0.78 o
 -12  -4   2          0.54         -0.26         0.45 o
 -11  -4   2         23.14         22.69         0.75 o
 -10  -4   2         20.01         20.74         0.68 o
  -9  -4   2         21.15         23.40         0.88 o
  -8  -4   2          5.35          5.50         0.51 o
  -7  -4   2         35.65         39.02         0.52 o
  -6  -4   2        503.76        533.42         4.88 o
  -5  -4   2          7.37          6.08         0.21 o
  -3  -4   2         91.22         73.47         0.61 o
  -2  -4   2         84.38         85.28         0.68 o
  -1  -4   2       1008.88       1161.56         7.98 o
   0  -4   2        489.44        535.13         3.92 o
   1  -4   2        248.22        280.76         2.55 o
   2  -4   2          4.27          6.94         0.21 o
   3  -4   2          1.14          0.24         0.17 o
   4  -4   2        286.97        272.79         2.57 o
   5  -4   2         98.04         93.75         1.08 o
   6  -4   2         19.23         16.95         0.59 o
   7  -4   2          0.42          0.41         0.44 o
   8  -4   2          0.58          0.43         0.49 o
   9  -4   2          5.57          5.89         0.52 o
  10  -4   2          0.39         -0.22         0.44 o
  11  -4   2          0.50          0.46         0.56 o
  12  -4   2          3.39          4.07         0.70 o
  13  -4   2          0.90          0.36         0.64 o
 -16  -3   2          0.08         -0.57         0.57 o
 -15  -3   2          0.50          0.54         0.56 o
 -14  -3   2          1.18          1.19         0.56 o
 -13  -3   2          5.16          4.23         0.57 o
 -12  -3   2          5.21          5.90         0.60 o
 -11  -3   2          0.92         -0.37         0.37 o
 -10  -3   2         16.91         17.49         0.64 o
  -9  -3   2         52.58         52.23         1.62 o
  -8  -3   2         12.44         10.06         0.45 o
  -7  -3   2         40.50         42.35         0.53 o
  -6  -3   2          5.59          7.22         0.25 o
  -5  -3   2        576.98        621.07         5.59 o
  -4  -3   2         14.56          9.44         0.21 o
  -3  -3   2          6.18          8.70         0.17 o
  -2  -3   2       1268.55       1356.67        10.35 o
  -1  -3   2        119.43        152.73         1.31 o
   0  -3   2        776.09        868.69         7.45 o
   1  -3   2        945.27        964.88         8.41 o
   2  -3   2          6.33          6.96         0.24 o
   3  -3   2         12.71         12.43         0.27 o
   4  -3   2         34.91         26.70         0.43 o
   5  -3   2        379.21        383.92         3.26 o
   6  -3   2         26.83         22.45         0.51 o
   7  -3   2         39.31         35.70         1.17 o
   8  -3   2          4.79          3.73         0.62 o
   9  -3   2          3.82          3.53         0.45 o
  10  -3   2          3.94          3.90         0.49 o
  11  -3   2          0.85         -0.56         0.56 o
  12  -3   2          0.23          0.31         0.57 o
  13  -3   2          0.65          0.38         0.59 o
  14  -3   2          1.07          2.25         0.65 o
 -16  -2   2          0.01          0.57         0.54 o
 -15  -2   2          0.39          0.18         0.52 o
 -14  -2   2          4.11          3.45         0.59 o
 -13  -2   2          0.13         -0.16         0.50 o
 -12  -2   2         21.50         20.23         0.79 o
 -11  -2   2          0.01         -0.37         0.37 o
 -10  -2   2          0.00         -0.20         0.20 o
  -9  -2   2         10.25         10.26         0.31 o
  -8  -2   2        122.57        125.70         1.38 o
  -7  -2   2         10.95         14.41         0.27 o
  -6  -2   2         16.51         13.66         0.36 o
  -5  -2   2        254.18        283.90         2.30 o
  -4  -2   2          5.00          7.01         0.22 o
  -3  -2   2         13.81         13.69         0.24 o
  -2  -2   2          6.69         12.57         0.36 o
  -1  -2   2        366.84        459.86         5.32 o
   0  -2   2        392.33        381.03         4.13 o
   1  -2   2        661.05        717.31         8.20 o
   2  -2   2       1441.22       1525.71        12.31 o
   3  -2   2        118.12        139.20         1.34 o
   4  -2   2          7.16          7.82         0.27 o
   5  -2   2         91.96         95.27         0.89 o
   6  -2   2          2.40          1.71         0.17 o
   7  -2   2         71.69         70.63         0.79 o
   8  -2   2        165.22        165.47         2.25 o
   9  -2   2          3.08          2.02         0.33 o
  10  -2   2          4.44          2.46         0.41 o
  11  -2   2         19.18         19.79         0.98 o
  12  -2   2          0.82          0.14         0.57 o
  13  -2   2          0.13         -0.29         0.57 o
  14  -2   2          0.39          0.81         0.59 o
 -15  -1   2          0.24          0.17         0.67 o
 -14  -1   2          2.43          2.33         0.56 o
 -13  -1   2          8.71          8.15         0.81 o
 -12  -1   2          1.27          1.13         0.28 o
 -11  -1   2         15.08         14.04         0.61 o
 -10  -1   2          0.27         -0.24         0.24 o
  -9  -1   2          2.19          2.14         0.24 o
  -8  -1   2        105.11        103.31         1.08 o
  -7  -1   2        129.81        133.23         1.06 o
  -6  -1   2        189.69        191.17         1.45 o
  -5  -1   2        125.38        164.69         1.43 o
  -4  -1   2        421.12        445.31         3.36 o
  -3  -1   2        665.58        750.99         6.17 o
  -2  -1   2       1615.25       1776.09        19.78 o
  -1  -1   2        188.49        196.69         2.04 o
   0  -1   2        471.18        529.87        11.09 o
   1  -1   2         17.96         20.47         0.40 o
   2  -1   2        157.59        175.28         1.48 o
   3  -1   2         12.52         10.93         0.27 o
   4  -1   2        214.50        249.56         2.41 o
   5  -1   2          6.14          9.47         0.20 o
   6  -1   2         98.83         97.89         1.09 o
   7  -1   2         39.42         34.33         0.40 o
   8  -1   2        162.30        166.53         1.50 o
   9  -1   2         29.49         28.61         0.43 o
  10  -1   2          0.02         -0.34         0.34 o
  11  -1   2          2.66          1.88         0.48 o
  12  -1   2         27.17         31.09         2.15 o
  13  -1   2          1.98          1.56         0.67 o
  14  -1   2          0.05         -0.59         0.59 o
  15  -1   2          0.29         -0.62         0.64 o
 -15   0   2          0.17          0.28         0.49 o
 -14   0   2          1.31          0.41         0.54 o
 -13   0   2          4.60          4.17         0.37 o
 -12   0   2          3.33          2.16         0.33 o
 -11   0   2          4.29          3.58         0.33 o
 -10   0   2          9.22          8.87         0.63 o
  -9   0   2          3.46          4.28         0.28 o
  -8   0   2         22.38         22.12         0.41 o
  -7   0   2         16.87         16.59         0.32 o
  -6   0   2          0.95          0.50         0.13 o
  -5   0   2        339.32        374.17         2.93 o
  -4   0   2        436.08        477.13         3.95 o
  -3   0   2         20.74         22.07         0.30 o
  -2   0   2        829.54        830.55         8.96 o
  -1   0   2       1046.73       1229.49        11.84 o
   1   0   2       1881.32       1980.95        26.68 o
   2   0   2       1706.67       1803.00        16.14 o
   3   0   2          4.53          1.61         0.10 o
   4   0   2         85.95         98.91         0.84 o
   5   0   2          0.41          0.40         0.19 o
   6   0   2          9.31          8.06         0.26 o
   7   0   2         35.34         34.43         0.41 o
   8   0   2          6.32          6.33         0.23 o
   9   0   2        150.86        146.03         1.31 o
  10   0   2          1.34          1.61         0.25 o
  11   0   2          2.43          2.09         0.27 o
  12   0   2          1.34          1.12         0.46 o
  13   0   2          0.92          1.01         0.51 o
  14   0   2          0.70         -0.48         0.59 o
  15   0   2          0.00         -0.48         0.48 o
 -15   1   2          0.83          1.40         0.88 o
 -14   1   2          0.61         -0.02         0.48 o
 -13   1   2          1.70          1.40         0.60 o
 -12   1   2          8.81          8.60         0.51 o
 -11   1   2          3.28          2.91         0.36 o
 -10   1   2          3.54          3.49         0.37 o
  -9   1   2         20.72         20.67         0.48 o
  -8   1   2         20.04         18.19         0.39 o
  -7   1   2         20.90         22.39         0.37 o
  -6   1   2         19.37         17.15         0.28 o
  -5   1   2         42.60         40.96         0.43 o
  -4   1   2         91.54         96.73         0.79 o
  -3   1   2        747.26        829.14         6.78 o
  -2   1   2       1655.42       1836.39        14.94 o
  -1   1   2       7008.30       7342.21       160.18 o
   0   1   2        527.75        515.73         6.11 o
   1   1   2       3471.97       3694.20        37.91 o
   2   1   2         62.72         87.62         0.69 o
   3   1   2        617.42        618.17         4.82 o
   4   1   2        364.95        354.87         2.74 o
   5   1   2       1389.97       1525.12        10.18 o
   6   1   2         12.91         16.72         0.24 o
   7   1   2        108.37        116.22         0.91 o
   8   1   2          0.49          0.01         0.21 o
   9   1   2         13.72         13.27         0.35 o
  10   1   2         57.41         61.71         0.81 o
  11   1   2         14.83         15.18         0.47 o
  12   1   2          1.76          1.49         0.31 o
  13   1   2          1.97          2.22         0.51 o
  14   1   2          3.12          4.15         0.54 o
  15   1   2          0.98          1.11         0.50 o
  16   1   2          0.00          0.07         0.53 o
 -14   2   2          0.89          1.24         0.88 o
 -13   2   2          0.47          0.41         0.30 o
 -12   2   2          2.40          1.17         0.34 o
 -11   2   2         11.53         11.32         0.54 o
 -10   2   2          0.75          1.17         0.30 o
  -9   2   2          0.00         -0.05         0.25 o
  -8   2   2          2.56          1.73         0.34 o
  -7   2   2         10.90         10.64         0.31 o
  -6   2   2          1.41          2.39         0.26 o
  -5   2   2        104.08         99.24         0.75 o
  -4   2   2          8.75          7.75         0.18 o
  -3   2   2        161.51        184.30         1.37 o
  -2   2   2         61.04         61.24         0.58 o
  -1   2   2        730.65        788.05         7.41 o
   0   2   2        236.52        234.44         2.07 o
   1   2   2       3528.04       3587.85        28.86 o
   2   2   2       7870.78       8327.15        86.78 o
   3   2   2       3255.14       3376.57        26.29 o
   4   2   2        180.15        205.50         1.52 o
   5   2   2         40.60         34.26         0.39 o
   6   2   2        177.52        188.14         1.27 o
   7   2   2          4.86          3.74         0.18 o
   8   2   2        178.18        161.50         1.30 o
   9   2   2          9.37          7.22         0.33 o
  10   2   2          0.15         -0.17         0.24 o
  11   2   2         20.42         22.25         0.62 o
  12   2   2          0.62          1.00         0.32 o
  13   2   2          1.66          1.12         0.40 o
  14   2   2          0.62          0.45         0.48 o
  15   2   2          2.11          2.57         0.50 o
  16   2   2          0.32          0.55         0.44 o
 -14   3   2          0.86          0.68         0.47 o
 -13   3   2          0.16          0.63         0.43 o
 -12   3   2          0.01         -0.12         0.33 o
 -11   3   2          4.31          3.02         0.37 o
 -10   3   2          7.86          9.11         0.46 o
  -9   3   2         29.44         27.65         0.69 o
  -8   3   2        143.34        142.30         1.53 o
  -7   3   2          8.44          8.43         0.30 o
  -6   3   2         64.03         60.45         0.60 o
  -5   3   2        156.18        167.97         1.21 o
  -4   3   2        299.46        294.47         2.08 o
  -3   3   2        434.37        482.60         3.08 o
  -2   3   2          6.29         10.96         0.19 o
  -1   3   2       1296.23       1464.28        10.47 o
   0   3   2         72.68         71.89         0.99 o
   1   3   2         26.97         28.88         0.46 o
   2   3   2       1148.12       1200.83        13.80 o
   3   3   2       2115.90       2156.33        16.96 o
   4   3   2        458.57        530.64         3.44 o
   6   3   2        116.48        118.05         0.90 o
   7   3   2         76.97         67.20         0.62 o
   8   3   2        130.14        132.75         1.16 o
   9   3   2         20.98         20.78         0.43 o
  10   3   2          2.38          1.62         0.30 o
  11   3   2          1.92          0.93         0.35 o
  12   3   2          5.94          6.65         0.41 o
  13   3   2          1.33          0.92         0.33 o
  14   3   2          0.04          0.25         0.33 o
  15   3   2          0.56          0.27         0.43 o
  16   3   2          0.06          0.23         0.61 o
 -13   4   2          0.60          0.85         0.44 o
 -12   4   2          1.17          0.76         0.48 o
 -11   4   2          0.00         -0.51         0.51 o
 -10   4   2          0.11          0.10         0.34 o
  -9   4   2          2.21          0.68         0.34 o
  -8   4   2         37.95         35.10         0.68 o
  -7   4   2        115.73        117.53         1.20 o
  -6   4   2          0.02         -0.01         0.21 o
  -5   4   2         29.78         29.86         0.61 o
  -4   4   2        781.21        800.15         5.67 o
  -3   4   2         23.22         22.74         0.28 o
  -2   4   2         26.02         26.81         0.29 o
  -1   4   2          0.66          1.69         0.21 o
   0   4   2        385.68        470.79         3.03 o
   1   4   2         15.08         14.52         0.22 o
   2   4   2        219.43        216.91         1.77 o
   3   4   2        244.57        249.97         1.83 o
   4   4   2         69.66         64.92         0.56 o
   5   4   2         33.94         40.52         0.35 o
   6   4   2        161.33        132.98         0.93 o
   7   4   2         82.97         67.89         0.63 o
   8   4   2         41.23         40.80         0.77 o
   9   4   2        104.25        103.98         1.04 o
  10   4   2          0.07         -0.04         0.42 o
  11   4   2          0.02         -0.42         0.47 o
  12   4   2          6.26          5.73         0.76 o
  13   4   2          0.64          0.58         0.35 o
  14   4   2          0.06         -0.30         0.30 o
  15   4   2          0.02          0.33         0.33 o
  16   4   2          1.14          1.97         0.88 o
 -13   5   2          0.17          0.34         0.49 o
 -12   5   2          4.03          3.19         0.71 o
 -11   5   2          0.01         -0.46         0.46 o
 -10   5   2          2.03          1.82         0.32 o
  -9   5   2          7.96          8.33         0.42 o
  -8   5   2          1.13          0.65         0.31 o
  -7   5   2          0.22         -0.25         0.26 o
  -6   5   2          4.52          4.76         0.28 o
  -5   5   2        243.94        247.01         2.00 o
  -4   5   2         54.26         49.30         0.55 o
  -3   5   2        930.70        973.42         6.27 o
  -2   5   2        117.88        150.60         1.14 o
  -1   5   2        810.73        945.29         5.79 o
   0   5   2         20.69         13.90         0.25 o
   1   5   2        237.09        241.72         1.58 o
   2   5   2        164.62        169.02         1.24 o
   3   5   2         52.21         42.42         0.81 o
   4   5   2         22.00         38.77         0.58 o
   5   5   2        110.78        101.41         0.87 o
   6   5   2         22.56         29.87         0.34 o
   7   5   2         59.17         64.34         0.60 o
   8   5   2          0.04         -0.05         0.18 o
   9   5   2         59.34         56.47         0.79 o
  10   5   2        115.87        119.65         1.41 o
  11   5   2         38.85         38.06         1.38 o
  12   5   2          1.49          1.48         0.42 o
  13   5   2          5.72          5.12         0.52 o
  14   5   2          0.96          0.81         0.41 o
  15   5   2          2.57          3.10         0.60 o
  16   5   2          0.23         -0.08         0.48 o
  17   5   2          0.24          0.34         0.91 o
 -12   6   2          0.18          0.40         0.70 o
 -11   6   2          4.84          5.10         0.74 o
 -10   6   2          0.11          0.63         0.47 o
  -9   6   2          8.05          6.43         0.57 o
  -8   6   2          8.97          8.59         0.52 o
  -7   6   2          4.86          3.12         0.40 o
  -6   6   2         68.66         59.77         0.79 o
  -5   6   2          2.64          2.18         0.23 o
  -4   6   2          1.34          0.19         0.20 o
  -3   6   2          0.13         -0.18         0.26 o
  -2   6   2         37.96         30.41         0.40 o
  -1   6   2          4.14          3.26         0.15 o
   0   6   2        341.98        365.23         2.52 o
   1   6   2        155.07        167.58         1.21 o
   2   6   2        599.43        669.83         5.28 o
   3   6   2        162.74        161.71         1.42 o
   6   6   2          7.42          6.17         0.27 o
   7   6   2         71.90         74.74         0.66 o
   8   6   2          1.32          0.90         0.21 o
   9   6   2         57.50         51.38         1.05 o
  10   6   2         73.18         75.70         1.00 o
  11   6   2         44.28         45.13         0.82 o
  12   6   2          8.41          6.71         0.40 o
  13   6   2          3.55          3.50         0.35 o
  14   6   2          4.01          2.85         0.46 o
  15   6   2          3.31          3.86         0.55 o
  16   6   2          0.36          0.09         0.49 o
  17   6   2          0.89          0.08         0.44 o
 -12   7   2          0.39          0.14         0.54 o
 -11   7   2          0.59         -0.09         0.53 o
 -10   7   2          0.93          1.83         0.57 o
  -9   7   2          0.23          0.60         0.50 o
  -8   7   2          0.67          1.24         0.49 o
  -7   7   2          5.34          5.72         0.40 o
  -6   7   2         53.92         53.57         0.67 o
  -5   7   2         73.35         72.87         1.11 o
  -4   7   2         84.86         96.61         1.08 o
  -3   7   2          1.67          1.70         0.21 o
  -2   7   2         85.67         93.45         1.58 o
  -1   7   2        127.82        132.62         0.97 o
   0   7   2         23.53         24.16         0.30 o
   1   7   2          7.78         13.15         0.25 o
   2   7   2         43.78         45.27         0.68 o
   3   7   2        335.97        374.16         2.28 o
   4   7   2          7.89         13.26         0.31 o
   5   7   2         66.34         72.12         0.66 o
   6   7   2        171.67        166.05         1.32 o
   7   7   2          0.01          0.25         0.15 o
   8   7   2         26.76         26.14         0.58 o
   9   7   2         79.14         75.39         1.12 o
  10   7   2          0.65          0.50         0.25 o
  11   7   2         10.99         11.91         0.42 o
  12   7   2          4.69          5.67         0.40 o
  13   7   2          4.35          3.31         0.58 o
  14   7   2          0.09          0.72         0.57 o
  15   7   2          1.04          0.20         0.60 o
  16   7   2          0.17          0.26         0.49 o
  17   7   2          0.07          0.28         0.50 o
 -11   8   2          0.06          0.47         0.60 o
 -10   8   2          3.87          1.72         0.73 o
  -9   8   2          0.21          0.74         0.64 o
  -8   8   2         19.23         17.13         0.79 o
  -7   8   2          7.38          7.20         0.68 o
  -6   8   2          0.87          0.45         0.38 o
  -5   8   2         29.38         31.86         0.83 o
  -4   8   2         10.84         11.83         0.50 o
  -3   8   2         23.16         25.01         0.50 o
  -2   8   2          2.39          1.66         0.19 o
  -1   8   2        257.80        267.54         1.82 o
   0   8   2          1.03          1.31         0.13 o
   1   8   2        561.12        584.14         3.50 o
   2   8   2        451.28        439.39         2.68 o
   3   8   2        183.45        155.18         1.12 o
   4   8   2          0.87         -0.18         0.18 o
   5   8   2          3.75          3.92         0.18 o
   6   8   2        148.64        139.60         1.28 o
   7   8   2         48.26         41.09         0.59 o
   8   8   2          3.09          6.01         0.36 o
   9   8   2          0.02          0.02         0.21 o
  10   8   2         86.45         84.53         1.22 o
  11   8   2          1.48          1.70         0.26 o
  12   8   2         24.20         22.94         0.91 o
  13   8   2          2.74          3.00         0.59 o
  14   8   2          0.03         -0.29         0.69 o
  15   8   2          0.14         -0.14         0.57 o
  16   8   2          1.46          2.13         0.66 o
  17   8   2          0.00          0.05         0.50 o
 -10   9   2          0.39          0.09         0.95 o
  -9   9   2          0.98          1.21         0.64 o
  -8   9   2          2.69          1.81         0.64 o
  -7   9   2          2.42          2.25         0.64 o
  -6   9   2         15.24         15.69         0.89 o
  -5   9   2          6.29          7.58         0.49 o
  -4   9   2          0.02         -0.35         0.35 o
  -3   9   2          5.09          4.90         0.39 o
  -2   9   2          7.35          9.31         0.43 o
  -1   9   2          0.51          1.19         0.25 o
   0   9   2         14.16         12.48         0.37 o
   1   9   2          0.08         -0.30         0.30 o
   2   9   2          0.85          0.10         0.20 o
   3   9   2        155.57        167.42         1.47 o
   4   9   2         43.66         37.77         0.49 o
   5   9   2         18.89         16.14         0.42 o
   6   9   2         65.01         50.97         0.72 o
   7   9   2        164.95        150.85         2.19 o
   8   9   2          2.41          2.18         0.33 o
   9   9   2         51.17         48.46         0.85 o
  10   9   2          0.64          0.63         0.39 o
  11   9   2          5.48          6.40         0.53 o
  12   9   2          3.53          5.05         0.69 o
  13   9   2          7.78          7.43         1.42 o
  14   9   2          0.50          1.26         0.59 o
  15   9   2          0.81         -0.03         0.60 o
  16   9   2          2.58          2.79         1.42 o
  17   9   2          0.93          0.99         0.61 o
  -9  10   2          0.59          0.91         0.64 o
  -8  10   2          0.18         -0.36         0.62 o
  -7  10   2          0.21          0.05         0.62 o
  -6  10   2          2.28          2.27         0.64 o
  -5  10   2         16.61         15.64         0.99 o
  -4  10   2          3.43          5.59         0.54 o
  -3  10   2         35.96         34.17         0.87 o
  -2  10   2         89.83         94.29         2.15 o
  -1  10   2          1.82          2.37         0.36 o
   0  10   2        100.71        105.45         1.72 o
   1  10   2         59.85         54.06         0.97 o
   2  10   2         14.65         14.07         0.43 o
   3  10   2         40.79         40.36         0.65 o
   4  10   2          0.46          0.55         0.28 o
   5  10   2          4.55          5.44         0.32 o
   6  10   2         10.87          8.54         0.47 o
   7  10   2          0.01          0.55         0.26 o
   8  10   2         14.58         16.32         0.67 o
   9  10   2          0.36          0.66         0.34 o
  10  10   2         23.70         23.20         0.74 o
  11  10   2         30.61         29.93         0.84 o
  12  10   2          4.05          4.28         0.64 o
  13  10   2          1.66          1.71         0.64 o
  14  10   2          0.18          0.69         0.64 o
  15  10   2          1.39          1.65         1.37 o
  16  10   2          1.84          1.44         0.66 o
  -8  11   2          0.22          0.65         0.64 o
  -7  11   2          0.34         -0.48         0.77 o
  -6  11   2          2.72          1.75         0.68 o
  -5  11   2          4.69          4.21         0.77 o
  -4  11   2          2.82          4.61         0.54 o
  -3  11   2          2.77          3.73         0.52 o
  -2  11   2          7.41          8.18         1.07 o
  -1  11   2         59.92         65.09         2.49 o
   0  11   2         13.08         13.56         0.78 o
   1  11   2         53.00         55.00         1.05 o
   2  11   2         31.23         31.73         0.84 o
   3  11   2          2.41          2.79         0.35 o
   4  11   2          0.18          0.41         0.37 o
   5  11   2         51.89         54.24         1.08 o
   6  11   2         68.46         64.64         1.20 o
   7  11   2         75.37         72.51         1.30 o
   8  11   2          0.08          0.24         0.35 o
   9  11   2          2.13          2.16         0.39 o
  10  11   2          0.00         -0.40         0.40 o
  11  11   2         10.71         11.60         0.91 o
  12  11   2         19.46         21.33         1.33 o
  13  11   2          0.86          1.29         0.64 o
  14  11   2          5.13          6.36         0.78 o
  15  11   2          2.45          3.34         0.77 o
  16  11   2          0.11          0.88         0.65 o
  -7  12   2          0.69          2.08         0.95 o
  -6  12   2          3.03          3.18         0.77 o
  -5  12   2          0.13          0.44         0.60 o
  -4  12   2          5.52          3.92         0.68 o
  -3  12   2          0.48         -0.13         0.48 o
  -2  12   2          0.47          0.76         0.57 o
  -1  12   2         20.72         17.99         1.03 o
   0  12   2          0.56          1.23         1.03 o
   1  12   2          1.21          1.20         0.57 o
   2  12   2         45.78         46.53         1.24 o
   3  12   2          0.05          0.34         0.41 o
   4  12   2          0.09         -0.36         0.36 o
   5  12   2         17.74         12.55         0.59 o
   6  12   2         18.80         17.34         0.73 o
   7  12   2         23.35         20.79         1.62 o
   8  12   2         68.09         67.89         1.33 o
   9  12   2          0.24         -0.22         0.46 o
  10  12   2          2.60          2.08         0.42 o
  11  12   2          7.58          9.99         0.56 o
  12  12   2          3.41          3.65         0.62 o
  13  12   2          0.47          0.62         0.57 o
  14  12   2          0.84          1.06         0.57 o
  15  12   2          0.03         -0.30         0.56 o
  16  12   2          1.42          1.91         0.61 o
  -6  13   2          1.53          2.43         0.70 o
  -5  13   2          3.12          4.87         0.78 o
  -4  13   2          0.51          0.82         0.60 o
  -3  13   2          0.28          0.53         0.64 o
  -2  13   2          2.25          2.57         0.70 o
  -1  13   2          0.07          0.69         0.61 o
   0  13   2         14.01         14.25         0.91 o
   1  13   2          2.49          2.01         0.60 o
   2  13   2          1.64          1.50         0.57 o
   3  13   2         57.87         55.90         1.42 o
   4  13   2         21.76         20.77         0.75 o
   5  13   2          1.20          1.08         0.46 o
   6  13   2          0.25          0.08         0.43 o
   7  13   2         15.41         15.45         0.72 o
   8  13   2          0.06         -0.15         0.44 o
   9  13   2          1.94          2.13         0.52 o
  10  13   2          1.81          3.18         0.58 o
  11  13   2          9.69         11.14         0.71 o
  12  13   2         15.69         15.58         0.83 o
  13  13   2         24.15         29.37         1.04 o
  14  13   2          0.27          0.42         0.55 o
  15  13   2          0.60          0.61         0.73 o
  -5  14   2          2.37          2.14         0.72 o
  -4  14   2          0.03          1.08         0.68 o
  -3  14   2          1.07          1.37         1.03 o
  -2  14   2          1.22          1.29         0.67 o
  -1  14   2          1.81          3.37         0.77 o
   0  14   2          6.40          6.97         1.12 o
   1  14   2         12.82         15.21         0.97 o
   2  14   2          7.85          9.05         0.78 o
   3  14   2          0.35         -0.55         0.55 o
   4  14   2          0.64          2.14         0.60 o
   5  14   2          8.88          9.06         0.76 o
   6  14   2          0.70          1.92         0.49 o
   7  14   2         14.31         16.07         0.76 o
   8  14   2          6.86          6.20         0.62 o
   9  14   2         10.84         10.75         0.71 o
  10  14   2          0.01          0.29         0.55 o
  11  14   2          1.89          1.66         0.61 o
  12  14   2          2.47          2.42         0.59 o
  13  14   2          0.49          0.41         0.57 o
  14  14   2          0.54          0.74         0.62 o
  15  14   2          0.13         -0.19         0.61 o
  -3  15   2          0.01          0.09         1.03 o
  -2  15   2          0.28         -0.43         0.95 o
  -1  15   2          0.11         -0.86         0.95 o
   0  15   2          3.54          5.38         0.79 o
   1  15   2         10.10         12.27         0.94 o
   2  15   2          9.67          8.95         1.55 o
   3  15   2          3.81          2.92         0.70 o
   4  15   2          1.02         -0.27         0.73 o
   5  15   2          1.48          0.75         1.29 o
   6  15   2          8.18          7.42         0.78 o
   7  15   2          0.78          1.43         0.64 o
   8  15   2          8.73         10.21         0.72 o
   9  15   2         20.77         24.85         0.94 o
  10  15   2          0.82          0.31         0.54 o
  11  15   2         17.89         21.77         1.18 o
  12  15   2          3.39          3.41         0.63 o
  13  15   2          0.46         -0.18         0.57 o
  14  15   2          0.00         -0.54         0.54 o
  -2  16   2          0.18         -0.95         0.95 o
  -1  16   2          1.43         -0.77         0.95 o
   0  16   2          0.29          0.69         1.03 o
   1  16   2          0.54          0.39         0.67 o
   2  16   2          1.83          3.77         1.37 o
   3  16   2          0.00         -0.61         0.61 o
   4  16   2          1.03         -0.13         0.73 o
   5  16   2          1.92          2.36         0.73 o
   6  16   2          4.71          4.10         0.76 o
   7  16   2          0.76          0.34         0.66 o
   8  16   2         10.10         11.34         0.91 o
   9  16   2          0.85          1.59         0.59 o
  10  16   2          0.12         -0.34         0.73 o
  11  16   2          0.05         -0.30         0.90 o
  12  16   2          1.91          3.52         1.25 o
  13  16   2          0.61         -0.12         0.56 o
   1  17   2          0.12         -0.95         0.95 o
   2  17   2          0.38          0.69         1.03 o
   3  17   2          2.61          4.43         0.82 o
   4  17   2          0.58          1.77         0.70 o
   5  17   2          4.53          5.32         0.82 o
   6  17   2          2.93          4.97         0.82 o
   7  17   2          5.33          5.16         0.79 o
   8  17   2          0.48          0.57         0.70 o
   9  17   2          4.82          4.98         1.20 o
  10  17   2          0.35         -0.77         1.03 o
  11  17   2          0.18          1.37         1.12 o
  12  17   2          0.28          0.67         0.76 o
   4  18   2          4.90          7.39         1.20 o
   5  18   2          0.15          0.69         1.03 o
   6  18   2          0.25         -0.34         1.03 o
   7  18   2          0.05         -0.95         0.95 o
   8  18   2          0.28         -0.95         0.95 o
   9  18   2          0.14          0.00         1.03 o
  -6 -17   3          0.65          0.34         1.03 o
  -5 -17   3          3.90          3.35         1.12 o
 -10 -16   3          0.11          0.24         0.77 o
  -9 -16   3          0.59          0.66         0.74 o
  -8 -16   3          0.00         -0.09         0.68 o
  -7 -16   3          0.00          0.31         0.70 o
  -6 -16   3          0.00         -0.22         0.66 o
  -5 -16   3          3.48          4.50         0.81 o
  -4 -16   3          1.81          1.03         0.95 o
  -3 -16   3          0.18          0.00         0.86 o
  -2 -16   3          1.14          2.41         0.95 o
  -1 -16   3          2.47          3.61         1.03 o
 -12 -15   3          3.14          4.53         0.89 o
 -11 -15   3          1.06          3.00         0.78 o
 -10 -15   3          2.59          2.85         0.81 o
  -9 -15   3          0.14          0.80         0.68 o
  -8 -15   3          0.80          0.12         0.64 o
  -7 -15   3          2.63          1.83         0.70 o
  -6 -15   3          4.45          4.67         0.76 o
  -5 -15   3          0.59          0.67         0.64 o
  -4 -15   3          3.21          4.50         0.77 o
  -3 -15   3          0.08         -0.60         0.60 o
  -2 -15   3          1.22          1.12         0.86 o
  -1 -15   3          0.02          0.60         0.86 o
   0 -15   3          0.19         -0.17         0.86 o
   1 -15   3          0.70          0.34         0.95 o
   2 -15   3          0.15          0.34         0.95 o
 -13 -14   3          0.20         -0.46         0.78 o
 -12 -14   3          1.18          1.26         0.76 o
 -11 -14   3          0.37          1.27         1.12 o
 -10 -14   3          7.01          6.79         0.87 o
  -9 -14   3          2.62          2.59         0.72 o
  -8 -14   3          0.65          0.37         0.73 o
  -7 -14   3          1.16          1.15         0.64 o
  -6 -14   3          7.11          6.76         0.82 o
  -5 -14   3          5.00          5.02         0.72 o
  -4 -14   3          0.42          0.88         0.60 o
  -3 -14   3         14.80         14.74         1.16 o
  -2 -14   3          6.98          7.51         0.76 o
  -1 -14   3          1.57          1.46         0.86 o
   0 -14   3          2.36          1.80         0.95 o
   1 -14   3          0.45          0.01         0.73 o
   2 -14   3          1.23          0.42         0.60 o
   3 -14   3          0.01         -0.64         0.64 o
 -14 -13   3          0.05          0.36         0.54 o
 -13 -13   3          0.06          0.15         0.65 o
 -12 -13   3          1.26          1.82         0.54 o
 -11 -13   3          1.55          2.00         0.54 o
 -10 -13   3          0.04          0.11         0.65 o
  -9 -13   3         16.38         20.33         0.84 o
  -8 -13   3          6.66          8.87         0.55 o
  -7 -13   3          2.76          2.11         0.47 o
  -6 -13   3          7.46          8.43         0.51 o
  -5 -13   3          1.31          2.41         0.77 o
  -4 -13   3          4.09          4.76         0.66 o
  -3 -13   3          6.17          6.75         0.99 o
  -2 -13   3          4.42          4.78         0.68 o
  -1 -13   3          0.10         -0.56         0.56 o
   0 -13   3          2.83          1.51         0.46 o
   1 -13   3         12.37         13.37         1.85 o
   2 -13   3          3.22          4.35         0.66 o
   3 -13   3          1.10          1.46         0.64 o
   4 -13   3          0.13          0.77         0.62 o
   5 -13   3          0.08          0.47         0.64 o
 -14 -12   3          0.49         -0.54         0.54 o
 -13 -12   3          0.22         -0.43         0.67 o
 -12 -12   3          0.11         -0.10         0.49 o
 -11 -12   3          2.92          2.80         0.55 o
 -10 -12   3          2.28          1.47         0.51 o
  -9 -12   3          0.52         -0.45         0.45 o
  -8 -12   3          0.45         -0.41         0.41 o
  -7 -12   3         19.11         16.48         0.81 o
  -6 -12   3         10.04         10.02         0.60 o
  -5 -12   3         35.35         31.87         0.82 o
  -4 -12   3         40.24         40.71         0.75 o
  -3 -12   3          9.30         10.32         0.45 o
  -2 -12   3         23.57         22.69         0.59 o
  -1 -12   3          0.14         -0.32         0.32 o
   0 -12   3          0.93          0.14         0.34 o
   1 -12   3         25.21         25.09         0.76 o
   2 -12   3          0.25         -0.30         0.42 o
   3 -12   3         11.52         10.94         1.04 o
   4 -12   3          6.11          7.23         0.58 o
   5 -12   3          4.53          4.72         0.55 o
   6 -12   3          0.91          0.79         1.03 o
 -15 -11   3          0.01         -0.33         0.68 o
 -14 -11   3          1.06          1.72         0.60 o
 -13 -11   3          1.22          1.32         0.57 o
 -12 -11   3          0.42          0.59         0.66 o
 -11 -11   3          5.44          5.77         0.61 o
 -10 -11   3         21.63         23.78         0.87 o
  -9 -11   3          1.45          1.64         0.45 o
  -8 -11   3         22.59         23.25         0.75 o
  -7 -11   3         13.45         12.86         0.84 o
  -6 -11   3          2.69          2.52         0.33 o
  -5 -11   3         10.59         10.43         0.43 o
  -4 -11   3          9.80          9.81         0.64 o
  -3 -11   3         52.51         54.50         0.85 o
  -2 -11   3         12.97         15.73         0.50 o
  -1 -11   3        121.87        118.25         1.50 o
   0 -11   3          4.39          5.76         0.41 o
   1 -11   3          4.95          2.75         0.39 o
   2 -11   3          2.39          3.21         0.41 o
   3 -11   3          0.58          0.61         0.42 o
   4 -11   3          1.99          1.67         0.47 o
   5 -11   3          5.02          6.53         0.59 o
   6 -11   3          0.39          0.91         0.62 o
   7 -11   3          0.96          1.68         0.66 o
   8 -11   3          2.24          2.84         1.12 o
 -15 -10   3          1.15          1.72         1.16 o
 -14 -10   3          0.33          0.06         0.56 o
 -13 -10   3          1.20          1.93         0.57 o
 -12 -10   3          2.09          1.92         0.56 o
 -11 -10   3          0.30         -0.16         0.60 o
 -10 -10   3          1.66          1.47         0.57 o
  -9 -10   3         22.05         23.04         0.76 o
  -8 -10   3         19.38         20.42         0.69 o
  -7 -10   3          0.76          0.89         0.30 o
  -6 -10   3         79.23         81.36         1.02 o
  -5 -10   3          5.61          7.11         0.43 o
  -4 -10   3         14.24         17.92         0.71 o
  -3 -10   3          4.41          5.10         0.35 o
  -2 -10   3          0.33          0.22         0.28 o
  -1 -10   3         17.92         16.09         0.41 o
   0 -10   3          4.13          3.53         0.40 o
   1 -10   3         23.11         22.65         0.58 o
   2 -10   3         11.50         11.84         0.48 o
   3 -10   3          6.58          6.72         0.49 o
   4 -10   3         40.63         43.61         1.04 o
   5 -10   3          0.92          0.22         0.49 o
   6 -10   3          0.38          0.51         0.51 o
   7 -10   3          0.18         -0.27         1.42 o
   8 -10   3          0.73          0.59         0.64 o
   9 -10   3          0.00          1.29         0.95 o
 -16  -9   3          0.03          0.02         0.57 o
 -15  -9   3          2.36          2.10         1.03 o
 -14  -9   3          0.03         -0.18         0.58 o
 -13  -9   3          2.55          3.52         0.61 o
 -12  -9   3         21.15         22.12         0.87 o
 -11  -9   3          8.96          9.30         0.64 o
 -10  -9   3          2.30          3.07         0.49 o
  -9  -9   3          4.32          5.35         0.49 o
  -8  -9   3         51.17         50.41         1.03 o
  -7  -9   3          7.91          7.03         0.35 o
  -6  -9   3          0.65          0.24         0.26 o
  -5  -9   3          8.92          7.87         0.34 o
  -4  -9   3          5.29          2.19         0.51 o
  -3  -9   3        277.69        267.66         2.34 o
  -2  -9   3        425.64        427.82         3.94 o
  -1  -9   3        117.82        105.66         1.06 o
   0  -9   3        173.15        172.62         1.76 o
   1  -9   3         15.64         16.00         0.46 o
   2  -9   3          6.68          5.10         0.42 o
   3  -9   3          1.16         -0.23         0.35 o
   4  -9   3         13.90         12.99         0.95 o
   5  -9   3         41.08         43.71         0.99 o
   6  -9   3          6.07          7.20         0.58 o
   7  -9   3         11.93         14.14         0.91 o
   8  -9   3          0.44          0.09         0.73 o
   9  -9   3          0.23         -0.56         0.64 o
  10  -9   3          0.15         -0.26         0.95 o
 -16  -8   3          0.42         -0.54         0.54 o
 -15  -8   3          0.60         -0.40         0.70 o
 -14  -8   3          1.30          0.98         0.86 o
 -13  -8   3          0.06          0.63         0.55 o
 -12  -8   3          0.27         -0.50         0.50 o
 -11  -8   3         10.68         11.07         0.68 o
 -10  -8   3          8.97          9.04         0.87 o
  -9  -8   3          3.35          3.40         0.44 o
  -8  -8   3         24.29         22.22         0.70 o
  -7  -8   3         79.64         76.73         0.97 o
  -6  -8   3         16.29         14.69         0.43 o
  -5  -8   3          0.02         -0.24         0.24 o
  -4  -8   3        259.12        255.36         2.09 o
  -3  -8   3        234.03        220.34         1.82 o
  -2  -8   3         15.22         14.50         0.33 o
  -1  -8   3         29.29         29.11         0.43 o
   0  -8   3          2.89          3.50         0.31 o
   1  -8   3          0.88          0.49         0.22 o
   2  -8   3         40.73         42.09         0.66 o
   3  -8   3         23.77         21.40         0.87 o
   4  -8   3         14.33         11.43         0.67 o
   5  -8   3          0.03          0.16         0.38 o
   6  -8   3         11.90         11.18         0.59 o
   7  -8   3          0.95          2.02         0.61 o
   8  -8   3          3.70          3.83         0.70 o
   9  -8   3          0.29         -0.43         1.37 o
  10  -8   3          0.17          0.95         0.95 o
 -16  -7   3          0.42         -0.14         0.57 o
 -15  -7   3          0.91          1.13         0.56 o
 -14  -7   3          4.38          4.89         0.66 o
 -13  -7   3          2.64          2.38         0.70 o
 -12  -7   3          3.00          3.75         0.73 o
 -11  -7   3         10.54         10.62         1.02 o
 -10  -7   3         15.74         15.68         0.69 o
  -9  -7   3          1.64          1.98         0.39 o
  -8  -7   3          0.17         -0.29         0.29 o
  -7  -7   3        177.37        176.51         1.81 o
  -6  -7   3        318.79        315.76         3.05 o
  -5  -7   3        259.94        239.56         2.00 o
  -4  -7   3        894.43        873.39         6.64 o
  -3  -7   3         82.82         87.57         0.81 o
  -2  -7   3         15.03         14.84         0.29 o
  -1  -7   3        651.26        641.41         4.52 o
   0  -7   3          0.90          0.17         0.15 o
   1  -7   3         36.53         32.01         0.50 o
   2  -7   3         12.12          6.72         0.31 o
   3  -7   3        129.75        133.97         1.57 o
   4  -7   3          2.43          2.88         0.40 o
   5  -7   3        114.55        106.13         1.57 o
   6  -7   3         28.67         34.07         0.86 o
   7  -7   3         11.44         11.58         0.78 o
   8  -7   3          5.02          5.59         0.73 o
   9  -7   3          0.18          0.62         0.64 o
  10  -7   3          0.37          0.26         0.67 o
  11  -7   3          0.04          1.20         1.03 o
 -16  -6   3          0.23          0.08         0.58 o
 -15  -6   3          1.42          0.97         0.68 o
 -14  -6   3          0.95          0.15         0.62 o
 -13  -6   3          0.35         -0.04         0.86 o
 -12  -6   3          0.20         -0.52         0.61 o
 -11  -6   3         20.61         19.39         1.12 o
 -10  -6   3          0.27         -0.34         0.49 o
  -9  -6   3         16.49         14.20         0.72 o
  -8  -6   3         43.57         39.10         0.76 o
  -7  -6   3         26.62         28.73         0.54 o
  -6  -6   3          2.85          4.29         0.26 o
  -5  -6   3          1.35          2.18         0.19 o
  -4  -6   3          0.14          0.07         0.15 o
  -3  -6   3        108.62        123.89         1.05 o
  -2  -6   3        236.50        210.68         1.68 o
  -1  -6   3        174.05        190.04         1.41 o
   0  -6   3        516.24        513.60         3.63 o
   1  -6   3         16.25         20.09         0.34 o
   2  -6   3         26.32         36.43         0.50 o
   3  -6   3         21.60         14.89         0.39 o
   4  -6   3         47.69         44.08         0.81 o
   5  -6   3          0.99          0.67         0.36 o
   6  -6   3         11.16         12.67         0.56 o
   7  -6   3         36.03         38.71         0.94 o
   8  -6   3          0.67          1.65         0.57 o
   9  -6   3          1.23          0.60         0.61 o
  10  -6   3          1.56          3.07         0.86 o
  11  -6   3          1.91          1.89         0.95 o
  12  -6   3          0.12          0.20         0.66 o
 -16  -5   3          0.98          1.80         0.82 o
 -15  -5   3          1.65          1.11         0.82 o
 -14  -5   3          1.88          1.12         1.42 o
 -13  -5   3          1.87          1.33         0.52 o
 -12  -5   3         17.46         15.94         0.97 o
 -11  -5   3          9.41         10.23         0.95 o
 -10  -5   3          1.02          1.15         0.51 o
  -9  -5   3          6.19          6.71         0.61 o
  -8  -5   3        356.49        354.79         3.91 o
  -7  -5   3         24.42         28.08         0.60 o
  -6  -5   3        280.38        252.45         2.64 o
  -5  -5   3         91.59         73.24         0.73 o
  -4  -5   3          1.88          4.99         0.17 o
  -3  -5   3        107.34         97.07         0.80 o
  -2  -5   3        440.68        462.64         3.27 o
  -1  -5   3        110.22         98.64         0.71 o
   0  -5   3          3.98          8.44         0.18 o
   1  -5   3         75.70         73.79         0.80 o
   2  -5   3        242.39        246.28         2.13 o
   3  -5   3          1.30          1.10         0.19 o
   4  -5   3         51.72         52.19         0.78 o
   5  -5   3         29.56         30.35         0.62 o
   6  -5   3          9.76         10.83         0.53 o
   7  -5   3         53.40         56.38         1.09 o
   8  -5   3          2.93          1.82         0.57 o
   9  -5   3         20.62         20.30         1.00 o
  10  -5   3          1.87          1.95         0.70 o
  11  -5   3          0.45          0.34         0.95 o
  12  -5   3          0.06         -0.16         0.62 o
  13  -5   3          0.09         -0.18         0.62 o
 -16  -4   3          0.01          0.52         0.99 o
 -15  -4   3          1.27          0.34         0.86 o
 -14  -4   3          1.54          1.40         0.64 o
 -13  -4   3          0.74          0.48         0.60 o
 -12  -4   3         16.22         15.23         0.73 o
 -11  -4   3         62.34         62.80         2.54 o
 -10  -4   3          5.55          3.43         0.57 o
  -9  -4   3          0.14         -0.45         0.45 o
  -8  -4   3          1.90          3.83         0.50 o
  -7  -4   3        248.01        265.28         2.40 o
  -6  -4   3         29.08         31.16         0.50 o
  -5  -4   3        355.48        358.81         2.86 o
  -4  -4   3         93.11        126.89         1.08 o
  -3  -4   3          0.77          0.10         0.08 o
  -2  -4   3       1882.36       1978.15        16.09 o
  -1  -4   3        332.49        343.96         2.86 o
   0  -4   3         55.88         59.50         0.61 o
   1  -4   3        126.82        148.35         1.40 o
   2  -4   3         24.20         26.30         0.35 o
   3  -4   3        257.97        239.46         2.08 o
   4  -4   3          5.91          3.42         0.24 o
   5  -4   3          0.17         -0.23         0.23 o
   6  -4   3          0.05          0.16         0.61 o
   7  -4   3         14.32         11.36         0.55 o
   8  -4   3         47.67         46.76         0.99 o
   9  -4   3          1.86          2.47         0.69 o
  10  -4   3          3.09          2.89         0.67 o
  11  -4   3          6.77          6.73         0.62 o
  12  -4   3          1.85          1.21         0.60 o
  13  -4   3          0.20          0.39         0.62 o
 -16  -3   3          0.01          0.18         0.64 o
 -15  -3   3          0.01         -0.47         0.73 o
 -14  -3   3          2.10          1.50         0.64 o
 -13  -3   3          2.26          1.93         0.64 o
 -12  -3   3          1.70          1.22         0.56 o
 -11  -3   3          2.89          3.41         0.55 o
 -10  -3   3         54.20         54.43         1.06 o
  -9  -3   3          0.52          0.60         0.45 o
  -8  -3   3          6.72          5.50         0.55 o
  -7  -3   3        116.78        123.77         1.25 o
  -6  -3   3         86.02         84.31         0.89 o
  -5  -3   3         10.60          8.44         0.27 o
  -4  -3   3         69.58         45.08         0.46 o
  -3  -3   3         53.89         47.61         0.51 o
  -2  -3   3       1164.39       1375.73        11.23 o
  -1  -3   3       1468.35       1504.61        21.38 o
   0  -3   3        709.90        725.17         7.40 o
   1  -3   3        115.81        128.47         1.51 o
   2  -3   3        282.80        336.77         3.02 o
   3  -3   3         82.83         82.00         0.86 o
   4  -3   3         10.03         12.69         0.33 o
   5  -3   3        128.33        136.12         1.31 o
   6  -3   3         88.24         84.13         1.12 o
   7  -3   3         16.20         13.27         0.56 o
   8  -3   3         50.49         52.96         1.02 o
   9  -3   3          0.12          0.60         0.69 o
  10  -3   3          0.52         -0.19         0.57 o
  11  -3   3          0.13         -0.25         0.55 o
  12  -3   3          0.01         -0.26         0.57 o
  13  -3   3          0.90          2.08         0.64 o
  14  -3   3          0.47          0.53         0.64 o
 -15  -2   3          0.79          0.29         0.64 o
 -14  -2   3          0.01         -0.65         0.77 o
 -13  -2   3          3.06          2.80         0.90 o
 -12  -2   3          0.97          0.63         0.53 o
 -11  -2   3         19.61         16.97         0.79 o
 -10  -2   3          8.54          8.61         0.48 o
  -9  -2   3         29.75         29.37         0.78 o
  -8  -2   3          8.21         10.00         0.74 o
  -7  -2   3          5.70          5.67         0.26 o
  -6  -2   3        141.20        136.89         1.32 o
  -5  -2   3         14.46         20.42         0.34 o
  -4  -2   3        115.21         94.63         0.96 o
  -3  -2   3         54.92         56.62         0.59 o
  -2  -2   3         52.71         52.54         0.49 o
  -1  -2   3        437.60        503.09         5.80 o
   0  -2   3         78.73         94.34         1.68 o
   1  -2   3         21.32         23.90         0.43 o
   2  -2   3         12.27         16.64         0.24 o
   3  -2   3        205.41        224.40         2.06 o
   4  -2   3         17.54         17.38         0.34 o
   5  -2   3          2.57          6.12         0.27 o
   6  -2   3        225.32        222.14         2.01 o
   7  -2   3        489.08        479.80         4.81 o
   8  -2   3         29.74         26.99         0.72 o
   9  -2   3         40.26         39.69         1.18 o
  10  -2   3         10.17         10.86         0.59 o
  11  -2   3          5.51          5.31         0.53 o
  12  -2   3          0.09         -0.27         0.57 o
  13  -2   3          0.94          0.36         0.62 o
  14  -2   3          1.26          2.00         0.65 o
 -15  -1   3          0.20          0.28         0.57 o
 -14  -1   3          1.58          0.49         0.55 o
 -13  -1   3          0.05         -0.31         0.86 o
 -12  -1   3          4.54          4.41         0.68 o
 -11  -1   3          0.14          1.26         0.50 o
 -10  -1   3         20.93         19.73         0.75 o
  -9  -1   3          3.90          4.38         0.21 o
  -8  -1   3         28.19         28.68         0.43 o
  -7  -1   3         79.90         84.19         1.19 o
  -6  -1   3         68.97         60.98         0.73 o
  -5  -1   3        342.96        344.77         2.96 o
  -4  -1   3         91.98        104.28         0.97 o
  -3  -1   3        125.10        137.41         1.31 o
  -2  -1   3        317.76        286.75         2.58 o
  -1  -1   3        997.03       1128.71        15.17 o
   1  -1   3        245.60        273.83         3.75 o
   2  -1   3        101.46        104.67         1.01 o
   3  -1   3          6.77          6.18         0.22 o
   4  -1   3        691.29        751.70         6.69 o
   5  -1   3         24.36         25.39         0.42 o
   6  -1   3          3.08          3.18         0.24 o
   7  -1   3        182.81        173.25         2.23 o
   8  -1   3         34.09         35.12         0.73 o
   9  -1   3         40.14         33.93         0.91 o
  10  -1   3          3.27          2.91         0.57 o
  11  -1   3         13.96         17.53         0.75 o
  12  -1   3          0.17          0.77         0.56 o
  13  -1   3          5.55          4.93         0.73 o
  14  -1   3          0.33         -0.07         0.95 o
  15  -1   3          0.67          0.56         0.60 o
 -15   0   3          1.08          0.88         0.53 o
 -14   0   3          0.42         -0.51         0.51 o
 -13   0   3          0.06         -0.50         0.50 o
 -12   0   3          0.95          1.48         0.59 o
 -11   0   3         13.52         13.40         0.67 o
 -10   0   3          0.00         -0.08         0.28 o
  -9   0   3          4.86          5.35         0.30 o
  -8   0   3          0.04         -0.28         0.28 o
  -7   0   3          5.67          6.53         0.28 o
  -6   0   3         30.15         35.10         0.42 o
  -5   0   3         99.16         92.83         1.07 o
  -4   0   3          0.01          0.18         0.15 o
  -3   0   3        487.35        571.37         5.09 o
  -2   0   3       1082.58       1142.02         8.52 o
  -1   0   3       6343.13       6611.73        70.38 o
   0   0   3        975.25       1169.09        11.23 o
   1   0   3         69.34         73.67         0.91 o
   2   0   3        774.44        952.19        10.95 o
   3   0   3        805.62        888.98         7.23 o
   4   0   3          4.92          2.78         0.16 o
   5   0   3          2.02          3.62         0.15 o
   6   0   3         15.29         13.92         0.34 o
   7   0   3          1.60          2.12         0.20 o
   8   0   3        131.32        130.05         1.25 o
   9   0   3         18.87         16.87         0.42 o
  10   0   3         10.45          9.67         0.39 o
  11   0   3         13.60         13.49         0.77 o
  12   0   3          3.87          4.78         0.90 o
  13   0   3          5.40          5.98         0.72 o
  14   0   3          0.26         -0.05         0.59 o
  15   0   3          1.59          1.06         0.60 o
 -15   1   3          0.08          0.55         0.49 o
 -14   1   3          1.28          1.40         0.53 o
 -13   1   3          1.03          0.31         0.53 o
 -12   1   3          0.67         -0.49         0.49 o
 -11   1   3          1.92          1.28         0.28 o
 -10   1   3          8.17          7.69         0.60 o
  -9   1   3          1.77          1.01         0.24 o
  -8   1   3          0.05         -0.11         0.28 o
  -7   1   3          3.70          2.82         0.25 o
  -6   1   3          0.59         -0.14         0.14 o
  -5   1   3         51.30         50.66         0.49 o
  -4   1   3        126.01        120.76         1.18 o
  -3   1   3         13.64         18.30         0.31 o
  -2   1   3       2123.34       2382.95        16.47 o
  -1   1   3       1536.25       1804.74        13.28 o
   0   1   3       2434.71       2544.48        19.09 o
   1   1   3        446.68        455.08         4.05 o
   2   1   3       2628.08       2767.23        20.23 o
   3   1   3        715.27        782.48         6.52 o
   4   1   3         70.08         74.30         0.70 o
   5   1   3        180.19        153.22         1.18 o
   6   1   3         13.56         10.11         0.24 o
   7   1   3          3.89          4.03         0.17 o
   8   1   3        127.69        121.93         0.97 o
   9   1   3        125.91        126.73         1.15 o
  10   1   3         14.12         12.70         0.34 o
  11   1   3         64.08         63.02         0.90 o
  12   1   3          1.05          1.03         0.46 o
  13   1   3          0.16          1.33         0.48 o
  14   1   3          0.43          0.58         0.52 o
  15   1   3          1.18          0.87         0.53 o
  16   1   3          0.01         -0.86         0.86 o
 -14   2   3          0.56          1.20         0.50 o
 -13   2   3          1.00          0.62         0.57 o
 -12   2   3          0.15         -0.50         0.53 o
 -11   2   3          1.21          0.79         0.32 o
 -10   2   3         19.93         21.13         0.51 o
  -9   2   3          5.28          5.91         0.36 o
  -8   2   3          0.19          0.51         0.21 o
  -7   2   3          0.99          1.50         0.22 o
  -6   2   3        100.70         95.85         0.78 o
  -5   2   3         21.36         20.18         0.28 o
  -4   2   3         17.22         23.65         0.29 o
  -3   2   3       1556.49       1703.17        11.78 o
  -2   2   3         28.99         16.72         0.23 o
  -1   2   3        505.13        598.41         4.91 o
   0   2   3         33.60         37.11         0.38 o
   1   2   3        577.72        644.50         5.13 o
   2   2   3       1250.21       1438.54        10.74 o
   3   2   3        691.49        737.95         5.42 o
   4   2   3        786.30        840.72         6.00 o
   5   2   3        143.52        158.22         1.29 o
   6   2   3        124.10        144.18         1.24 o
   7   2   3        144.62        150.40         1.07 o
   8   2   3          6.58          5.62         0.23 o
   9   2   3          0.01         -0.19         0.19 o
  10   2   3          0.21         -0.21         0.21 o
  11   2   3          0.82          2.14         0.29 o
  12   2   3          4.51          3.80         0.33 o
  13   2   3          1.14          0.77         0.46 o
  14   2   3          1.69          1.61         0.57 o
  15   2   3          2.77          2.39         0.54 o
  16   2   3          2.68          2.65         0.56 o
 -14   3   3          0.14         -0.09         0.85 o
 -13   3   3          1.98          2.59         0.50 o
 -12   3   3          0.03         -0.13         0.32 o
 -11   3   3          1.80          0.73         0.32 o
 -10   3   3         20.95         17.41         0.56 o
  -9   3   3         56.52         60.21         1.12 o
  -8   3   3          5.43          6.17         0.57 o
  -7   3   3          2.51          3.28         0.25 o
  -6   3   3         26.09         26.07         0.50 o
  -5   3   3        153.25        159.31         1.18 o
  -4   3   3          0.04         -0.02         0.14 o
  -3   3   3         85.32         90.11         0.71 o
  -2   3   3        452.62        468.62         3.12 o
  -1   3   3         49.73         60.13         0.54 o
   0   3   3         21.49         11.12         0.22 o
   1   3   3        929.72        968.00         7.59 o
   2   3   3       1498.88       1684.06        14.66 o
   3   3   3         45.49         47.06         0.43 o
   4   3   3       1353.74       1495.36         9.99 o
   5   3   3        372.93        443.61         2.88 o
   6   3   3         40.76         34.87         0.35 o
   7   3   3        177.51        176.30         1.23 o
   8   3   3        163.68        158.72         1.27 o
   9   3   3         84.48         85.89         0.92 o
  10   3   3         23.45         20.93         0.51 o
  11   3   3          2.10          2.10         0.41 o
  12   3   3         11.33          9.50         0.45 o
  13   3   3          3.12          1.67         0.32 o
  14   3   3          0.89          0.17         0.47 o
  15   3   3          0.02          0.46         0.48 o
  16   3   3          3.34          4.43         0.57 o
 -13   4   3          0.05         -0.35         0.35 o
 -12   4   3          1.22          1.19         0.50 o
 -11   4   3          0.26         -0.23         0.33 o
 -10   4   3          1.90          2.48         0.39 o
  -9   4   3         20.66         17.45         0.60 o
  -8   4   3         17.11         18.17         0.49 o
  -7   4   3          8.53          8.29         0.36 o
  -6   4   3          7.46          6.88         0.27 o
  -5   4   3         37.52         38.25         0.46 o
  -4   4   3        164.68        155.92         1.10 o
  -3   4   3        139.49        136.47         0.96 o
  -2   4   3         16.93         22.65         0.45 o
  -1   4   3          7.39         10.50         0.27 o
   0   4   3          3.04          5.11         0.19 o
   1   4   3          2.31          2.49         0.14 o
   2   4   3         15.74         23.64         0.29 o
   3   4   3        920.81       1048.26         6.30 o
   4   4   3        691.40        743.10         4.52 o
   5   4   3         92.34        104.62         0.76 o
   6   4   3          1.93          2.29         0.16 o
   7   4   3         38.21         36.05         0.41 o
   8   4   3         72.76         75.96         0.76 o
   9   4   3         43.72         44.66         0.64 o
  10   4   3         17.48         17.34         0.48 o
  11   4   3          2.58          2.66         0.34 o
  12   4   3          2.88          2.58         0.37 o
  13   4   3          0.05         -0.28         0.29 o
  14   4   3          0.21         -0.30         0.30 o
  15   4   3          0.08          0.04         0.43 o
  16   4   3          0.00          0.17         0.49 o
 -13   5   3          0.16         -0.38         0.38 o
 -12   5   3          0.26          0.54         0.69 o
 -11   5   3          1.88          0.85         0.33 o
 -10   5   3          0.00         -0.33         0.33 o
  -9   5   3          1.96          2.13         0.37 o
  -8   5   3          3.84          2.97         0.36 o
  -7   5   3          0.33         -0.26         0.26 o
  -6   5   3          7.88          6.16         0.30 o
  -5   5   3          0.01          0.24         0.20 o
  -4   5   3         19.22         17.63         0.51 o
  -3   5   3         28.46         24.55         0.33 o
  -2   5   3        605.66        623.74         3.98 o
  -1   5   3        197.73        215.96         1.45 o
   0   5   3        161.95        162.67         1.02 o
   1   5   3         53.92         63.49         0.50 o
   2   5   3        217.16        203.06         1.31 o
   3   5   3        372.25        435.61         2.83 o
   4   5   3         51.70         66.91         0.51 o
   5   5   3        219.92        252.98         1.62 o
   6   5   3         24.88         25.10         0.59 o
   7   5   3         61.32         63.36         0.58 o
   8   5   3        325.82        318.36         2.50 o
   9   5   3        229.56        225.77         2.17 o
  10   5   3         63.77         59.64         0.97 o
  11   5   3         18.15         17.17         0.53 o
  12   5   3         10.64          8.92         0.45 o
  13   5   3          8.24          8.61         0.48 o
  14   5   3          0.04         -0.18         0.38 o
  15   5   3          2.12          2.06         0.34 o
  16   5   3          0.68          0.95         0.83 o
  17   5   3          0.22         -0.06         0.88 o
 -12   6   3          0.22          0.07         0.57 o
 -11   6   3          0.00          0.43         0.47 o
 -10   6   3          1.39          1.50         0.32 o
  -9   6   3          1.73          2.04         0.34 o
  -8   6   3          0.48         -0.34         0.34 o
  -7   6   3          0.48         -0.08         0.33 o
  -6   6   3         17.32         18.13         0.62 o
  -5   6   3         24.64         24.34         0.45 o
  -4   6   3         74.54         69.30         0.73 o
  -3   6   3        269.15        273.55         2.03 o
  -2   6   3          8.36          6.68         0.22 o
  -1   6   3        118.67        122.85         0.96 o
   0   6   3          0.68          1.19         0.10 o
   1   6   3         59.69         59.59         0.54 o
   2   6   3         86.46        116.18         0.78 o
   3   6   3        600.19        577.98         3.83 o
   4   6   3         17.12         21.88         0.47 o
   5   6   3         23.79         22.72         0.41 o
   6   6   3         60.93         63.99         0.55 o
   7   6   3         25.59         26.49         0.39 o
   8   6   3         94.14         93.42         0.90 o
   9   6   3         17.44         15.91         0.55 o
  10   6   3         19.21         20.91         0.76 o
  11   6   3          0.76          0.97         0.31 o
  12   6   3         14.39         12.52         0.50 o
  13   6   3          0.55          0.08         0.31 o
  14   6   3          0.24          0.23         0.33 o
  15   6   3          0.30          0.02         0.31 o
  16   6   3          0.93          1.04         0.35 o
  17   6   3          0.43          0.55         0.84 o
 -11   7   3          0.09         -0.38         0.60 o
 -10   7   3          0.90          0.35         0.47 o
  -9   7   3          4.40          5.06         0.58 o
  -8   7   3          4.03          3.81         0.36 o
  -7   7   3          1.63          1.01         0.31 o
  -6   7   3         18.40         15.95         0.50 o
  -5   7   3          3.95          4.26         0.32 o
  -4   7   3         99.57         98.43         1.11 o
  -3   7   3         11.77         10.35         0.31 o
  -2   7   3        122.38        112.28         0.95 o
  -1   7   3        239.21        234.93         1.68 o
   0   7   3        166.40        155.38         1.16 o
   1   7   3         33.95         26.71         0.30 o
   2   7   3         71.66         73.92         0.61 o
   3   7   3          1.69          1.07         0.12 o
   4   7   3        472.17        481.07         3.25 o
   5   7   3         48.08         39.24         0.42 o
   6   7   3          0.52          0.40         0.14 o
   7   7   3        264.23        267.86         1.91 o
   8   7   3         60.61         59.00         0.76 o
   9   7   3          0.05         -0.23         0.23 o
  10   7   3          3.97          4.48         0.30 o
  11   7   3          0.82          1.13         0.40 o
  12   7   3          4.33          3.73         0.34 o
  13   7   3          4.39          3.48         0.39 o
  14   7   3          0.06          0.02         0.33 o
  15   7   3          0.24          0.07         0.29 o
  16   7   3          1.30          0.84         0.50 o
  17   7   3          0.81          0.73         0.91 o
 -11   8   3          0.52          0.59         0.53 o
 -10   8   3          0.02         -0.13         0.48 o
  -9   8   3          3.59          2.78         0.57 o
  -8   8   3          0.79          1.17         0.50 o
  -7   8   3          1.60          0.95         0.50 o
  -6   8   3          3.91          3.31         0.33 o
  -5   8   3          0.07         -0.24         0.24 o
  -4   8   3          2.30          3.21         0.26 o
  -3   8   3         11.23          9.97         0.37 o
  -2   8   3         46.43         51.02         0.95 o
  -1   8   3         14.82         16.90         0.35 o
   0   8   3         82.95         79.56         0.69 o
   1   8   3        315.17        296.88         4.13 o
   2   8   3         63.25         54.72         0.47 o
   3   8   3         37.17         45.68         0.51 o
   4   8   3         98.33         93.91         0.70 o
   5   8   3         79.33         80.03         0.74 o
   6   8   3          0.12          0.06         0.19 o
   7   8   3         28.39         33.07         0.49 o
   8   8   3         21.35         21.98         0.44 o
   9   8   3          0.00         -0.23         0.23 o
  10   8   3          2.10          1.14         0.35 o
  11   8   3         30.08         27.20         1.31 o
  12   8   3          0.36          0.36         0.47 o
  13   8   3          1.70          0.72         0.33 o
  14   8   3          1.58          1.10         0.30 o
  15   8   3          0.44          1.43         0.59 o
  16   8   3          0.26         -0.09         0.55 o
  17   8   3          0.74          0.58         0.50 o
 -10   9   3          0.00          0.06         0.60 o
  -9   9   3          0.31          0.36         0.52 o
  -8   9   3          8.66          7.62         0.68 o
  -7   9   3          6.43          5.86         0.62 o
  -6   9   3          5.94          4.84         0.84 o
  -5   9   3          9.29         10.50         0.68 o
  -4   9   3          5.19          5.44         0.44 o
  -3   9   3         12.30         11.21         0.35 o
  -2   9   3         37.48         40.80         0.59 o
  -1   9   3         41.54         39.24         0.60 o
   0   9   3         13.23         11.42         0.31 o
   1   9   3          3.10          3.53         0.25 o
   2   9   3         21.97         22.71         0.40 o
   3   9   3          0.01          0.15         0.18 o
   4   9   3         10.12         10.81         0.25 o
   5   9   3         74.38         76.88         0.71 o
   6   9   3         78.27         82.38         0.86 o
   7   9   3         24.95         24.22         0.44 o
   8   9   3        157.22        154.53         1.54 o
   9   9   3          1.68          1.46         0.24 o
  10   9   3          3.47          2.71         0.26 o
  11   9   3          0.94          0.84         0.37 o
  12   9   3          6.81          5.54         0.36 o
  13   9   3          1.23          1.41         0.57 o
  14   9   3          3.38          1.98         0.60 o
  15   9   3          0.19          0.60         0.54 o
  16   9   3          1.12          0.11         0.54 o
  17   9   3          0.83          0.77         1.03 o
  -9  10   3          0.47         -0.18         0.60 o
  -8  10   3          0.01         -0.34         0.59 o
  -7  10   3          1.18          0.18         0.99 o
  -6  10   3         10.60         11.62         0.77 o
  -5  10   3          6.69          6.17         0.58 o
  -4  10   3          9.45          8.35         0.51 o
  -3  10   3         29.97         31.94         0.76 o
  -2  10   3          1.74          2.30         0.46 o
  -1  10   3         32.78         33.46         0.82 o
   0  10   3          4.88          4.60         0.37 o
   1  10   3         33.29         32.84         0.68 o
   2  10   3         13.02         13.64         0.29 o
   3  10   3          8.41          6.95         0.28 o
   4  10   3          0.02          0.07         0.15 o
   5  10   3          2.17          2.88         0.26 o
   6  10   3          8.95          8.67         0.39 o
   7  10   3         11.44         11.84         0.43 o
   8  10   3         45.50         43.17         0.61 o
   9  10   3         86.58         76.36         0.93 o
  10  10   3          5.80          5.64         0.48 o
  11  10   3          3.09          2.95         0.57 o
  12  10   3          5.80          6.26         0.65 o
  13  10   3          1.48          2.34         0.64 o
  14  10   3          2.10          2.53         0.64 o
  15  10   3          1.11          0.72         0.60 o
  16  10   3          0.00          0.15         0.60 o
  -8  11   3          0.06          0.03         0.64 o
  -7  11   3          0.82          0.34         0.64 o
  -6  11   3          1.98          1.85         0.64 o
  -5  11   3          1.09          0.51         0.64 o
  -4  11   3          1.98          1.88         0.99 o
  -3  11   3          8.35          7.70         0.56 o
  -2  11   3         25.92         27.56         0.72 o
  -1  11   3         15.51         15.11         0.58 o
   0  11   3         12.97         15.06         0.55 o
   1  11   3         29.69         26.36         1.00 o
   2  11   3         11.60         12.05         0.53 o
   3  11   3         10.53          9.27         0.39 o
   4  11   3         25.75         25.97         0.57 o
   5  11   3          1.87          2.49         0.30 o
   6  11   3         22.62         20.01         0.52 o
   7  11   3         43.68         46.25         0.98 o
   8  11   3          6.09          5.88         0.40 o
   9  11   3          0.01         -0.12         0.35 o
  10  11   3          8.33          9.14         0.51 o
  11  11   3          1.39          0.40         0.60 o
  12  11   3          0.01          0.17         0.57 o
  13  11   3          5.68          5.28         0.70 o
  14  11   3          2.81          1.84         0.65 o
  15  11   3          1.27          2.58         0.69 o
  16  11   3          0.11          0.16         0.65 o
  -7  12   3          1.76          2.39         0.95 o
  -6  12   3          0.06         -0.43         0.64 o
  -5  12   3          0.12          0.09         0.62 o
  -4  12   3          4.40          4.20         0.68 o
  -3  12   3          3.77          2.93         0.68 o
  -2  12   3          0.89          1.50         0.48 o
  -1  12   3          3.77          4.35         0.54 o
   0  12   3         11.17         12.10         0.62 o
   1  12   3         12.76         14.45         0.64 o
   2  12   3         29.95         27.97         1.04 o
   3  12   3         12.69         12.02         0.67 o
   4  12   3          3.06          2.50         0.35 o
   5  12   3         14.16         13.46         0.52 o
   6  12   3          1.40          0.69         0.45 o
   7  12   3        101.82        104.71         1.43 o
   8  12   3         36.87         36.51         0.79 o
   9  12   3         20.00         20.09         0.64 o
  10  12   3          0.79          1.36         0.40 o
  11  12   3         19.04         19.90         1.76 o
  12  12   3          0.22         -0.22         0.57 o
  13  12   3          0.31         -0.27         0.57 o
  14  12   3          1.69          1.70         0.65 o
  15  12   3          2.93          3.50         0.72 o
  16  12   3          0.02         -0.31         0.65 o
  -6  13   3          2.08          2.42         1.20 o
  -5  13   3          0.60          0.20         0.64 o
  -4  13   3          0.90          0.34         0.62 o
  -3  13   3          0.01          0.44         0.62 o
  -2  13   3          7.53          7.53         0.81 o
  -1  13   3          1.82          1.10         0.49 o
   0  13   3          2.11          3.28         0.65 o
   1  13   3          9.16         12.31         0.67 o
   2  13   3         16.65         15.87         0.67 o
   3  13   3          2.11          2.09         0.69 o
   4  13   3         11.13         12.26         0.95 o
   5  13   3          1.85          1.35         0.45 o
   6  13   3          2.51          1.15         0.37 o
   7  13   3          3.20          1.71         0.38 o
   8  13   3         41.28         41.40         0.87 o
   9  13   3          1.01          1.23         0.43 o
  10  13   3          1.88          2.56         0.43 o
  11  13   3          3.69          3.97         0.55 o
  12  13   3          7.63          6.93         0.66 o
  13  13   3          3.34          4.45         0.72 o
  14  13   3          4.44          4.01         0.68 o
  15  13   3          0.06         -0.79         0.79 o
  16  13   3          0.00          0.67         0.77 o
  -5  14   3          0.15         -0.09         0.66 o
  -4  14   3          2.32          3.40         0.74 o
  -3  14   3          0.15         -0.62         0.62 o
  -2  14   3          0.45          0.06         0.62 o
  -1  14   3          2.63          2.36         0.68 o
   0  14   3          3.72          4.39         0.73 o
   1  14   3          0.26          0.47         0.82 o
   2  14   3          0.99          2.15         0.64 o
   3  14   3          1.29         -0.13         0.57 o
   4  14   3          0.84          0.19         0.57 o
   5  14   3         12.40         13.27         0.84 o
   6  14   3         24.08         24.29         1.07 o
   7  14   3          5.89          6.33         0.59 o
   8  14   3          0.79         -0.40         0.40 o
   9  14   3         13.18         11.56         0.59 o
  10  14   3          0.27          0.10         0.43 o
  11  14   3         12.64         12.47         0.75 o
  12  14   3          1.38          2.51         0.60 o
  13  14   3          1.61          1.74         0.59 o
  14  14   3          0.32          0.12         0.56 o
  15  14   3          1.22          0.87         0.77 o
  -3  15   3          1.92          1.92         0.90 o
  -2  15   3          0.03          0.38         0.66 o
  -1  15   3          2.20          2.38         0.70 o
   0  15   3          0.29          0.21         0.64 o
   1  15   3          6.33          7.99         0.82 o
   2  15   3         11.43         13.58         2.88 o
   3  15   3          3.08          4.10         0.72 o
   4  15   3          0.09         -0.57         0.57 o
   5  15   3          1.04          0.43         0.60 o
   6  15   3          4.52          5.64         0.82 o
   7  15   3         20.09         23.02         1.09 o
   8  15   3          0.07          0.39         0.82 o
   9  15   3         12.63         12.98         0.65 o
  10  15   3         13.95         14.87         0.80 o
  11  15   3          0.66          1.05         0.57 o
  12  15   3          0.15          0.36         0.56 o
  13  15   3          0.01         -0.27         0.56 o
  14  15   3          0.20         -0.42         0.56 o
  -2  16   3          0.90          1.09         0.82 o
  -1  16   3          0.24         -0.20         0.66 o
   0  16   3          0.01          0.65         0.66 o
   1  16   3          0.01          0.26         1.03 o
   2  16   3          8.28          7.99         1.29 o
   3  16   3          5.23          5.80         0.82 o
   4  16   3          0.00          1.26         0.70 o
   5  16   3          0.23         -0.15         0.64 o
   6  16   3          0.01         -0.37         1.20 o
   7  16   3          2.39          1.29         0.68 o
   8  16   3          0.22          0.11         0.64 o
   9  16   3          0.00          0.26         1.03 o
  10  16   3          0.03         -0.54         0.54 o
  11  16   3          4.07          5.00         0.89 o
  12  16   3          0.01         -0.03         0.56 o
  13  16   3          0.73          1.03         0.58 o
   0  17   3          0.39         -0.23         0.66 o
   1  17   3          0.47          0.95         1.03 o
   2  17   3          1.37          1.80         1.12 o
   3  17   3          3.41          3.27         1.12 o
   4  17   3          0.03         -0.95         0.95 o
   5  17   3          0.32         -0.17         1.03 o
   6  17   3          0.54         -0.95         0.95 o
   7  17   3          0.98          1.98         1.03 o
   8  17   3         11.29         11.69         1.46 o
   9  17   3          0.84          2.75         1.20 o
  10  17   3          3.95          4.98         0.81 o
  11  17   3          0.27          0.31         0.68 o
  12  17   3          0.36         -0.24         0.82 o
   3  18   3          0.56          1.63         1.12 o
   4  18   3          0.25          0.86         1.12 o
   5  18   3          0.39          0.43         1.12 o
   6  18   3          0.05         -1.03         1.03 o
   7  18   3          1.12          1.98         1.12 o
   8  18   3          0.70          0.17         1.03 o
   9  18   3          2.38          4.12         1.20 o
  10  18   3          0.07          1.63         1.12 o
  -9 -16   4          1.52          1.31         0.78 o
  -8 -16   4          0.01          0.01         1.25 o
  -7 -16   4          1.84          2.64         0.81 o
  -6 -16   4          1.04          1.99         1.03 o
  -5 -16   4          2.34          3.80         0.81 o
  -4 -16   4          2.49          3.95         0.81 o
  -3 -16   4          2.98          3.61         1.03 o
  -2 -16   4          0.02          0.60         0.95 o
 -11 -15   4          1.46          1.40         0.81 o
 -10 -15   4          0.55         -0.07         0.74 o
  -9 -15   4          0.44          0.37         0.70 o
  -8 -15   4          1.27          1.93         0.72 o
  -7 -15   4          0.45          0.79         0.68 o
  -6 -15   4          0.26          0.48         0.68 o
  -5 -15   4          2.07          3.88         1.07 o
  -4 -15   4          0.44          0.62         0.68 o
  -3 -15   4          1.06          0.18         0.68 o
  -2 -15   4          0.48          0.34         0.86 o
  -1 -15   4          0.08          0.09         0.86 o
   0 -15   4          0.14          0.95         0.95 o
   1 -15   4          1.48          1.98         1.03 o
 -12 -14   4          1.22          1.94         0.81 o
 -11 -14   4          4.56          6.24         1.33 o
 -10 -14   4          7.12          8.37         1.93 o
  -9 -14   4          0.84          1.20         0.70 o
  -8 -14   4          0.50          0.87         0.64 o
  -7 -14   4          2.26          2.48         0.68 o
  -6 -14   4          0.06         -0.55         0.62 o
  -5 -14   4          8.86          7.66         0.58 o
  -4 -14   4          6.92          7.45         0.59 o
  -3 -14   4          0.00         -0.10         0.60 o
  -2 -14   4          2.62          2.29         0.68 o
  -1 -14   4          1.20          1.31         0.68 o
   0 -14   4          0.18         -0.17         0.77 o
   1 -14   4          0.40          0.69         0.86 o
   2 -14   4          1.59          1.54         0.60 o
   3 -14   4          1.47          0.55         0.60 o
 -13 -13   4          0.09          1.51         0.82 o
 -12 -13   4          0.00          0.52         0.70 o
 -11 -13   4          0.25          0.82         0.72 o
 -10 -13   4          8.19          7.77         0.84 o
  -9 -13   4          3.36          2.12         0.68 o
  -8 -13   4          6.80          5.52         0.74 o
  -7 -13   4          1.74          0.24         0.56 o
  -6 -13   4          4.31          4.43         0.49 o
  -5 -13   4          0.85          0.41         0.41 o
  -4 -13   4          3.81          4.93         0.52 o
  -3 -13   4          1.72          2.16         0.62 o
  -2 -13   4          0.04         -0.22         0.57 o
  -1 -13   4          2.12          2.34         0.64 o
   0 -13   4          2.53          0.32         0.69 o
   1 -13   4          0.01          0.00         0.48 o
   2 -13   4          0.83          0.81         0.60 o
   3 -13   4          0.71          0.33         0.56 o
   4 -13   4          0.18         -0.10         0.56 o
   5 -13   4          0.00          0.77         1.03 o
 -14 -12   4          0.03          0.45         0.51 o
 -13 -12   4          0.38          0.64         0.51 o
 -12 -12   4          0.57          0.40         0.46 o
 -11 -12   4          0.96          1.00         0.44 o
 -10 -12   4          0.51          0.30         0.41 o
  -9 -12   4          4.04          4.44         0.73 o
  -8 -12   4          0.64          0.00         0.64 o
  -7 -12   4         12.41         12.86         1.03 o
  -6 -12   4         31.39         32.48         0.83 o
  -5 -12   4         17.79         21.41         0.73 o
  -4 -12   4          5.59          5.18         0.46 o
  -3 -12   4          4.33          4.71         0.62 o
  -2 -12   4          0.86          1.89         0.64 o
  -1 -12   4          1.09          1.06         0.56 o
   0 -12   4          0.79          0.99         0.42 o
   1 -12   4          0.07          0.50         0.55 o
   2 -12   4          4.22          4.34         0.60 o
   3 -12   4         22.78         26.61         1.05 o
   4 -12   4          5.62          8.57         0.72 o
   5 -12   4          0.90          0.45         0.60 o
   6 -12   4          2.25          2.28         0.68 o
 -14 -11   4          0.10          0.10         0.53 o
 -13 -11   4          0.40          0.42         0.52 o
 -12 -11   4          1.60          2.33         0.63 o
 -11 -11   4          7.21          6.85         0.68 o
 -10 -11   4          0.40          1.05         0.45 o
  -9 -11   4          5.39          6.13         0.50 o
  -8 -11   4          5.41          4.83         0.43 o
  -7 -11   4          0.11          0.14         0.28 o
  -6 -11   4          1.45          1.63         0.41 o
  -5 -11   4         13.30         14.02         0.65 o
  -4 -11   4          4.02          3.35         0.41 o
  -3 -11   4          1.14          0.26         0.33 o
  -2 -11   4         14.55         13.55         0.58 o
  -1 -11   4          0.15         -0.14         0.54 o
   0 -11   4          8.27          9.23         0.52 o
   1 -11   4         10.08          9.42         0.56 o
   2 -11   4          0.27          0.18         0.42 o
   3 -11   4          4.14          2.99         0.86 o
   4 -11   4          4.05          4.99         0.48 o
   5 -11   4          3.94          4.59         0.73 o
   6 -11   4          0.22          0.48         0.60 o
   7 -11   4          1.61          0.70         0.62 o
 -15 -10   4          1.14          1.12         0.60 o
 -14 -10   4          2.94          3.58         0.62 o
 -13 -10   4          0.01          0.51         0.52 o
 -12 -10   4          0.32          0.92         0.51 o
 -11 -10   4          3.44          4.33         0.76 o
 -10 -10   4         10.85         11.89         0.65 o
  -9 -10   4          0.07          0.03         0.42 o
  -8 -10   4         49.73         50.42         0.85 o
  -7 -10   4         19.84         18.78         0.51 o
  -6 -10   4         43.19         41.98         0.66 o
  -5 -10   4        112.28        107.34         1.28 o
  -4 -10   4          9.20         10.13         0.64 o
  -3 -10   4          4.69          3.92         0.33 o
  -2 -10   4          6.51          5.24         0.57 o
  -1 -10   4        102.37        101.96         1.77 o
   0 -10   4         20.10         18.50         0.44 o
   1 -10   4         52.66         52.43         1.13 o
   2 -10   4         51.42         51.97         0.85 o
   3 -10   4          8.24          9.92         0.76 o
   4 -10   4          0.01          0.26         0.39 o
   5 -10   4          9.26         11.30         0.78 o
   6 -10   4          0.29         -0.44         0.44 o
   7 -10   4          0.05         -0.49         0.49 o
   8 -10   4          0.02         -0.60         0.60 o
 -15  -9   4          0.00         -0.20         0.66 o
 -14  -9   4          6.19          8.74         1.17 o
 -13  -9   4          2.92          3.11         0.61 o
 -12  -9   4          0.38         -0.24         0.49 o
 -11  -9   4          2.75          3.39         0.52 o
 -10  -9   4          0.09          0.21         0.44 o
  -9  -9   4          0.11         -0.39         0.39 o
  -8  -9   4         16.20         14.27         0.65 o
  -7  -9   4          2.91          2.17         0.35 o
  -6  -9   4          4.79          4.35         0.30 o
  -5  -9   4         45.13         40.02         0.60 o
  -4  -9   4        114.87        115.51         1.11 o
  -3  -9   4          2.23          2.01         0.25 o
  -2  -9   4         89.79         82.47         0.98 o
  -1  -9   4          4.78          6.00         0.27 o
   0  -9   4          0.72          1.09         0.23 o
   1  -9   4          6.41          5.39         0.30 o
   2  -9   4          0.10          0.09         0.29 o
   3  -9   4         13.08         12.90         0.51 o
   4  -9   4          3.20          3.81         0.49 o
   5  -9   4          3.28          4.84         0.51 o
   6  -9   4         20.60         24.65         0.82 o
   7  -9   4          6.77          8.13         0.61 o
   8  -9   4          0.06         -0.27         0.73 o
   9  -9   4          0.20          0.41         0.66 o
 -15  -8   4          0.62          0.77         0.70 o
 -14  -8   4          0.48          0.70         0.56 o
 -13  -8   4          3.15          3.68         0.61 o
 -12  -8   4          8.28          8.94         0.75 o
 -11  -8   4          6.02          5.94         0.59 o
 -10  -8   4         45.26         48.97         1.64 o
  -9  -8   4         38.37         39.47         0.94 o
  -8  -8   4         22.15         18.69         0.53 o
  -7  -8   4         90.55         87.73         1.13 o
  -6  -8   4        128.61        123.15         1.31 o
  -5  -8   4         12.39         14.91         0.37 o
  -4  -8   4         24.06         20.74         0.35 o
  -3  -8   4         28.70         25.37         0.71 o
  -2  -8   4        465.41        460.89         3.90 o
  -1  -8   4         79.38         74.56         0.76 o
   0  -8   4         99.11        102.60         1.02 o
   1  -8   4         10.29         12.46         0.37 o
   2  -8   4         21.49         20.76         0.46 o
   3  -8   4         36.13         37.31         0.68 o
   4  -8   4         13.53         11.76         0.51 o
   5  -8   4         13.12         13.45         0.58 o
   6  -8   4          7.24          7.76         0.55 o
   7  -8   4         12.91         11.22         0.63 o
   8  -8   4          4.03          4.12         0.70 o
   9  -8   4          0.00         -0.69         0.86 o
  10  -8   4          0.22         -0.60         0.60 o
 -16  -7   4          0.12          0.11         0.57 o
 -15  -7   4          0.61          0.74         0.76 o
 -14  -7   4          0.00          0.03         0.55 o
 -13  -7   4         10.64         11.55         0.76 o
 -12  -7   4          1.13          1.54         0.52 o
 -11  -7   4          0.15         -0.15         0.46 o
 -10  -7   4          5.83          6.39         0.78 o
  -9  -7   4         15.84         15.46         0.62 o
  -8  -7   4         27.73         26.54         0.87 o
  -7  -7   4         10.17          6.16         0.32 o
  -6  -7   4        659.34        642.15         5.78 o
  -5  -7   4        195.95        194.04         1.75 o
  -4  -7   4        214.46        209.12         1.71 o
  -3  -7   4         39.83         42.59         0.54 o
  -2  -7   4        108.40        108.22         1.04 o
  -1  -7   4         24.38         15.65         0.30 o
   0  -7   4         19.43         24.50         0.35 o
   1  -7   4         46.87         39.31         0.51 o
   2  -7   4         10.13          9.29         0.30 o
   3  -7   4         25.41         26.37         0.52 o
   4  -7   4        101.70        101.08         1.30 o
   5  -7   4          4.77          4.62         0.45 o
   6  -7   4          0.22         -0.16         0.39 o
   7  -7   4          1.63          1.60         0.44 o
   8  -7   4          1.90          1.80         0.47 o
   9  -7   4          0.02         -0.61         0.61 o
  10  -7   4          0.22         -0.15         0.64 o
  11  -7   4          0.00         -0.86         0.95 o
 -16  -6   4          0.01         -0.31         0.55 o
 -15  -6   4          0.00         -0.06         0.56 o
 -14  -6   4          2.79          2.54         0.64 o
 -13  -6   4          3.26          3.26         0.63 o
 -12  -6   4          2.04          2.64         0.55 o
 -11  -6   4         29.45         30.71         1.32 o
 -10  -6   4          0.31          0.77         0.43 o
  -9  -6   4          0.62          0.32         0.36 o
  -8  -6   4         13.34         12.79         0.40 o
  -7  -6   4         52.98         49.60         0.72 o
  -6  -6   4        110.80        109.22         1.12 o
  -5  -6   4         81.24         72.54         0.78 o
  -4  -6   4        653.92        647.58         5.34 o
  -3  -6   4          0.95          1.24         0.17 o
  -2  -6   4         97.61         85.61         0.75 o
  -1  -6   4        353.30        326.70         2.53 o
   0  -6   4          8.02          9.49         0.27 o
   1  -6   4         63.18         57.24         0.62 o
   2  -6   4         29.24         30.56         0.48 o
   3  -6   4         75.10         71.93         0.87 o
   4  -6   4          0.77         -0.27         0.29 o
   5  -6   4        138.81        134.56         1.88 o
   6  -6   4          5.91          6.06         0.48 o
   7  -6   4         31.79         32.44         1.25 o
   8  -6   4          6.77          6.00         0.55 o
   9  -6   4          0.30          0.30         0.61 o
  10  -6   4          0.16          0.17         0.64 o
  11  -6   4          1.46          2.11         0.73 o
  12  -6   4          0.35          0.77         0.95 o
 -16  -5   4          0.68         -0.64         0.64 o
 -15  -5   4          2.36          3.13         0.62 o
 -14  -5   4          3.06          2.32         0.66 o
 -13  -5   4          7.32          7.24         0.85 o
 -12  -5   4          2.56          2.84         0.67 o
 -11  -5   4          3.77          4.46         0.64 o
 -10  -5   4         23.34         24.55         0.94 o
  -9  -5   4          3.27          2.47         0.49 o
  -8  -5   4         11.34         13.56         0.44 o
  -7  -5   4        459.54        454.02         4.19 o
  -6  -5   4        237.05        240.56         2.13 o
  -5  -5   4        835.37        803.36         6.21 o
  -4  -5   4          0.41          2.12         0.14 o
  -3  -5   4          0.28          0.64         0.10 o
  -2  -5   4         19.27         18.37         0.39 o
  -1  -5   4         54.69         46.80         0.55 o
   0  -5   4        277.52        255.90         2.75 o
   1  -5   4         95.55         93.06         0.78 o
   2  -5   4        363.86        378.19         3.43 o
   3  -5   4          3.38          2.97         0.28 o
   4  -5   4        169.03        170.96         1.88 o
   5  -5   4         14.99         15.53         0.48 o
   6  -5   4         81.61         84.38         1.31 o
   7  -5   4         20.00         20.93         0.84 o
   8  -5   4         16.12         16.22         0.67 o
   9  -5   4          2.89          3.47         0.64 o
  10  -5   4          1.66          2.22         0.64 o
  11  -5   4          0.19          0.05         0.64 o
  12  -5   4          1.07          0.00         0.95 o
 -16  -4   4          0.51          0.38         0.68 o
 -15  -4   4          0.60          1.75         1.59 o
 -14  -4   4          1.25          2.21         0.86 o
 -13  -4   4          6.23          5.73         0.72 o
 -12  -4   4         13.39         13.68         0.91 o
 -11  -4   4          3.95          4.89         0.70 o
 -10  -4   4         15.53         17.66         0.88 o
  -9  -4   4         43.95         40.43         1.12 o
  -8  -4   4        323.65        313.37         3.94 o
  -7  -4   4         56.65         58.12         0.74 o
  -6  -4   4        501.24        466.48         3.95 o
  -5  -4   4         62.61         58.01         0.65 o
  -4  -4   4        258.40        252.67         2.02 o
  -3  -4   4        376.78        347.19         2.72 o
  -2  -4   4        152.43        165.64         1.57 o
  -1  -4   4        185.38        208.79         2.20 o
   0  -4   4         97.12        122.96         1.53 o
   1  -4   4         11.35          7.76         0.30 o
   2  -4   4        227.85        229.03         2.12 o
   3  -4   4        104.72        108.34         1.11 o
   4  -4   4         27.57         26.61         0.52 o
   5  -4   4          2.09          0.95         0.24 o
   6  -4   4         71.57         75.57         1.39 o
   7  -4   4         71.45         70.44         1.19 o
   8  -4   4         17.52         17.37         0.68 o
   9  -4   4          5.28          5.12         0.67 o
  10  -4   4          6.38          7.76         0.76 o
  11  -4   4          2.45          2.72         0.70 o
  12  -4   4          0.37          0.69         1.03 o
  13  -4   4          0.63          0.18         0.62 o
 -15  -3   4          0.40         -0.17         0.62 o
 -14  -3   4          0.02          0.09         0.66 o
 -13  -3   4          1.03          0.86         0.64 o
 -12  -3   4         14.06         12.82         0.68 o
 -11  -3   4         23.09         23.90         2.62 o
 -10  -3   4         16.36         16.66         1.50 o
  -9  -3   4        223.98        221.67         3.78 o
  -8  -3   4         11.93          9.81         0.64 o
  -7  -3   4          2.48          3.31         0.29 o
  -6  -3   4        687.60        657.41         5.51 o
  -5  -3   4         99.11        121.50         1.23 o
  -4  -3   4         11.72         10.78         0.24 o
  -3  -3   4        373.13        419.34         3.84 o
  -2  -3   4        203.73        207.95         2.50 o
  -1  -3   4         24.65         33.91         0.50 o
   0  -3   4       2321.52       2598.82        74.25 o
   1  -3   4        321.78        319.60         4.26 o
   2  -3   4          1.96          2.90         0.27 o
   3  -3   4        264.58        258.21         2.38 o
   4  -3   4        707.94        708.78         6.34 o
   5  -3   4        201.03        184.07         1.84 o
   6  -3   4         24.88         21.27         0.55 o
   7  -3   4         17.98         17.13         0.60 o
   8  -3   4          3.43          3.61         0.45 o
   9  -3   4          3.64          3.85         0.64 o
  10  -3   4          0.78          0.61         0.73 o
  11  -3   4          0.10         -0.34         0.61 o
  12  -3   4          0.13         -0.57         0.57 o
  13  -3   4          0.16         -0.18         0.77 o
  14  -3   4          1.70          3.25         0.68 o
 -15  -2   4          0.06         -0.02         1.16 o
 -14  -2   4          0.18          0.38         0.62 o
 -13  -2   4          1.29         -0.18         0.60 o
 -12  -2   4          0.72          0.11         0.48 o
 -11  -2   4          0.41          1.09         0.48 o
 -10  -2   4          2.88          1.80         0.61 o
  -9  -2   4         17.94         17.87         0.88 o
  -8  -2   4          6.56          7.51         0.57 o
  -7  -2   4        191.17        189.60         2.29 o
  -6  -2   4         74.60         75.31         0.91 o
  -5  -2   4        369.80        336.94         3.12 o
  -4  -2   4         53.52         59.36         0.61 o
  -3  -2   4        861.92        988.37         7.84 o
  -2  -2   4        292.49        416.52         4.85 o
  -1  -2   4        335.41        392.68         6.04 o
   1  -2   4          3.49          2.37         0.16 o
   2  -2   4        810.30        880.80         8.74 o
   3  -2   4         85.56        102.85         0.93 o
   4  -2   4        672.84        704.46         6.37 o
   5  -2   4        292.92        283.91         2.67 o
   6  -2   4        275.31        273.15         2.89 o
   7  -2   4        113.35        114.25         1.60 o
   8  -2   4         40.36         41.23         1.76 o
   9  -2   4          0.10         -0.17         0.40 o
  10  -2   4          5.31          3.98         0.64 o
  11  -2   4          1.33          1.09         0.64 o
  12  -2   4          0.67         -0.24         0.47 o
  13  -2   4          0.34          0.29         0.57 o
  14  -2   4          1.00          1.98         1.50 o
 -15  -1   4          0.51          0.70         0.64 o
 -14  -1   4          0.04         -0.37         0.60 o
 -13  -1   4          6.44          4.47         0.68 o
 -12  -1   4          1.22          0.83         0.99 o
 -11  -1   4         31.43         30.86         1.03 o
 -10  -1   4         19.85         24.15         0.73 o
  -9  -1   4          8.90          7.91         0.46 o
  -8  -1   4          2.20          1.83         0.41 o
  -7  -1   4        184.38        180.03         1.90 o
  -6  -1   4        153.56        146.22         1.30 o
  -5  -1   4        201.94        186.78         1.69 o
  -4  -1   4        718.64        777.94         6.41 o
  -3  -1   4       2183.33       2432.96        19.76 o
  -2  -1   4       1188.60       1298.38        11.42 o
  -1  -1   4        971.55       1108.76        11.85 o
   1  -1   4        115.95        137.83         3.27 o
   2  -1   4         44.25         50.34         0.62 o
   3  -1   4        285.80        277.44         2.32 o
   4  -1   4        182.80        216.86         2.08 o
   5  -1   4          8.08          9.59         0.30 o
   6  -1   4          0.36         -0.13         0.20 o
   7  -1   4         16.33         16.88         0.51 o
   8  -1   4         20.30         18.23         0.95 o
   9  -1   4         10.28          9.81         0.54 o
  10  -1   4          0.70          1.15         0.57 o
  11  -1   4          7.57          9.01         0.57 o
  12  -1   4          2.32          1.79         0.52 o
  13  -1   4          0.04         -0.56         0.56 o
  14  -1   4          0.00         -0.81         1.03 o
  15  -1   4          0.00          1.54         0.65 o
 -15   0   4          0.10          1.47         0.64 o
 -14   0   4          1.77          2.26         0.68 o
 -13   0   4          0.00         -0.50         0.50 o
 -12   0   4          0.66          0.68         0.48 o
 -11   0   4          6.71          7.34         0.62 o
 -10   0   4         16.79         18.34         0.63 o
  -9   0   4          7.07          3.60         0.37 o
  -8   0   4          0.92          1.30         0.58 o
  -7   0   4         87.24         91.41         1.18 o
  -6   0   4        250.46        228.97         2.06 o
  -5   0   4        245.23        264.30         2.29 o
  -4   0   4        311.47        312.63         2.91 o
  -3   0   4       1849.78       1986.85        14.57 o
  -2   0   4       1377.88       1400.18        10.14 o
  -1   0   4         54.45         44.75         0.42 o
   0   0   4        118.73         98.57         0.99 o
   1   0   4         10.89          9.52         0.20 o
   2   0   4        636.88        717.00         6.48 o
   3   0   4        299.07        293.55         2.29 o
   4   0   4        451.77        466.38         3.88 o
   5   0   4        371.78        401.97         3.40 o
   6   0   4        306.31        317.22         2.73 o
   7   0   4        140.54        130.13         1.29 o
   8   0   4         66.86         71.43         0.99 o
   9   0   4          9.11          7.71         0.44 o
  10   0   4         10.99         12.35         0.57 o
  11   0   4          6.89          5.33         0.52 o
  12   0   4          0.93          0.63         0.48 o
  13   0   4         16.76         17.79         1.12 o
  14   0   4          0.97          0.60         0.64 o
  15   0   4          2.80          2.84         1.55 o
 -14   1   4          0.07         -0.10         0.53 o
 -13   1   4          0.97          0.64         0.55 o
 -12   1   4          4.56          5.43         0.62 o
 -11   1   4          3.50          3.66         0.54 o
 -10   1   4          0.00          0.13         0.37 o
  -9   1   4         13.97         14.91         0.54 o
  -8   1   4          7.23          8.49         0.32 o
  -7   1   4         58.23         55.69         0.63 o
  -6   1   4        424.91        413.75         2.73 o
  -5   1   4        236.77        237.91         1.75 o
  -4   1   4         39.71         38.61         0.48 o
  -3   1   4       1151.59       1289.68        10.20 o
  -2   1   4        155.70        162.31         1.19 o
  -1   1   4        498.64        580.86         3.83 o
   0   1   4         50.08         83.08         0.74 o
   1   1   4          8.96          9.41         0.16 o
   2   1   4        229.95        323.39         2.63 o
   3   1   4         50.26         53.30         0.50 o
   4   1   4         65.01         66.80         0.70 o
   5   1   4         79.60         71.99         0.77 o
   6   1   4         10.09          9.90         0.31 o
   7   1   4         55.82         48.10         0.52 o
   8   1   4          5.10          7.10         0.22 o
   9   1   4         13.96         12.96         0.30 o
  10   1   4         74.29         79.02         1.14 o
  11   1   4          3.34          3.62         0.45 o
  12   1   4         16.47         15.36         0.69 o
  13   1   4          6.71          6.05         0.65 o
  14   1   4          2.88          4.01         0.65 o
  15   1   4          1.10         -0.16         0.59 o
  16   1   4          0.00         -0.09         0.59 o
 -14   2   4          0.08          0.65         0.54 o
 -13   2   4          0.54          0.79         0.52 o
 -12   2   4          2.08          2.06         0.56 o
 -11   2   4         12.23         11.91         0.84 o
 -10   2   4          7.80          8.42         0.41 o
  -9   2   4          7.62          6.20         0.31 o
  -8   2   4          2.53          3.50         0.30 o
  -7   2   4         66.23         72.14         0.79 o
  -6   2   4          7.44          7.78         0.25 o
  -5   2   4         54.67         53.32         0.50 o
  -4   2   4         25.77         21.25         0.29 o
  -3   2   4        269.72        300.42         2.31 o
  -2   2   4       1518.44       1715.64        11.25 o
  -1   2   4        539.07        615.38         4.08 o
   0   2   4         27.92         27.77         0.25 o
   1   2   4         51.11         75.39         0.56 o
   2   2   4        544.59        637.49         4.29 o
   3   2   4        506.78        539.99         5.15 o
   4   2   4       3173.52       3461.88        31.24 o
   5   2   4        158.19        172.42         1.46 o
   6   2   4        317.88        317.86         2.22 o
   7   2   4        105.81        103.73         0.79 o
   8   2   4          5.17          5.81         0.20 o
   9   2   4         10.85         14.11         0.32 o
  10   2   4          0.00         -0.22         0.22 o
  11   2   4        154.07        162.30         1.59 o
  12   2   4          8.18          7.52         0.57 o
  13   2   4          2.57          3.43         1.05 o
  14   2   4         15.14         16.48         1.20 o
  15   2   4          5.70          8.56         1.07 o
  16   2   4          0.01          0.72         0.60 o
 -14   3   4          0.51          0.41         0.87 o
 -13   3   4          0.02          0.86         0.49 o
 -12   3   4          0.71          0.64         0.52 o
 -11   3   4          3.07          2.01         0.29 o
 -10   3   4         19.43         21.38         0.59 o
  -9   3   4          5.63          6.96         0.33 o
  -8   3   4          0.04          0.72         0.24 o
  -7   3   4         74.59         77.46         0.86 o
  -6   3   4         35.11         32.80         0.48 o
  -5   3   4         70.66         71.41         0.66 o
  -4   3   4          3.33          2.68         0.16 o
  -3   3   4        140.68        140.44         1.11 o
  -2   3   4         44.84         60.67         0.53 o
  -1   3   4       1602.92       1750.22        13.46 o
   0   3   4        427.29        493.83         3.26 o
   1   3   4         81.75         88.00         0.61 o
   2   3   4        108.84        126.24         0.88 o
   3   3   4        644.97        710.31         4.47 o
   4   3   4        303.53        348.17         2.42 o
   5   3   4        339.13        371.29         2.57 o
   6   3   4         17.59         11.32         0.20 o
   7   3   4          5.16          3.82         0.22 o
   8   3   4        305.24        314.15         2.49 o
   9   3   4          1.34          1.19         0.20 o
  10   3   4         72.48         67.48         0.82 o
  11   3   4          2.56          2.51         0.27 o
  12   3   4          1.39          0.26         0.44 o
  13   3   4          0.16         -0.17         0.46 o
  14   3   4          0.07          0.35         0.47 o
  15   3   4          2.72          3.47         0.98 o
  16   3   4          0.52          1.28         0.54 o
 -13   4   4          0.28          0.30         0.44 o
 -12   4   4          0.05          0.03         0.48 o
 -11   4   4          0.30          0.44         0.32 o
 -10   4   4          0.21         -0.30         0.31 o
  -9   4   4          0.82          1.30         0.33 o
  -8   4   4          4.45          4.20         0.34 o
  -7   4   4          9.85         10.91         0.37 o
  -6   4   4        116.46        118.54         1.17 o
  -5   4   4         27.35         28.08         0.44 o
  -4   4   4        152.69        155.03         1.15 o
  -3   4   4        478.13        488.62         3.29 o
  -2   4   4         16.70         17.97         0.40 o
  -1   4   4         24.23         28.51         0.29 o
   0   4   4         30.17         20.22         0.25 o
   1   4   4          9.34         16.35         0.33 o
   2   4   4          0.22          0.38         0.10 o
   3   4   4        210.99        238.08         1.67 o
   4   4   4       1816.01       1988.65        12.54 o
   5   4   4        604.24        654.80         4.23 o
   6   4   4          6.15          5.19         0.24 o
   7   4   4        475.69        433.26         2.92 o
   8   4   4        197.57        200.49         1.63 o
   9   4   4         12.81         12.59         0.36 o
  10   4   4        207.84        206.00         4.06 o
  11   4   4          2.15          1.96         0.29 o
  12   4   4          2.27          2.28         0.33 o
  13   4   4          2.91          2.51         0.39 o
  14   4   4          0.00          0.30         0.47 o
  15   4   4          0.00         -0.48         0.48 o
  16   4   4          0.06          0.05         0.48 o
 -13   5   4          0.01          0.13         0.99 o
 -12   5   4          0.04         -0.23         0.78 o
 -11   5   4          0.38          0.37         0.32 o
 -10   5   4          0.35          0.14         0.34 o
  -9   5   4          0.51         -0.34         0.34 o
  -8   5   4          1.87          2.13         0.32 o
  -7   5   4          2.29          2.14         0.29 o
  -6   5   4         74.70         74.60         0.93 o
  -5   5   4          0.02          0.21         0.21 o
  -4   5   4          2.16          2.09         0.27 o
  -3   5   4        592.84        624.28         4.39 o
  -2   5   4        389.24        410.71         2.62 o
  -1   5   4        227.97        218.86         1.40 o
   0   5   4        116.25        107.33         0.77 o
   1   5   4         32.98         51.52         0.38 o
   2   5   4         92.55         99.13         0.70 o
   3   5   4        454.93        481.37         2.90 o
   4   5   4        342.57        355.13         2.22 o
   5   5   4         89.17        104.94         0.71 o
   6   5   4       1171.63       1189.56         6.82 o
   7   5   4        272.73        256.16         1.81 o
   8   5   4          2.77          1.97         0.22 o
   9   5   4          0.04         -0.22         0.22 o
  10   5   4         10.33         11.36         0.48 o
  11   5   4          3.59          4.39         0.57 o
  12   5   4          1.86          0.84         0.31 o
  13   5   4          0.49          0.25         0.48 o
  14   5   4          6.23          7.00         0.41 o
  15   5   4          1.29          1.87         0.49 o
  16   5   4          0.65          1.53         0.49 o
  17   5   4          0.00          0.48         0.54 o
 -12   6   4          0.24          0.43         1.16 o
 -11   6   4          1.03          0.98         0.33 o
 -10   6   4          0.01         -0.31         0.33 o
  -9   6   4          0.02         -0.02         0.32 o
  -8   6   4          3.78          3.20         0.38 o
  -7   6   4          8.21          9.02         0.41 o
  -6   6   4         35.75         34.60         0.62 o
  -5   6   4         54.55         55.39         0.77 o
  -4   6   4         27.81         25.23         0.46 o
  -3   6   4        201.19        203.37         1.66 o
  -2   6   4        526.50        524.51         3.72 o
  -1   6   4          3.27          3.67         0.19 o
   0   6   4         20.22         19.93         0.26 o
   1   6   4         34.44         36.85         0.34 o
   2   6   4        311.98        348.74         2.15 o
   3   6   4        174.77        200.49         1.29 o
   4   6   4         95.90        115.91         0.84 o
   5   6   4         12.80         12.94         0.21 o
   6   6   4        222.85        198.38         1.34 o
   7   6   4          9.71         13.37         0.30 o
   8   6   4         21.46         20.94         0.39 o
   9   6   4         15.53         14.39         0.41 o
  10   6   4         17.52         18.01         0.55 o
  11   6   4         52.27         51.51         0.92 o
  12   6   4          0.95          0.96         0.34 o
  13   6   4          0.01         -0.31         0.31 o
  14   6   4          2.77          2.26         0.56 o
  15   6   4          5.75          6.66         0.47 o
  16   6   4          0.20         -0.03         0.44 o
  17   6   4          0.31          0.44         0.41 o
 -11   7   4          0.05         -0.28         0.42 o
 -10   7   4          3.01          3.41         0.84 o
  -9   7   4          0.00         -0.22         0.30 o
  -8   7   4          1.74          0.83         0.34 o
  -7   7   4         14.77         14.67         0.54 o
  -6   7   4          0.02          0.07         0.31 o
  -5   7   4         79.56         82.22         1.21 o
  -4   7   4         29.37         34.43         0.55 o
  -3   7   4          1.20          1.85         0.23 o
  -2   7   4         51.83         57.03         0.57 o
  -1   7   4        625.20        610.95         4.43 o
   0   7   4          0.79          1.23         0.15 o
   1   7   4          1.00          2.19         0.14 o
   2   7   4          3.77          3.58         0.20 o
   3   7   4        605.57        641.83         4.11 o
   4   7   4         16.65         18.51         0.28 o
   5   7   4        262.41        283.64         1.91 o
   6   7   4          8.60          8.31         0.23 o
   7   7   4          0.73         -0.06         0.16 o
   8   7   4         21.23         17.68         0.39 o
   9   7   4          2.89          3.00         0.28 o
  10   7   4          5.89          4.28         0.36 o
  11   7   4         44.76         40.01         0.80 o
  12   7   4         17.53         18.36         0.59 o
  13   7   4          3.37          2.41         0.37 o
  14   7   4         11.17          9.30         0.83 o
  15   7   4          2.33          1.78         0.37 o
  16   7   4          0.05          0.64         0.38 o
  17   7   4          0.01         -0.34         0.85 o
 -11   8   4          0.95          1.51         0.50 o
 -10   8   4          0.02         -0.03         0.51 o
  -9   8   4          2.39          3.12         0.54 o
  -8   8   4          0.00         -0.18         0.32 o
  -7   8   4          0.87          0.75         0.34 o
  -6   8   4          9.82         10.14         0.74 o
  -5   8   4          0.96          0.57         0.41 o
  -4   8   4         16.61         14.42         0.48 o
  -3   8   4         19.26         20.14         0.43 o
  -2   8   4         11.79         11.91         0.41 o
  -1   8   4        114.74        107.89         0.99 o
   0   8   4         88.68         90.39         0.90 o
   1   8   4         10.01          8.59         0.22 o
   2   8   4         54.72         50.92         0.47 o
   3   8   4          4.27          5.26         0.20 o
   4   8   4        213.26        211.61         1.45 o
   5   8   4         28.78         35.42         0.42 o
   6   8   4         71.78         70.40         0.65 o
   7   8   4         32.04         25.97         0.39 o
   8   8   4          5.47          5.37         0.35 o
   9   8   4         13.20         12.01         0.42 o
  10   8   4          2.04          1.33         0.31 o
  11   8   4          1.09          0.32         0.31 o
  12   8   4          2.44          2.31         0.37 o
  13   8   4          7.37          7.63         0.47 o
  14   8   4          1.12          0.59         0.37 o
  15   8   4          2.31          2.60         0.38 o
  16   8   4          1.06          1.80         0.56 o
  17   8   4          0.04         -0.45         0.90 o
 -10   9   4          0.13         -0.24         0.58 o
  -9   9   4          0.07         -0.07         0.55 o
  -8   9   4          1.74          3.01         0.57 o
  -7   9   4          2.32          3.30         0.56 o
  -6   9   4         27.99         27.71         0.77 o
  -5   9   4          0.02          0.36         0.31 o
  -4   9   4          2.74          2.23         0.31 o
  -3   9   4         19.07         19.67         0.51 o
  -2   9   4         13.52         14.61         0.69 o
  -1   9   4         13.39         14.61         0.39 o
   0   9   4          9.99          9.56         0.34 o
   1   9   4          1.19          0.42         0.24 o
   2   9   4         47.88         47.27         0.62 o
   3   9   4        219.00        220.96         1.79 o
   4   9   4         89.79         94.21         0.85 o
   5   9   4          1.77          3.79         0.23 o
   6   9   4        212.53        200.21         1.77 o
   7   9   4        190.93        168.20         1.54 o
   8   9   4          8.72          8.20         0.30 o
   9   9   4         22.65         20.83         0.46 o
  10   9   4          6.90          7.46         0.53 o
  11   9   4          0.71          0.47         0.33 o
  12   9   4         12.23         13.00         0.50 o
  13   9   4          8.91          7.15         0.44 o
  14   9   4          2.92          2.89         0.48 o
  15   9   4          0.26          1.17         0.54 o
  16   9   4          0.51          0.46         0.95 o
  17   9   4          0.99          0.43         1.29 o
  -9  10   4          0.14         -0.17         0.53 o
  -8  10   4          1.11          2.24         0.54 o
  -7  10   4          3.94          3.65         0.60 o
  -6  10   4          6.68          5.69         0.61 o
  -5  10   4         20.26         20.07         1.39 o
  -4  10   4          0.11         -0.30         0.43 o
  -3  10   4          1.54          1.58         0.27 o
  -2  10   4         51.83         54.46         0.78 o
  -1  10   4          0.02          0.21         0.24 o
   0  10   4          0.10          0.09         0.23 o
   1  10   4          1.62          2.42         0.27 o
   2  10   4          0.52          0.38         0.28 o
   3  10   4          2.47          2.50         0.37 o
   4  10   4         15.25         16.70         0.35 o
   5  10   4         18.29         21.06         0.39 o
   6  10   4          0.00         -0.20         0.20 o
   7  10   4         44.99         48.79         0.69 o
   8  10   4         34.85         31.54         0.55 o
   9  10   4          0.12         -0.15         0.24 o
  10  10   4          5.50          4.33         0.38 o
  11  10   4          1.60          1.03         0.38 o
  12  10   4          6.08          5.58         0.40 o
  13  10   4          4.83          3.45         0.30 o
  14  10   4          4.73          4.36         0.66 o
  15  10   4          0.15         -0.24         0.59 o
  16  10   4          0.28          0.38         0.60 o
  17  10   4          0.11          0.04         0.55 o
  -8  11   4          0.50          1.43         0.65 o
  -7  11   4          0.24         -0.59         0.59 o
  -6  11   4          0.39          0.78         0.55 o
  -5  11   4          7.25          9.49         1.00 o
  -4  11   4          1.51          0.64         0.53 o
  -3  11   4          0.08          0.34         0.44 o
  -2  11   4          7.72          7.52         0.68 o
  -1  11   4         42.20         46.41         0.88 o
   0  11   4          0.00         -0.45         0.45 o
   1  11   4         16.83         16.80         0.45 o
   2  11   4         78.76         80.56         0.94 o
   3  11   4          6.64          6.98         0.32 o
   4  11   4          6.38          6.98         0.36 o
   5  11   4         73.81         76.55         0.99 o
   6  11   4         33.79         29.96         0.48 o
   7  11   4          0.00         -0.16         0.19 o
   8  11   4         25.59         25.96         0.47 o
   9  11   4          0.57          0.25         0.21 o
  10  11   4          2.41          2.19         0.31 o
  11  11   4          6.28          5.42         0.86 o
  12  11   4          2.41          1.86         0.57 o
  13  11   4          9.10          7.15         0.72 o
  14  11   4          1.09          1.12         0.65 o
  15  11   4          2.07          1.96         0.65 o
  16  11   4          0.61          0.20         0.60 o
  -7  12   4          0.00         -0.18         0.64 o
  -6  12   4          0.11         -0.50         0.82 o
  -5  12   4          4.76          3.68         0.70 o
  -4  12   4          5.18          5.61         0.76 o
  -3  12   4          0.01         -0.56         0.56 o
  -2  12   4          4.90          4.32         0.57 o
  -1  12   4          9.18          9.71         0.85 o
   0  12   4          8.58          8.94         0.67 o
   1  12   4          5.73          5.75         0.58 o
   2  12   4          1.74          2.02         0.36 o
   3  12   4         19.82         17.57         0.57 o
   4  12   4          3.80          3.67         0.37 o
   5  12   4          3.09          3.56         0.35 o
   6  12   4         61.25         64.27         0.93 o
   7  12   4         11.29         10.03         0.45 o
   8  12   4         20.65         20.89         0.57 o
   9  12   4         19.71         19.97         0.58 o
  10  12   4          1.06          1.07         0.62 o
  11  12   4          1.01          0.62         0.90 o
  12  12   4          5.33          4.64         0.70 o
  13  12   4          1.35          0.84         1.03 o
  14  12   4          1.04          0.60         1.20 o
  15  12   4          1.45          1.05         0.95 o
  16  12   4          1.74          1.55         0.69 o
  -6  13   4          1.21          1.86         0.72 o
  -5  13   4          0.76          2.16         0.65 o
  -4  13   4          1.18          1.10         0.82 o
  -3  13   4          4.64          3.71         0.70 o
  -2  13   4          0.29         -0.56         0.56 o
  -1  13   4          3.08          2.42         0.62 o
   0  13   4          1.18          1.29         0.45 o
   1  13   4          0.88          1.72         0.55 o
   2  13   4          0.00         -0.21         0.42 o
   3  13   4         27.92         28.31         1.24 o
   4  13   4          9.96          8.91         0.62 o
   5  13   4          0.13          0.32         0.36 o
   6  13   4          0.49         -0.06         0.32 o
   7  13   4         13.16         13.50         0.53 o
   8  13   4          2.98          2.91         0.38 o
   9  13   4         18.78         17.44         0.59 o
  10  13   4          1.42          1.84         0.69 o
  11  13   4          0.08         -0.27         0.49 o
  12  13   4          3.87          3.39         0.80 o
  13  13   4          7.91          7.92         0.90 o
  14  13   4          0.03          0.24         1.07 o
  15  13   4          0.91          1.57         0.65 o
  16  13   4          0.37          0.65         0.65 o
  -5  14   4          0.95          1.48         0.70 o
  -4  14   4          0.21          0.54         0.64 o
  -3  14   4          0.80          1.28         0.68 o
  -2  14   4          1.86          2.79         0.68 o
  -1  14   4          0.23          0.15         0.62 o
   0  14   4          0.26          0.66         0.62 o
   1  14   4          1.59          2.33         0.62 o
   2  14   4          0.26          0.77         0.47 o
   3  14   4          2.76          3.03         0.52 o
   4  14   4         37.51         38.99         1.04 o
   5  14   4          7.36          8.08         0.60 o
   6  14   4          0.22          0.04         0.45 o
   7  14   4          2.34          2.31         0.58 o
   8  14   4         12.77         10.98         0.58 o
   9  14   4          1.05          1.05         0.50 o
  10  14   4          2.51          2.57         0.55 o
  11  14   4         11.78         11.22         0.72 o
  12  14   4          0.59          0.39         0.64 o
  13  14   4          0.94          0.61         0.59 o
  14  14   4          4.86          4.71         0.62 o
  15  14   4          0.04         -0.14         0.54 o
  -3  15   4          0.39         -0.18         0.68 o
  -2  15   4          2.07          1.79         0.90 o
  -1  15   4          0.00         -0.32         0.62 o
   0  15   4          0.19          0.60         0.62 o
   1  15   4          0.02          1.23         0.62 o
   2  15   4          8.75          9.83         0.82 o
   3  15   4          0.52         -0.43         0.90 o
   4  15   4          0.06          0.21         0.47 o
   5  15   4          7.44          7.83         0.62 o
   6  15   4          2.24          3.18         0.53 o
   7  15   4          1.44          1.13         0.62 o
   8  15   4          6.72          7.04         0.76 o
   9  15   4          6.12          6.19         0.63 o
  10  15   4          2.96          3.05         0.58 o
  11  15   4          4.68          5.74         0.63 o
  12  15   4          0.54          0.21         0.58 o
  13  15   4          0.53          0.45         0.72 o
  14  15   4          0.07         -0.42         0.54 o
  -2  16   4          0.44          0.34         0.66 o
  -1  16   4          0.35          0.67         0.68 o
   0  16   4          0.04         -0.52         0.90 o
   1  16   4          1.44          0.87         0.66 o
   2  16   4          0.03         -0.31         0.62 o
   3  16   4          3.16          2.61         0.72 o
   4  16   4         10.17         12.42         0.89 o
   5  16   4          0.73         -0.05         0.62 o
   6  16   4          2.85          2.55         0.68 o
   7  16   4          0.38         -0.15         0.62 o
   8  16   4          3.14          2.21         0.68 o
   9  16   4          1.55          1.58         0.68 o
  10  16   4          1.50          0.79         0.70 o
  11  16   4          1.16          1.13         0.68 o
  12  16   4          3.87          4.64         0.64 o
  13  16   4          1.26          1.55         0.59 o
   0  17   4          0.10         -0.32         1.07 o
   1  17   4          0.00         -0.08         0.66 o
   2  17   4          3.07          3.56         0.74 o
   3  17   4          0.67          0.81         0.66 o
   4  17   4          0.60          0.30         0.66 o
   5  17   4          2.39          3.04         0.74 o
   6  17   4          0.24         -0.89         1.12 o
   7  17   4          1.39          0.51         0.66 o
   8  17   4          0.32          0.38         0.68 o
   9  17   4          6.06          6.07         0.81 o
  10  17   4          0.05         -0.54         0.86 o
  11  17   4          0.10         -0.48         0.66 o
  12  17   4          0.18         -0.66         0.66 o
   3  18   4          0.12          0.69         0.68 o
   4  18   4          4.49          6.53         1.68 o
   5  18   4          0.96          0.26         0.72 o
   6  18   4          0.24         -0.65         0.68 o
   7  18   4          0.04          0.06         0.68 o
   8  18   4          2.58          2.74         0.90 o
   9  18   4          0.35          0.51         0.68 o
  10  18   4          1.92          1.25         0.74 o
  -7 -16   5          0.00          1.15         1.20 o
  -6 -16   5          0.14          0.94         0.76 o
  -5 -16   5          0.22          0.72         1.16 o
  -4 -16   5          2.81          3.73         0.82 o
 -10 -15   5          0.39         -0.03         0.72 o
  -9 -15   5          0.95          0.54         0.50 o
  -8 -15   5          0.09         -0.01         0.45 o
  -7 -15   5          1.97          1.56         0.49 o
  -6 -15   5          0.07         -0.38         0.68 o
  -5 -15   5          0.72          0.99         0.68 o
  -4 -15   5          1.22          0.66         0.70 o
  -3 -15   5          1.93          3.66         1.50 o
  -2 -15   5          1.78          2.06         0.76 o
  -1 -15   5          1.05          1.03         0.86 o
   0 -15   5          0.41          0.95         0.95 o
 -12 -14   5          1.00          1.80         1.03 o
 -11 -14   5          2.63          3.63         0.82 o
 -10 -14   5          3.35          4.14         0.82 o
  -9 -14   5          3.89          5.37         0.82 o
  -8 -14   5          0.16          0.01         0.43 o
  -7 -14   5          1.55          0.85         0.45 o
  -6 -14   5          3.00          2.50         0.61 o
  -5 -14   5          0.06         -0.64         0.64 o
  -4 -14   5          0.10         -0.52         0.62 o
  -3 -14   5          1.82          1.85         0.70 o
  -2 -14   5          1.27          0.90         0.65 o
  -1 -14   5          0.02          0.62         0.68 o
   0 -14   5          0.16          0.16         0.77 o
   1 -14   5          0.68          1.37         0.86 o
   2 -14   5          0.25          0.17         0.95 o
 -13 -13   5          2.99          3.78         1.12 o
 -12 -13   5          0.48          1.63         0.81 o
 -11 -13   5          0.50          0.21         0.70 o
 -10 -13   5          1.02          1.25         0.70 o
  -9 -13   5          8.82         10.22         0.91 o
  -8 -13   5          9.07         10.60         0.82 o
  -7 -13   5          0.02         -0.12         0.66 o
  -6 -13   5          0.03         -0.36         0.39 o
  -5 -13   5          4.69          5.00         0.52 o
  -4 -13   5          0.07          0.27         0.77 o
  -3 -13   5          4.63          5.86         1.03 o
  -2 -13   5          1.21          1.30         0.62 o
  -1 -13   5          0.00          0.49         0.62 o
   0 -13   5          1.88          2.20         0.70 o
   1 -13   5          4.48          5.39         0.78 o
   2 -13   5          3.43          4.39         0.62 o
   3 -13   5          0.02          0.66         0.56 o
   4 -13   5          1.36          1.49         0.62 o
 -13 -12   5          0.44          0.87         0.76 o
 -12 -12   5          1.69          1.97         0.76 o
 -11 -12   5          0.07         -0.23         0.66 o
 -10 -12   5          1.83          1.30         0.68 o
  -9 -12   5          0.88          1.45         0.62 o
  -8 -12   5         22.21         22.67         0.76 o
  -7 -12   5          4.09          3.71         0.75 o
  -6 -12   5          0.25         -0.29         0.37 o
  -5 -12   5          0.06          0.28         0.38 o
  -4 -12   5          3.98          4.15         0.44 o
  -3 -12   5          1.57          1.19         1.03 o
  -2 -12   5          1.35          2.60         0.64 o
  -1 -12   5          0.09         -0.56         0.56 o
   0 -12   5          0.78          1.71         0.62 o
   1 -12   5          8.04          8.82         0.56 o
   2 -12   5         13.85         12.84         0.74 o
   3 -12   5          1.03          1.42         0.56 o
   4 -12   5          0.86          1.05         0.56 o
   5 -12   5          1.33          2.15         0.62 o
 -14 -11   5          0.55          1.41         0.82 o
 -13 -11   5          0.33          0.67         0.72 o
 -12 -11   5          0.01          0.60         0.70 o
 -11 -11   5          0.48          0.69         0.66 o
 -10 -11   5          6.84          6.94         0.76 o
  -9 -11   5          1.06          0.18         1.12 o
  -8 -11   5          2.66          1.92         0.43 o
  -7 -11   5         26.01         27.07         0.76 o
  -6 -11   5          0.04          0.07         0.63 o
  -5 -11   5          0.63          0.33         0.32 o
  -4 -11   5         12.81         12.34         0.48 o
  -3 -11   5         10.91         11.71         0.53 o
  -2 -11   5          0.89          1.04         0.41 o
  -1 -11   5          5.15          4.76         0.64 o
   0 -11   5         17.67         17.73         1.80 o
   1 -11   5          6.06          7.50         0.77 o
   2 -11   5          0.17          0.05         0.40 o
   3 -11   5          1.41          1.85         0.51 o
   4 -11   5          0.08          0.86         0.54 o
   5 -11   5          2.18          2.60         0.90 o
   6 -11   5          0.62          0.71         1.12 o
   7 -11   5          0.29          1.52         0.66 o
 -14 -10   5          0.13          1.19         0.54 o
 -13 -10   5          1.37          1.97         0.54 o
 -12 -10   5          0.04          0.44         0.45 o
 -11 -10   5          0.22          0.53         0.64 o
 -10 -10   5          3.62          3.67         0.44 o
  -9 -10   5          8.86         10.11         0.52 o
  -8 -10   5          0.94          1.36         0.41 o
  -7 -10   5         46.91         45.61         0.93 o
  -6 -10   5         40.89         44.07         0.81 o
  -5 -10   5          0.05         -0.01         0.28 o
  -4 -10   5         15.75         15.70         0.49 o
  -3 -10   5         37.54         40.97         0.83 o
  -2 -10   5          4.10          3.53         0.41 o
  -1 -10   5          0.07         -0.38         0.38 o
   0 -10   5         44.17         45.83         0.91 o
   1 -10   5          5.35          6.36         0.50 o
   2 -10   5          0.00          0.24         0.41 o
   3 -10   5          1.54          1.91         0.47 o
   4 -10   5          0.02         -0.24         0.47 o
   5 -10   5          0.97          1.42         1.29 o
   6 -10   5          2.78          1.86         0.60 o
   7 -10   5          0.43          1.41         0.77 o
   8 -10   5          0.09          0.54         0.64 o
 -15  -9   5          0.75         -0.45         0.72 o
 -14  -9   5          1.48          1.34         0.58 o
 -13  -9   5          2.40          2.64         0.57 o
 -12  -9   5          1.38          1.12         0.48 o
 -11  -9   5          1.47          0.49         0.44 o
 -10  -9   5          0.15          0.78         0.42 o
  -9  -9   5          4.92          4.89         0.43 o
  -8  -9   5         14.25         12.24         0.44 o
  -7  -9   5          0.49         -0.30         0.30 o
  -6  -9   5         44.22         43.72         0.89 o
  -5  -9   5         15.75         16.86         0.48 o
  -4  -9   5          1.61          1.18         0.24 o
  -3  -9   5         21.74         20.60         0.55 o
  -2  -9   5          2.77          2.79         0.25 o
  -1  -9   5          8.96          8.34         0.39 o
   0  -9   5          7.90          7.17         0.37 o
   1  -9   5         68.09         66.61         0.99 o
   2  -9   5          6.35          4.63         0.37 o
   3  -9   5          3.20          3.14         0.47 o
   4  -9   5          5.91          5.77         0.38 o
   5  -9   5          9.91          9.93         0.82 o
   6  -9   5          2.45          2.68         0.65 o
   7  -9   5          3.94          3.59         0.68 o
   8  -9   5          1.85          1.40         0.48 o
   9  -9   5          0.80         -1.03         1.03 o
 -15  -8   5          0.56          0.74         0.68 o
 -14  -8   5          1.76          1.90         0.58 o
 -13  -8   5          0.19          1.19         0.91 o
 -12  -8   5          6.49          8.54         0.64 o
 -11  -8   5         17.97         18.56         1.19 o
 -10  -8   5          6.57          6.80         0.55 o
  -9  -8   5         27.77         26.98         0.75 o
  -8  -8   5         36.10         36.84         0.69 o
  -7  -8   5         61.54         57.98         0.77 o
  -6  -8   5          1.95          1.56         0.28 o
  -5  -8   5          0.14         -0.02         0.30 o
  -4  -8   5          0.85          0.64         0.20 o
  -3  -8   5         23.46         20.51         0.38 o
  -2  -8   5         13.40         14.93         0.41 o
  -1  -8   5          1.66          1.37         0.22 o
   0  -8   5         40.73         34.42         0.54 o
   1  -8   5         28.88         26.53         0.51 o
   2  -8   5         70.53         64.89         0.98 o
   3  -8   5          0.01          0.17         0.23 o
   4  -8   5          0.07         -0.30         0.30 o
   5  -8   5          1.37          1.37         0.39 o
   6  -8   5          2.04          2.30         0.42 o
   7  -8   5         11.77         13.25         0.87 o
   8  -8   5          0.45          0.88         0.50 o
   9  -8   5          0.30         -0.69         0.69 o
  10  -8   5          0.04         -0.26         0.62 o
 -15  -7   5          0.25         -0.37         0.66 o
 -14  -7   5          0.94          0.33         0.54 o
 -13  -7   5          1.19          1.13         0.54 o
 -12  -7   5          0.47          0.47         0.54 o
 -11  -7   5          0.47         -0.02         0.62 o
 -10  -7   5         22.37         22.48         0.88 o
  -9  -7   5         13.92         13.99         1.01 o
  -8  -7   5          8.71          8.15         0.35 o
  -7  -7   5         76.03         80.24         0.97 o
  -6  -7   5         90.04         86.79         0.97 o
  -5  -7   5         33.28         28.76         0.67 o
  -4  -7   5          1.46          0.90         0.18 o
  -3  -7   5          0.41         -0.16         0.16 o
  -2  -7   5         85.23         78.22         0.79 o
  -1  -7   5          0.36          0.57         0.20 o
   0  -7   5        202.84        205.43         1.83 o
   1  -7   5         22.73         21.57         0.40 o
   2  -7   5         45.44         45.91         0.67 o
   3  -7   5         17.90         17.51         0.41 o
   4  -7   5          0.04          0.06         0.33 o
   5  -7   5          1.27          0.91         0.36 o
   6  -7   5          0.73          0.46         0.36 o
   7  -7   5          0.49          0.65         0.41 o
   8  -7   5          0.50          0.44         0.46 o
   9  -7   5          0.46          1.05         0.64 o
  10  -7   5          0.44         -0.60         0.60 o
  11  -7   5          0.00         -0.45         1.46 o
 -15  -6   5          0.73         -0.06         0.70 o
 -14  -6   5          0.05          0.37         0.58 o
 -13  -6   5          4.86          5.83         0.66 o
 -12  -6   5          2.72          3.64         0.57 o
 -11  -6   5          8.35          9.31         0.64 o
 -10  -6   5         27.42         27.09         0.82 o
  -9  -6   5          3.81          3.30         0.43 o
  -8  -6   5          8.39          8.53         0.35 o
  -7  -6   5         52.20         51.28         0.71 o
  -6  -6   5        106.80        106.10         1.14 o
  -5  -6   5         16.68         16.24         0.31 o
  -4  -6   5        417.23        388.97         3.61 o
  -3  -6   5        236.30        243.85         1.91 o
  -2  -6   5        181.08        178.79         1.84 o
  -1  -6   5          1.51          2.06         0.27 o
   0  -6   5        336.65        316.98         2.46 o
   1  -6   5         12.38         10.18         0.35 o
   2  -6   5         51.06         56.33         0.78 o
   3  -6   5         16.02         17.79         0.40 o
   4  -6   5          8.71          9.62         0.63 o
   5  -6   5          2.03          3.42         0.36 o
   6  -6   5        108.08        107.35         2.29 o
   7  -6   5          0.22          0.35         0.41 o
   8  -6   5          0.79          0.86         0.44 o
   9  -6   5          0.62          0.32         0.48 o
  10  -6   5          1.79          1.72         0.67 o
  11  -6   5          1.55          2.61         0.72 o
  12  -6   5          1.38          2.75         0.95 o
 -15  -5   5          1.51          1.92         0.59 o
 -14  -5   5          0.12          0.16         0.79 o
 -13  -5   5          6.32          6.24         0.66 o
 -12  -5   5          0.95          0.84         0.51 o
 -11  -5   5          5.70          4.88         0.56 o
 -10  -5   5          1.07          1.14         0.43 o
  -9  -5   5         10.84         10.94         0.57 o
  -8  -5   5          0.00         -0.13         0.24 o
  -7  -5   5         63.47         57.45         0.71 o
  -6  -5   5         29.10         30.98         0.56 o
  -5  -5   5          8.13          6.39         0.25 o
  -4  -5   5         36.23         40.75         0.46 o
  -3  -5   5          0.82          0.68         0.15 o
  -2  -5   5          3.35          4.50         0.21 o
  -1  -5   5         20.76         26.57         0.44 o
   0  -5   5         92.99         99.81         1.35 o
   1  -5   5        357.26        333.76         3.38 o
   2  -5   5         20.98         22.37         0.44 o
   3  -5   5         28.16         25.76         0.43 o
   4  -5   5          3.92          3.78         0.28 o
   5  -5   5         71.64         69.33         0.98 o
   6  -5   5          3.42          3.32         0.38 o
   7  -5   5         46.27         46.23         0.96 o
   8  -5   5          0.01         -0.26         0.41 o
   9  -5   5          3.59          3.24         0.51 o
  10  -5   5          5.25          6.76         0.73 o
  11  -5   5          1.29          0.91         0.66 o
  12  -5   5          0.72          1.03         0.95 o
 -15  -4   5          3.86          3.91         0.64 o
 -14  -4   5          2.76          3.20         0.76 o
 -13  -4   5          0.00         -0.25         0.53 o
 -12  -4   5          2.77          2.73         0.56 o
 -11  -4   5         19.86         23.31         1.01 o
 -10  -4   5         10.19          9.65         0.61 o
  -9  -4   5         22.90         24.43         0.74 o
  -8  -4   5         41.27         42.66         0.65 o
  -7  -4   5        460.61        467.10         4.00 o
  -6  -4   5        232.35        223.73         1.93 o
  -5  -4   5        735.75        711.05         6.31 o
  -4  -4   5          1.09          0.47         0.11 o
  -3  -4   5        533.29        534.97         5.38 o
  -2  -4   5        130.66        122.02         1.54 o
  -1  -4   5         83.79         76.95         1.42 o
   0  -4   5         93.33         99.52         1.71 o
   1  -4   5        126.94        126.97         1.61 o
   2  -4   5       1043.36       1065.13        10.45 o
   3  -4   5          4.24          4.79         0.32 o
   4  -4   5         64.05         67.88         0.87 o
   5  -4   5          0.04          0.07         0.23 o
   6  -4   5          0.52          0.35         0.28 o
   7  -4   5         28.29         23.51         0.68 o
   8  -4   5          1.48          0.91         0.41 o
   9  -4   5          0.18         -0.40         0.40 o
  10  -4   5          0.92         -0.45         0.57 o
  11  -4   5          1.09          1.89         0.67 o
  12  -4   5          0.12          1.42         0.86 o
  13  -4   5          0.11          1.12         1.03 o
 -15  -3   5          0.26          0.10         1.25 o
 -14  -3   5          0.92         -0.45         0.51 o
 -13  -3   5          0.00         -0.02         0.49 o
 -12  -3   5          0.30         -0.13         0.61 o
 -11  -3   5         27.78         28.02         1.09 o
 -10  -3   5         14.30         15.22         1.20 o
  -9  -3   5         46.75         46.16         1.59 o
  -8  -3   5         97.44        106.16         1.60 o
  -7  -3   5         99.00         92.54         1.20 o
  -6  -3   5         83.05         80.41         0.88 o
  -5  -3   5          0.17         -0.15         0.15 o
  -4  -3   5          0.40          0.01         0.14 o
  -3  -3   5         25.63         29.10         0.64 o
  -2  -3   5         77.01         73.40         0.96 o
  -1  -3   5        304.50        288.70         4.56 o
   0  -3   5        245.09        254.28         5.76 o
   1  -3   5         87.92         96.63         1.72 o
   2  -3   5        277.44        248.46         2.98 o
   3  -3   5        141.05        123.38         1.13 o
   4  -3   5        113.86        107.28         1.22 o
   5  -3   5         20.44         17.72         0.45 o
   6  -3   5          2.97          2.88         0.30 o
   7  -3   5         10.79         10.90         0.50 o
   8  -3   5          0.07         -0.38         0.38 o
   9  -3   5          1.13          0.51         0.43 o
  10  -3   5          0.00         -0.55         0.55 o
  11  -3   5          4.95          4.70         1.03 o
  12  -3   5          1.27          0.90         0.67 o
  13  -3   5          0.68         -0.17         0.95 o
  14  -3   5          0.09          0.76         0.66 o
 -15  -2   5          0.11          0.22         0.68 o
 -14  -2   5          0.35         -0.12         0.60 o
 -13  -2   5          0.88          0.07         0.56 o
 -12  -2   5          2.74          2.59         0.53 o
 -11  -2   5          6.35          5.16         0.73 o
 -10  -2   5         26.80         28.87         1.98 o
  -9  -2   5        200.50        195.53         3.22 o
  -8  -2   5          0.00          0.04         0.49 o
  -7  -2   5        342.90        345.01         3.61 o
  -6  -2   5        230.36        225.16         2.03 o
  -5  -2   5          0.38          0.23         0.17 o
  -4  -2   5        421.52        404.76         3.38 o
  -3  -2   5        319.00        361.02         3.64 o
  -2  -2   5        189.09        241.07         2.65 o
  -1  -2   5        206.45        239.03         3.77 o
   0  -2   5       1082.12       1181.33        24.66 o
   1  -2   5        455.84        474.53        10.23 o
   2  -2   5        282.70        315.73         3.27 o
   3  -2   5        194.00        186.73         1.63 o
   4  -2   5         39.26         37.79         0.54 o
   5  -2   5          7.32          8.51         0.39 o
   6  -2   5        223.76        211.95         2.31 o
   7  -2   5          0.09          0.33         0.28 o
   8  -2   5          7.93          6.96         0.46 o
   9  -2   5          1.18          1.98         0.43 o
  10  -2   5          5.37          6.23         0.86 o
  11  -2   5          0.03         -0.61         0.61 o
  12  -2   5          0.04         -1.33         1.50 o
  13  -2   5          0.21         -0.12         0.62 o
  14  -2   5          0.36          1.03         0.62 o
 -15  -1   5          1.60          2.66         0.72 o
 -14  -1   5          0.46          0.58         0.64 o
 -13  -1   5          0.24         -0.07         0.60 o
 -12  -1   5          4.85          5.25         0.68 o
 -11  -1   5          4.21          3.01         0.55 o
 -10  -1   5         68.61         68.51         2.11 o
  -9  -1   5          0.41          0.30         0.55 o
  -8  -1   5         20.31         18.52         1.33 o
  -7  -1   5         19.45         17.16         0.63 o
  -6  -1   5         96.15        107.08         1.51 o
  -5  -1   5        366.55        395.84         3.37 o
  -4  -1   5          9.68          8.16         0.25 o
  -3  -1   5        257.65        294.44         2.10 o
  -2  -1   5        448.82        613.68         4.96 o
  -1  -1   5       1616.14       1937.32        20.64 o
   0  -1   5        749.36        922.07        19.25 o
   1  -1   5         64.81         47.26         1.37 o
   2  -1   5          0.84          1.71         0.18 o
   3  -1   5        370.78        394.87         3.18 o
   4  -1   5          9.21         15.81         0.28 o
   5  -1   5          0.93          0.87         0.18 o
   6  -1   5        122.54        120.33         1.29 o
   7  -1   5         72.67         69.96         0.99 o
   8  -1   5          2.52          2.52         0.40 o
   9  -1   5          0.12         -0.20         0.33 o
  10  -1   5         53.52         58.36         2.62 o
  11  -1   5          4.10          5.08         0.70 o
  12  -1   5          0.54         -0.61         0.61 o
  13  -1   5          0.39          0.86         0.62 o
  14  -1   5          0.17          0.02         0.62 o
  15  -1   5          0.18          0.39         0.64 o
 -14   0   5          0.00          0.07         0.66 o
 -13   0   5          2.30          1.90         0.66 o
 -12   0   5          3.73          4.04         0.66 o
 -11   0   5         25.06         26.92         1.73 o
 -10   0   5         18.62         19.74         0.75 o
  -9   0   5         88.19         85.21         1.67 o
  -8   0   5         98.71        104.27         1.40 o
  -7   0   5         37.93         37.98         0.72 o
  -6   0   5        138.19        140.25         1.34 o
  -5   0   5         61.72         62.37         0.75 o
  -4   0   5        256.11        251.91         2.11 o
  -3   0   5        558.19        590.44         4.36 o
  -2   0   5         12.81         14.83         0.18 o
  -1   0   5        434.48        487.72         3.93 o
   0   0   5        297.12        357.69         3.48 o
   1   0   5        311.45        369.88         3.58 o
   2   0   5        998.25       1144.78        10.49 o
   3   0   5        190.49        227.03         1.92 o
   4   0   5        548.20        595.25         4.62 o
   5   0   5        199.84        186.85         1.58 o
   6   0   5        222.33        247.41         2.10 o
   7   0   5         52.97         51.49         0.75 o
   8   0   5         10.28         10.49         0.44 o
   9   0   5          2.31          1.88         0.35 o
  10   0   5          2.36          3.21         0.49 o
  11   0   5          9.96         10.01         0.79 o
  12   0   5          0.08         -0.47         0.47 o
  13   0   5          0.18          0.42         0.62 o
  14   0   5          3.02          2.75         1.29 o
  15   0   5          0.11         -0.09         0.62 o
 -14   1   5          6.09          6.10         0.76 o
 -13   1   5          0.75          0.66         0.62 o
 -12   1   5          0.01          0.74         0.62 o
 -11   1   5          2.40          2.30         0.64 o
 -10   1   5          3.49          3.71         0.46 o
  -9   1   5          2.37          2.78         0.41 o
  -8   1   5         42.97         43.76         0.80 o
  -7   1   5         95.27        105.87         1.18 o
  -6   1   5          5.66          6.72         0.30 o
  -5   1   5        381.72        381.40         2.96 o
  -4   1   5         59.16         59.97         0.61 o
  -3   1   5        999.37       1071.32         7.42 o
  -2   1   5       1477.61       1697.39        11.98 o
  -1   1   5        115.52        120.15         0.89 o
   0   1   5         26.14         24.69         0.25 o
   1   1   5         70.57         83.27         0.75 o
   2   1   5       1058.43       1101.62         9.72 o
   3   1   5        382.44        449.33         3.52 o
   4   1   5        410.13        498.53         4.23 o
   5   1   5         20.49         13.11         0.36 o
   6   1   5        421.76        456.08         3.65 o
   7   1   5        171.44        149.62         1.28 o
   8   1   5         18.02         14.54         0.53 o
   9   1   5         91.50         90.87         1.28 o
  10   1   5         10.53         10.44         0.61 o
  11   1   5          8.19         10.20         0.89 o
  12   1   5          0.02         -0.48         0.48 o
  13   1   5         10.94         13.45         1.42 o
  14   1   5          5.53          5.16         1.25 o
  15   1   5          1.27          2.03         0.64 o
 -14   2   5          0.03          0.75         0.65 o
 -13   2   5          1.59          3.13         0.59 o
 -12   2   5          5.65          6.01         0.61 o
 -11   2   5          0.95          0.99         0.54 o
 -10   2   5          7.46          9.20         0.65 o
  -9   2   5         10.48          9.42         0.52 o
  -8   2   5          0.40          0.96         0.37 o
  -7   2   5         11.15         11.64         0.47 o
  -6   2   5          4.79          3.13         0.29 o
  -5   2   5         28.13         26.95         0.48 o
  -4   2   5         30.54         28.30         0.42 o
  -3   2   5        166.57        159.83         1.31 o
  -2   2   5        131.27        161.27         1.22 o
  -1   2   5       1196.48       1397.59         9.19 o
   0   2   5         13.20         22.50         0.22 o
   1   2   5        214.82        229.14         1.58 o
   2   2   5       1628.05       1754.20        11.72 o
   3   2   5       1211.46       1367.76         9.74 o
   4   2   5          8.93         10.58         0.28 o
   5   2   5         95.85        104.72         1.12 o
   6   2   5         86.61         73.54         0.82 o
   7   2   5         62.11         61.43         0.77 o
   8   2   5         35.96         31.83         0.82 o
   9   2   5          5.96          5.84         0.32 o
  10   2   5         98.69        103.14         1.27 o
  11   2   5          2.54          3.41         0.47 o
  12   2   5         49.86         53.00         1.80 o
  13   2   5          0.00          0.27         0.56 o
  14   2   5          0.04          0.50         0.57 o
  15   2   5          0.06          1.09         0.60 o
  16   2   5          0.09         -0.69         0.69 o
 -13   3   5          0.57         -0.22         0.52 o
 -12   3   5          0.15          0.87         0.51 o
 -11   3   5          2.60          2.75         0.57 o
 -10   3   5          4.40          4.58         0.60 o
  -9   3   5         27.34         28.75         0.84 o
  -8   3   5         59.40         58.13         0.76 o
  -7   3   5         89.39         82.55         0.87 o
  -6   3   5        221.94        231.42         2.00 o
  -5   3   5          1.11          1.21         0.22 o
  -4   3   5         68.69         73.62         0.59 o
  -3   3   5         65.90         75.59         0.58 o
  -2   3   5          1.13          0.47         0.17 o
  -1   3   5          3.37          5.57         0.19 o
   0   3   5         72.14         67.23         0.57 o
   1   3   5          0.67          0.14         0.09 o
   2   3   5       1644.94       1858.83        13.36 o
   3   3   5          0.90         -0.10         0.12 o
   4   3   5        956.66       1009.18         7.69 o
   5   3   5        120.92        121.85         1.15 o
   6   3   5        216.24        220.53         1.73 o
   7   3   5         86.78         79.05         0.73 o
   8   3   5         51.41         50.75         0.58 o
   9   3   5          9.93          9.65         0.29 o
  10   3   5          8.48          6.68         0.31 o
  11   3   5          0.70          0.97         0.26 o
  12   3   5         14.74         15.24         0.61 o
  13   3   5          3.52          3.03         0.53 o
  14   3   5          0.80          0.79         0.57 o
  15   3   5          0.00          0.14         0.59 o
  16   3   5          2.84          3.59         0.90 o
 -13   4   5          0.05         -0.53         0.53 o
 -12   4   5          0.00         -0.50         0.52 o
 -11   4   5          0.00          0.05         0.54 o
 -10   4   5          4.36          2.80         0.55 o
  -9   4   5          3.41          3.20         0.33 o
  -8   4   5         48.02         51.07         1.14 o
  -7   4   5         21.23         22.89         0.45 o
  -6   4   5         86.01         84.90         0.90 o
  -5   4   5        204.74        207.15         1.81 o
  -4   4   5         85.36         86.32         0.82 o
  -3   4   5         45.81         50.67         0.47 o
  -2   4   5         15.03         14.68         0.22 o
  -1   4   5         61.40         71.98         0.60 o
   0   4   5        657.05        720.88         4.81 o
   1   4   5       1328.41       1494.76         9.99 o
   2   4   5        472.09        529.01         3.09 o
   3   4   5        151.54        169.40         1.18 o
   4   4   5         18.00         12.42         0.18 o
   5   4   5       1481.03       1497.21        10.03 o
   6   4   5         25.10         40.69         0.41 o
   7   4   5          1.52          1.78         0.17 o
   8   4   5         86.73         86.38         0.77 o
   9   4   5          8.37          8.38         0.27 o
  10   4   5        129.89        137.20         1.22 o
  11   4   5         17.08         17.68         0.46 o
  12   4   5         18.56         15.18         0.59 o
  13   4   5          2.20          0.67         0.47 o
  14   4   5          0.55          0.70         0.49 o
  15   4   5          0.48          0.01         0.53 o
  16   4   5          0.24          0.61         0.60 o
 -12   5   5          0.31         -0.12         0.76 o
 -11   5   5          1.51          2.07         0.77 o
 -10   5   5          0.98          0.80         0.28 o
  -9   5   5          0.96          0.86         0.31 o
  -8   5   5         18.56         18.11         0.49 o
  -7   5   5         77.53         81.31         1.82 o
  -6   5   5         22.23         21.63         0.57 o
  -5   5   5         52.97         52.93         0.67 o
  -4   5   5         50.80         48.75         0.61 o
  -3   5   5         21.71         19.83         0.37 o
  -2   5   5        197.46        204.58         1.55 o
  -1   5   5         16.19         28.65         0.30 o
   0   5   5         85.48         86.81         0.65 o
   1   5   5          0.79          1.46         0.16 o
   2   5   5        226.94        236.60         1.70 o
   3   5   5         96.39         87.37         0.64 o
   4   5   5         44.33         44.53         0.41 o
   5   5   5        128.58        122.27         0.85 o
   6   5   5         30.99         35.45         0.38 o
   7   5   5        631.36        655.13         4.40 o
   8   5   5        227.96        233.09         1.78 o
   9   5   5          0.55          0.32         0.20 o
  10   5   5        121.51        121.26         1.20 o
  11   5   5          2.99          3.80         0.31 o
  12   5   5         13.32         12.13         0.93 o
  13   5   5          5.01          5.72         0.60 o
  14   5   5          0.75          0.60         0.48 o
  15   5   5          0.65          0.82         0.48 o
  16   5   5          0.39          0.30         0.47 o
 -12   6   5          0.02          0.38         0.45 o
 -11   6   5          0.13         -0.06         0.47 o
 -10   6   5          1.47          2.11         0.33 o
  -9   6   5          0.06          0.19         0.37 o
  -8   6   5          9.55          8.79         0.45 o
  -7   6   5         71.13         71.14         1.29 o
  -6   6   5         21.35         24.56         0.56 o
  -5   6   5          7.32          8.03         0.32 o
  -4   6   5         32.86         33.58         0.61 o
  -3   6   5         33.13         36.96         0.84 o
  -2   6   5         51.88         43.67         0.44 o
  -1   6   5        610.68        634.99         4.07 o
   0   6   5         25.28         28.53         0.31 o
   1   6   5        141.44        143.22         0.96 o
   2   6   5          0.29          0.75         0.11 o
   3   6   5        128.81        106.67         0.79 o
   4   6   5         61.46         38.59         0.36 o
   5   6   5         73.08         70.20         0.57 o
   6   6   5        777.29        801.66         4.65 o
   7   6   5          0.75          1.43         0.18 o
   8   6   5        768.91        772.55         5.88 o
   9   6   5        275.26        272.42         2.24 o
  10   6   5         14.59         17.17         0.44 o
  11   6   5          7.81          8.20         0.66 o
  12   6   5         24.17         23.10         0.59 o
  13   6   5          6.66          7.20         0.75 o
  14   6   5          6.44          6.18         0.77 o
  15   6   5          1.24          1.46         0.81 o
  16   6   5          1.97          2.57         0.57 o
  17   6   5          0.04          0.01         0.44 o
 -11   7   5          0.30          0.47         0.79 o
 -10   7   5          0.15          0.52         0.30 o
  -9   7   5          1.72          2.35         0.38 o
  -8   7   5          2.21          2.12         0.34 o
  -7   7   5          0.41         -0.28         0.28 o
  -6   7   5        104.76        107.99         1.87 o
  -5   7   5          0.03         -0.08         0.27 o
  -4   7   5         60.49         54.38         0.81 o
  -3   7   5         12.05         11.17         0.34 o
  -2   7   5          1.30          1.64         0.23 o
  -1   7   5         19.82         20.82         0.35 o
   0   7   5        106.21         96.84         0.75 o
   1   7   5          0.19         -0.11         0.11 o
   2   7   5         14.92         15.56         0.25 o
   3   7   5         91.78         87.24         0.66 o
   4   7   5         19.73         17.83         0.27 o
   5   7   5        130.78        129.51         0.88 o
   6   7   5          5.41          3.73         0.18 o
   7   7   5         19.74         18.34         0.32 o
   8   7   5          1.67          0.89         0.22 o
   9   7   5          0.62          0.38         0.23 o
  10   7   5         30.73         34.28         0.81 o
  11   7   5          3.67          3.68         0.31 o
  12   7   5          6.90          6.49         0.37 o
  13   7   5          9.52          8.19         0.45 o
  14   7   5          0.49          0.05         0.32 o
  15   7   5          0.02         -0.03         0.47 o
  16   7   5          0.00         -0.44         0.44 o
  17   7   5          0.05         -0.39         0.39 o
 -11   8   5          0.20          1.12         0.91 o
 -10   8   5          0.12          0.36         0.44 o
  -9   8   5          0.04         -0.05         0.32 o
  -8   8   5          7.24          7.42         0.45 o
  -7   8   5          6.73          6.23         0.43 o
  -6   8   5          5.45          4.46         0.42 o
  -5   8   5         13.22         14.32         0.53 o
  -4   8   5         16.15         15.92         0.47 o
  -3   8   5         64.00         61.80         0.82 o
  -2   8   5          0.10          0.13         0.25 o
  -1   8   5         27.62         27.24         0.47 o
   0   8   5        180.96        191.27         1.43 o
   1   8   5        176.93        169.80         1.29 o
   2   8   5        171.57        171.33         1.27 o
   3   8   5         23.56         21.19         0.31 o
   4   8   5        132.47        124.66         0.99 o
   5   8   5       1004.83       1001.58         6.64 o
   6   8   5         59.40         67.55         0.61 o
   7   8   5        241.91        253.75         1.94 o
   8   8   5          9.25          9.02         0.32 o
   9   8   5          2.28          3.08         1.10 o
  10   8   5          2.29          2.32         0.27 o
  11   8   5          7.97          7.09         0.37 o
  12   8   5         30.27         32.06         0.96 o
  13   8   5          0.00          0.55         0.41 o
  14   8   5         12.63         13.33         0.52 o
  15   8   5          0.17          0.87         0.73 o
  16   8   5          1.12          0.87         0.48 o
  17   8   5          0.35          0.60         0.91 o
 -10   9   5          0.00         -0.08         0.57 o
  -9   9   5          0.01          0.16         0.65 o
  -8   9   5          2.49          2.64         0.53 o
  -7   9   5         20.03         22.65         0.60 o
  -6   9   5          0.87          0.81         0.34 o
  -5   9   5          7.79          7.79         0.44 o
  -4   9   5          1.01          0.58         0.31 o
  -3   9   5          2.09          1.79         0.40 o
  -2   9   5         11.46          9.94         0.38 o
  -1   9   5         19.02         18.21         0.41 o
   0   9   5          1.70          2.18         0.28 o
   1   9   5        363.39        373.77         3.98 o
   2   9   5        178.52        179.28         1.50 o
   3   9   5         34.07         37.11         0.55 o
   4   9   5         30.98         31.04         0.40 o
   5   9   5          6.14          4.22         0.24 o
   6   9   5        149.25        136.83         1.14 o
   7   9   5         21.99         27.60         0.48 o
   8   9   5         16.49         16.08         0.43 o
   9   9   5         10.97         12.41         0.40 o
  10   9   5         32.74         31.06         0.84 o
  11   9   5         18.41         19.95         0.64 o
  12   9   5          0.00         -0.31         0.31 o
  13   9   5          0.10         -0.35         0.67 o
  14   9   5          0.04         -0.30         0.60 o
  15   9   5          1.30          1.56         0.42 o
  16   9   5          0.03         -0.17         0.26 o
  17   9   5          0.03          1.72         1.29 o
  -9  10   5          0.64          1.23         0.50 o
  -8  10   5          2.25          1.61         0.53 o
  -7  10   5         10.35          9.45         1.03 o
  -6  10   5          8.88         10.77         0.70 o
  -5  10   5          4.54          4.16         0.38 o
  -4  10   5         19.53         19.98         0.78 o
  -3  10   5          2.48          2.88         0.34 o
  -2  10   5          0.57          0.35         0.30 o
  -1  10   5         16.39         17.42         0.49 o
   0  10   5          7.83          8.73         0.35 o
   1  10   5         69.26         71.59         1.20 o
   2  10   5          0.01         -0.10         0.22 o
   3  10   5        180.86        180.53         1.64 o
   4  10   5          3.11          1.48         0.37 o
   5  10   5         10.39         10.26         0.31 o
   6  10   5         61.94         61.66         1.17 o
   7  10   5          0.20          0.13         0.22 o
   8  10   5          8.78          6.59         0.32 o
   9  10   5         14.63         12.48         0.45 o
  10  10   5         41.22         43.29         0.82 o
  11  10   5          0.40          0.47         0.33 o
  12  10   5          2.41          2.36         0.76 o
  13  10   5          7.90          7.42         0.47 o
  14  10   5          2.38          2.11         0.35 o
  15  10   5          2.93          3.19         0.35 o
  16  10   5          0.00         -0.19         0.47 o
  -8  11   5          0.71          0.82         0.53 o
  -7  11   5          0.13          0.38         0.53 o
  -6  11   5         10.05         11.82         0.76 o
  -5  11   5          0.05         -0.40         0.49 o
  -4  11   5          7.47          6.20         0.61 o
  -3  11   5         16.58         15.33         0.57 o
  -2  11   5          9.39         10.04         0.43 o
  -1  11   5          4.44          4.81         0.45 o
   0  11   5         81.15         87.00         1.10 o
   1  11   5          4.25          2.62         0.30 o
   2  11   5          0.29          0.58         0.34 o
   3  11   5         15.98         17.44         0.53 o
   4  11   5         22.35         22.01         0.47 o
   5  11   5          6.36          5.90         0.29 o
   6  11   5         19.34         22.10         0.57 o
   7  11   5         11.76         14.97         0.61 o
   8  11   5         17.98         12.09         0.45 o
   9  11   5         32.95         32.66         0.63 o
  10  11   5          6.94          6.40         0.38 o
  11  11   5          0.24         -0.20         0.33 o
  12  11   5          3.65          3.96         0.40 o
  13  11   5          0.04         -0.29         0.29 o
  14  11   5          4.18          4.79         0.66 o
  15  11   5          0.66          0.60         0.54 o
  16  11   5          0.22          1.01         0.86 o
  -7  12   5          0.01          0.41         0.60 o
  -6  12   5          3.28          3.03         0.65 o
  -5  12   5          2.21          4.06         1.02 o
  -4  12   5          0.44         -0.20         0.51 o
  -3  12   5          7.53          5.37         0.59 o
  -2  12   5          0.17         -0.48         0.48 o
  -1  12   5          7.67          9.71         0.67 o
   0  12   5          1.33          1.66         0.47 o
   1  12   5         24.43         26.06         0.51 o
   2  12   5         24.05         24.12         0.55 o
   3  12   5          4.16          4.27         0.37 o
   4  12   5         31.88         33.63         0.78 o
   5  12   5          3.49          3.49         0.41 o
   6  12   5          0.62          0.28         0.23 o
   7  12   5         18.93         17.60         0.42 o
   8  12   5         17.23         17.05         0.46 o
   9  12   5          0.86          1.36         0.28 o
  10  12   5         23.12         24.28         1.10 o
  11  12   5          9.15         10.57         0.79 o
  12  12   5          0.56         -0.12         1.12 o
  13  12   5          0.02          0.00         0.59 o
  14  12   5          2.91          2.87         0.82 o
  15  12   5          1.32          1.19         1.33 o
  16  12   5          0.95          0.92         0.61 o
  -6  13   5          0.41          0.66         0.65 o
  -5  13   5          0.87          0.88         0.65 o
  -4  13   5          2.08          1.27         0.64 o
  -3  13   5          0.43         -0.02         0.54 o
  -2  13   5          7.74          8.49         0.77 o
  -1  13   5          1.23          1.46         0.53 o
   0  13   5          3.26          3.42         0.54 o
   1  13   5         10.24         11.62         0.68 o
   2  13   5         17.11         17.52         0.81 o
   3  13   5         26.18         23.01         0.67 o
   4  13   5          6.23          5.43         0.47 o
   5  13   5          2.65          1.71         0.40 o
   6  13   5          0.27         -0.28         0.38 o
   7  13   5          7.12          7.73         0.50 o
   8  13   5          1.56          1.14         0.41 o
   9  13   5          0.03         -0.25         0.40 o
  10  13   5         15.07         15.89         1.29 o
  11  13   5          6.00          6.46         0.63 o
  12  13   5          8.94          7.40         0.78 o
  13  13   5          0.03         -0.57         0.59 o
  14  13   5          1.46          1.78         0.65 o
  15  13   5          1.22          1.92         0.73 o
  16  13   5          0.17         -0.12         0.60 o
  -5  14   5          0.00         -0.64         0.64 o
  -4  14   5          0.15          0.72         0.99 o
  -3  14   5          0.59          0.25         0.64 o
  -2  14   5          0.00          0.19         0.86 o
  -1  14   5          0.70         -0.19         0.57 o
   0  14   5          0.98          1.17         0.82 o
   1  14   5          0.01         -0.69         0.69 o
   2  14   5          8.72          8.40         0.64 o
   3  14   5         11.19         11.15         0.68 o
   4  14   5          5.80          5.61         0.58 o
   5  14   5         10.18          9.55         0.95 o
   6  14   5          1.23          0.72         0.48 o
   7  14   5          3.33          3.29         0.55 o
   8  14   5          0.15         -0.01         0.47 o
   9  14   5          5.37          5.85         0.52 o
  10  14   5          0.78          0.57         0.43 o
  11  14   5          6.76          5.25         0.55 o
  12  14   5          0.61          0.41         0.54 o
  13  14   5          4.66          4.83         0.62 o
  14  14   5          0.63          1.05         0.57 o
  15  14   5          3.08          4.23         0.63 o
  -3  15   5          1.18          1.69         0.65 o
  -2  15   5          0.69          0.49         0.68 o
  -1  15   5          0.53          0.85         1.25 o
   0  15   5          0.25         -0.58         0.64 o
   1  15   5          1.20          0.78         0.64 o
   2  15   5          0.09          0.66         0.62 o
   3  15   5         11.10         11.32         0.87 o
   4  15   5          2.40          1.95         0.64 o
   5  15   5          0.86          1.03         0.95 o
   6  15   5         15.82         17.21         0.95 o
   7  15   5          0.68         -0.06         1.03 o
   8  15   5          0.76          0.25         0.62 o
   9  15   5          2.55          2.75         0.86 o
  10  15   5         24.06         26.13         1.72 o
  11  15   5          0.11          0.02         0.53 o
  12  15   5          0.12          0.04         0.53 o
  13  15   5          1.75          1.38         0.59 o
  14  15   5          1.01          1.48         0.59 o
  -2  16   5          1.14          1.43         0.86 o
  -1  16   5          0.49          0.90         0.70 o
   0  16   5          0.02         -0.46         1.33 o
   1  16   5          0.17          0.96         0.68 o
   2  16   5          0.17         -0.52         0.95 o
   3  16   5          2.13          2.78         0.68 o
   4  16   5          8.52          9.65         0.87 o
   5  16   5          0.05         -0.62         0.62 o
   6  16   5          0.84          0.06         0.62 o
   7  16   5          5.69          4.77         0.76 o
   8  16   5          0.17          0.05         0.62 o
   9  16   5          0.00         -0.21         0.64 o
  10  16   5          1.86          1.96         0.95 o
  11  16   5          9.78          9.67         1.03 o
  12  16   5          0.11          0.54         0.86 o
  13  16   5          0.41          0.56         0.58 o
  14  16   5          1.00          1.40         0.70 o
   0  17   5          0.05         -0.17         0.66 o
   1  17   5          0.07          0.07         0.68 o
   2  17   5          0.44          1.63         0.72 o
   3  17   5          4.64          5.58         0.82 o
   4  17   5          2.52          4.20         0.76 o
   5  17   5          0.39          0.55         0.66 o
   6  17   5          0.40         -0.43         0.68 o
   7  17   5          0.26         -0.43         0.66 o
   8  17   5          2.18          0.92         0.68 o
   9  17   5          0.01         -0.42         0.62 o
  10  17   5          1.78          1.88         0.70 o
  11  17   5          0.00          0.85         0.70 o
  12  17   5          0.14          0.00         0.68 o
   3  18   5          2.12          3.61         0.81 o
   4  18   5          3.92          4.18         0.81 o
   5  18   5          1.95          1.70         1.29 o
   6  18   5          0.10         -0.68         0.68 o
   7  18   5          0.03         -0.55         0.68 o
   8  18   5          0.33         -0.31         0.68 o
   9  18   5          1.73          1.06         0.74 o
  10  18   5          0.01         -0.32         1.80 o
  -9 -15   6          0.14         -0.76         0.83 o
  -8 -15   6          0.79          0.72         1.33 o
  -7 -15   6          0.01          0.99         0.76 o
  -6 -15   6          0.84          1.46         0.72 o
  -5 -15   6          0.27         -0.21         0.70 o
  -4 -15   6          2.26          2.04         0.76 o
  -3 -15   6          2.23          3.13         0.78 o
  -2 -15   6          2.24          3.35         0.82 o
  -1 -15   6          0.20          0.21         0.99 o
 -11 -14   6          1.78          2.71         0.77 o
 -10 -14   6          3.06          3.39         0.53 o
  -9 -14   6          0.53          1.22         0.49 o
  -8 -14   6          4.15          5.51         0.49 o
  -7 -14   6          1.22          1.34         0.41 o
  -6 -14   6          1.53          2.06         1.33 o
  -5 -14   6          0.37          0.31         0.95 o
  -4 -14   6          0.10         -0.68         1.33 o
  -3 -14   6          6.60          7.62         0.84 o
  -2 -14   6          2.17          3.16         0.74 o
  -1 -14   6          4.03          4.65         0.79 o
   0 -14   6          0.02         -0.69         0.69 o
   1 -14   6          0.24         -0.60         0.86 o
 -12 -13   6          1.47          2.28         0.84 o
 -11 -13   6          0.11          0.26         0.74 o
 -10 -13   6          3.86          3.68         0.60 o
  -9 -13   6          5.86          6.47         0.57 o
  -8 -13   6          1.06          1.63         0.44 o
  -7 -13   6          2.03          1.10         0.40 o
  -6 -13   6          0.13         -0.16         0.53 o
  -5 -13   6          3.92          4.18         0.72 o
  -4 -13   6          3.45          4.35         0.70 o
  -3 -13   6          0.12          0.29         0.69 o
  -2 -13   6          0.27          0.42         0.64 o
  -1 -13   6          5.21          5.57         1.59 o
   0 -13   6          8.69          9.90         0.91 o
   1 -13   6          0.83          1.46         0.86 o
   2 -13   6          0.25         -0.77         0.86 o
   3 -13   6          1.66          1.29         0.95 o
 -13 -12   6          2.78          4.34         0.93 o
 -12 -12   6          0.79          2.95         1.20 o
 -11 -12   6          1.93          2.00         0.76 o
 -10 -12   6          0.01          0.35         0.45 o
  -9 -12   6          9.54         11.82         0.62 o
  -8 -12   6          1.31          1.81         0.44 o
  -7 -12   6          6.28          7.75         0.50 o
  -6 -12   6          0.08         -0.08         0.48 o
  -5 -12   6          3.68          3.78         0.40 o
  -4 -12   6          0.62         -0.23         0.56 o
  -3 -12   6         13.96         14.77         0.86 o
  -2 -12   6          1.70          3.11         0.59 o
  -1 -12   6          0.76          0.74         0.57 o
   0 -12   6          3.07          3.92         0.70 o
   1 -12   6          2.28          3.66         0.76 o
   2 -12   6          0.63          0.43         0.86 o
   3 -12   6          1.14          1.83         0.51 o
   4 -12   6          0.63         -0.20         0.51 o
   5 -12   6          0.13          0.20         0.56 o
 -13 -11   6          0.04         -0.04         0.76 o
 -12 -11   6          4.46          6.29         0.87 o
 -11 -11   6          0.33          0.20         0.66 o
 -10 -11   6          0.11         -0.27         0.60 o
  -9 -11   6          6.15          5.98         0.51 o
  -8 -11   6         15.99         15.36         0.68 o
  -7 -11   6          2.45          3.97         0.44 o
  -6 -11   6         36.99         39.40         0.85 o
  -5 -11   6          0.05          0.01         0.30 o
  -4 -11   6          8.84          7.67         0.50 o
  -3 -11   6          0.13         -0.32         0.41 o
  -2 -11   6         11.74         11.01         0.60 o
  -1 -11   6         10.77          9.85         0.73 o
   0 -11   6          5.34          6.14         0.65 o
   1 -11   6          0.01         -0.01         0.56 o
   2 -11   6          0.27          0.91         0.40 o
   3 -11   6          2.86          1.67         0.49 o
   4 -11   6          2.96          1.83         0.51 o
   5 -11   6          0.91          0.56         0.51 o
   6 -11   6          1.29          1.27         0.73 o
 -14 -10   6          1.53          2.51         0.88 o
 -13 -10   6          0.01          0.20         0.76 o
 -12 -10   6          1.01          0.77         0.99 o
 -11 -10   6          2.02          2.43         0.77 o
 -10 -10   6          0.51          0.67         0.60 o
  -9 -10   6          0.17         -0.05         0.37 o
  -8 -10   6         17.00         18.53         0.66 o
  -7 -10   6         14.27         14.53         0.60 o
  -6 -10   6          1.30          1.68         0.34 o
  -5 -10   6         18.66         17.80         0.68 o
  -4 -10   6          2.22          2.14         0.29 o
  -3 -10   6          2.20          2.93         0.41 o
  -2 -10   6          3.26          3.55         0.41 o
  -1 -10   6          4.33          3.27         0.44 o
   0 -10   6         14.98         16.21         0.68 o
   1 -10   6          6.04          4.89         0.44 o
   2 -10   6          4.44          3.35         0.44 o
   3 -10   6          0.19         -0.52         0.52 o
   4 -10   6          1.30          0.96         0.47 o
   5 -10   6          0.81          0.20         0.56 o
   6 -10   6          0.00         -0.01         0.56 o
   7 -10   6          0.15         -1.18         1.20 o
   8 -10   6          0.17          0.34         0.95 o
 -14  -9   6          0.65          1.76         0.90 o
 -13  -9   6          6.20          7.92         0.59 o
 -12  -9   6          0.06          0.00         0.59 o
 -11  -9   6          1.72          1.43         1.80 o
 -10  -9   6          4.88          5.14         1.20 o
  -9  -9   6          7.62          7.45         0.52 o
  -8  -9   6          3.13          3.58         0.52 o
  -7  -9   6          1.05          1.02         0.32 o
  -6  -9   6          0.22          0.04         0.27 o
  -5  -9   6          7.81          8.53         0.68 o
  -4  -9   6         13.36         12.43         0.35 o
  -3  -9   6         18.81         20.28         0.43 o
  -2  -9   6          5.37          5.17         0.38 o
  -1  -9   6         26.25         23.85         0.56 o
   0  -9   6         40.51         42.25         0.86 o
   1  -9   6          2.33          2.87         0.34 o
   2  -9   6         48.87         50.84         0.88 o
   3  -9   6          1.53          2.39         0.52 o
   4  -9   6          1.08          1.02         0.47 o
   5  -9   6          1.47          1.61         0.49 o
   6  -9   6          4.65          5.84         0.90 o
   7  -9   6          0.00         -0.33         0.56 o
   8  -9   6          0.03          0.20         0.60 o
   9  -9   6          0.00         -0.28         0.62 o
 -15  -8   6          0.00          0.22         0.55 o
 -14  -8   6          0.10         -0.19         0.51 o
 -13  -8   6          3.90          4.88         0.59 o
 -12  -8   6          6.14          6.24         0.56 o
 -11  -8   6          0.39          0.09         0.43 o
 -10  -8   6          1.56          1.53         0.43 o
  -9  -8   6         27.63         27.56         0.60 o
  -8  -8   6          7.68          6.43         0.46 o
  -7  -8   6          0.73          0.68         0.29 o
  -6  -8   6          0.01          0.03         0.27 o
  -5  -8   6         30.54         31.48         0.58 o
  -4  -8   6         12.56         13.55         0.34 o
  -3  -8   6          7.77          8.26         0.25 o
  -2  -8   6          1.18          0.80         0.21 o
  -1  -8   6         19.22         17.67         0.44 o
   0  -8   6         28.79         23.37         0.53 o
   1  -8   6         46.30         46.62         0.85 o
   2  -8   6          1.21          0.58         0.29 o
   3  -8   6         11.96         11.46         0.47 o
   4  -8   6          0.39          0.41         0.41 o
   5  -8   6          0.05         -0.41         0.41 o
   6  -8   6          4.76          4.10         0.69 o
   7  -8   6         10.64         11.52         0.76 o
   8  -8   6          1.42          0.64         0.60 o
   9  -8   6          1.53          1.77         0.66 o
  10  -8   6          0.10          0.52         1.03 o
 -15  -7   6          0.28          0.37         0.66 o
 -14  -7   6          0.00         -0.42         0.56 o
 -13  -7   6          0.10         -0.04         0.51 o
 -12  -7   6         10.31         11.03         0.94 o
 -11  -7   6          0.90          0.81         0.47 o
 -10  -7   6          0.56          0.27         0.42 o
  -9  -7   6         20.12         21.17         0.56 o
  -8  -7   6         20.12         21.51         0.55 o
  -7  -7   6          0.51          0.65         0.27 o
  -6  -7   6         21.20         25.89         0.55 o
  -5  -7   6        123.31        108.49         1.30 o
  -4  -7   6          3.44          3.47         0.19 o
  -3  -7   6         19.88         19.41         0.31 o
  -2  -7   6         33.12         30.82         0.62 o
  -1  -7   6          9.24          7.19         0.25 o
   0  -7   6          0.10         -0.19         0.19 o
   1  -7   6         18.70         18.04         0.36 o
   2  -7   6          5.81          6.19         0.29 o
   3  -7   6         12.54         12.82         0.46 o
   4  -7   6         23.77         23.31         0.66 o
   5  -7   6          4.84          4.65         0.61 o
   6  -7   6          0.30          0.01         0.35 o
   7  -7   6          0.68          0.81         0.40 o
   8  -7   6          8.81         10.93         0.85 o
   9  -7   6          0.09         -0.24         0.45 o
  10  -7   6          0.55          0.09         0.62 o
 -15  -6   6          0.04         -0.46         0.66 o
 -14  -6   6          0.00         -0.34         0.54 o
 -13  -6   6          0.03         -0.47         0.47 o
 -12  -6   6          3.83          3.74         0.54 o
 -11  -6   6          3.59          3.38         0.51 o
 -10  -6   6          1.70          0.89         0.43 o
  -9  -6   6         10.67          9.37         0.53 o
  -8  -6   6         49.84         49.72         0.70 o
  -7  -6   6          6.74          4.28         0.26 o
  -6  -6   6          6.81          7.46         0.33 o
  -5  -6   6         58.99         59.71         0.74 o
  -4  -6   6         19.28         17.39         0.34 o
  -3  -6   6         28.52         22.13         0.60 o
  -2  -6   6          8.29          7.82         0.31 o
  -1  -6   6         30.20         24.67         1.10 o
   0  -6   6        250.79        234.75         3.45 o
   1  -6   6        142.24        145.06         1.59 o
   2  -6   6         38.18         41.27         0.65 o
   3  -6   6          3.35          3.16         0.29 o
   4  -6   6         24.22         26.04         0.66 o
   5  -6   6         52.59         57.05         0.84 o
   6  -6   6          3.67          4.41         0.50 o
   7  -6   6          0.02         -0.38         0.38 o
   8  -6   6          0.73          1.21         0.42 o
   9  -6   6          4.60          4.52         0.62 o
  10  -6   6          0.05          0.27         0.77 o
  11  -6   6          1.20          1.80         0.66 o
 -15  -5   6          0.00         -0.40         0.66 o
 -14  -5   6          0.16          0.48         0.58 o
 -13  -5   6          0.57          0.20         0.51 o
 -12  -5   6          2.84          3.05         0.56 o
 -11  -5   6         14.38         14.07         0.69 o
 -10  -5   6          7.73          7.12         0.56 o
  -9  -5   6          1.92          2.10         0.39 o
  -8  -5   6         42.48         44.84         0.65 o
  -7  -5   6         52.50         53.48         0.68 o
  -6  -5   6          0.65          0.09         0.25 o
  -5  -5   6          0.71         -0.30         0.30 o
  -4  -5   6        157.78        132.19         1.18 o
  -3  -5   6         27.97         29.00         0.53 o
  -2  -5   6         38.96         34.39         0.51 o
  -1  -5   6         30.03         29.97         0.99 o
   0  -5   6         28.39         27.51         0.85 o
   1  -5   6         83.70         73.72         1.03 o
   2  -5   6        390.12        373.49         3.80 o
   3  -5   6         18.00         15.89         0.44 o
   4  -5   6          2.96          3.42         0.23 o
   5  -5   6          0.60          0.28         0.26 o
   6  -5   6         13.61         16.11         0.64 o
   7  -5   6          0.20          0.86         0.49 o
   8  -5   6          0.92          0.33         0.57 o
   9  -5   6          5.67          5.92         0.79 o
  10  -5   6          0.30         -0.16         0.46 o
  11  -5   6          0.70          0.01         1.42 o
  12  -5   6          0.28          0.39         0.66 o
 -15  -4   6          0.00         -0.43         0.95 o
 -14  -4   6          3.34          3.25         0.76 o
 -13  -4   6          1.00          0.00         0.54 o
 -12  -4   6          3.33          3.47         0.58 o
 -11  -4   6          0.34          0.40         0.48 o
 -10  -4   6         13.66         13.43         1.07 o
  -9  -4   6         19.95         20.65         1.10 o
  -8  -4   6          7.29          6.60         0.35 o
  -7  -4   6          1.71          1.37         0.23 o
  -6  -4   6          7.40          6.52         0.46 o
  -5  -4   6         45.14         44.79         0.82 o
  -4  -4   6         67.78         70.50         0.88 o
  -3  -4   6        264.73        268.48         2.77 o
  -2  -4   6         78.42         82.73         3.39 o
  -1  -4   6         72.25         68.72         1.55 o
   0  -4   6          0.79          0.74         0.23 o
   1  -4   6         88.05         74.18         0.98 o
   2  -4   6         11.58          8.94         0.38 o
   3  -4   6          0.56          0.43         0.22 o
   4  -4   6         83.58         84.63         0.99 o
   5  -4   6         10.40         12.63         0.41 o
   6  -4   6          5.29          4.10         0.33 o
   7  -4   6          6.09          5.55         0.43 o
   8  -4   6          1.75          1.86         0.50 o
   9  -4   6          9.36          7.82         0.56 o
  10  -4   6          4.21          3.16         0.52 o
  11  -4   6          0.57          1.45         0.66 o
  12  -4   6          1.93          2.76         0.72 o
  13  -4   6          1.80          1.12         0.95 o
 -15  -3   6          0.36          0.41         0.73 o
 -14  -3   6          0.10          0.60         0.95 o
 -13  -3   6          3.18          3.21         0.61 o
 -12  -3   6          4.60          5.38         0.72 o
 -11  -3   6         14.25         14.66         0.73 o
 -10  -3   6          5.14          5.03         0.53 o
  -9  -3   6         27.12         30.25         0.82 o
  -8  -3   6         27.38         31.03         0.77 o
  -7  -3   6          1.17         -0.15         0.26 o
  -6  -3   6         11.62         10.49         0.35 o
  -5  -3   6        358.26        355.86         3.25 o
  -4  -3   6        104.03        109.17         1.17 o
  -3  -3   6        153.35        148.16         2.19 o
  -2  -3   6         41.16         33.14         0.76 o
  -1  -3   6        189.43        185.08         3.09 o
   0  -3   6          2.94          2.06         0.52 o
   1  -3   6        125.38        116.87         3.01 o
   2  -3   6        367.54        352.27         3.66 o
   3  -3   6         23.16         23.45         0.42 o
   4  -3   6         38.10         42.29         0.58 o
   5  -3   6          1.45          1.01         0.23 o
   6  -3   6         58.56         57.84         0.85 o
   7  -3   6          0.55          0.63         0.34 o
   8  -3   6         15.51         16.30         0.63 o
   9  -3   6          5.92          5.42         0.51 o
  10  -3   6          1.52          1.08         0.46 o
  11  -3   6          0.43          0.69         0.64 o
  12  -3   6          0.02          0.18         0.64 o
  13  -3   6          0.51          1.20         0.95 o
 -15  -2   6          0.90          1.04         0.66 o
 -14  -2   6          0.11         -1.03         1.25 o
 -13  -2   6          0.25          0.43         0.95 o
 -12  -2   6          4.74          4.63         0.59 o
 -11  -2   6         12.58         10.31         0.75 o
 -10  -2   6          3.71          3.95         0.51 o
  -9  -2   6         38.71         39.27         0.92 o
  -8  -2   6        167.04        169.66         2.96 o
  -7  -2   6        185.68        164.78         1.73 o
  -6  -2   6          6.87          5.86         0.28 o
  -5  -2   6          1.04          1.33         0.19 o
  -4  -2   6          4.01          3.32         0.18 o
  -3  -2   6        146.41        138.70         1.42 o
  -2  -2   6          1.32          0.16         0.17 o
  -1  -2   6         49.99         60.50         1.72 o
   0  -2   6         34.78         55.68         1.63 o
   1  -2   6        441.83        478.65        10.40 o
   2  -2   6          0.06          0.08         0.15 o
   3  -2   6        225.89        238.48         2.55 o
   4  -2   6        116.18        108.30         1.09 o
   5  -2   6        283.17        274.49         2.81 o
   6  -2   6          3.68          4.57         0.31 o
   7  -2   6          2.53          2.13         0.30 o
   8  -2   6         12.36         16.93         0.95 o
   9  -2   6         48.01         48.94         0.99 o
  10  -2   6          0.08         -0.39         0.39 o
  11  -2   6          0.11         -0.56         0.64 o
  12  -2   6          0.76          1.07         0.67 o
  13  -2   6          0.62          0.17         0.95 o
  14  -2   6          0.65          0.77         1.03 o
 -14  -1   6          0.38          0.07         0.62 o
 -13  -1   6          0.29         -0.60         0.60 o
 -12  -1   6          0.17         -0.63         0.63 o
 -11  -1   6          4.14          4.46         0.90 o
 -10  -1   6          6.40          5.36         0.70 o
  -9  -1   6         19.66         20.81         0.76 o
  -8  -1   6          0.01          0.44         0.48 o
  -7  -1   6        143.60        147.47         1.74 o
  -6  -1   6          1.02          1.40         0.65 o
  -5  -1   6        294.48        295.07         2.34 o
  -4  -1   6        133.53        119.31         1.01 o
  -3  -1   6          3.27          4.44         0.24 o
  -2  -1   6          9.20         13.70         0.26 o
  -1  -1   6        121.42        113.00         2.75 o
   0  -1   6          0.41          0.50         0.09 o
   1  -1   6         17.28         15.74         0.64 o
   2  -1   6        873.70        963.42         8.88 o
   3  -1   6         82.04         88.47         1.16 o
   4  -1   6         42.40         32.56         0.43 o
   5  -1   6         93.15         83.65         0.93 o
   6  -1   6         57.07         53.31         0.78 o
   7  -1   6          0.91          0.10         0.28 o
   8  -1   6          0.41         -0.31         0.31 o
   9  -1   6         44.61         45.31         0.87 o
  10  -1   6          3.75          5.56         0.50 o
  11  -1   6          0.47          0.15         0.57 o
  12  -1   6          1.71          0.52         0.61 o
  13  -1   6          0.08         -0.30         0.67 o
  14  -1   6          0.59          0.55         0.60 o
 -14   0   6          1.34          1.55         1.03 o
 -13   0   6          0.15          0.54         0.62 o
 -12   0   6          5.32          3.65         0.66 o
 -11   0   6          7.38          6.33         0.58 o
 -10   0   6         50.45         53.39         1.49 o
  -9   0   6          4.27          5.42         0.70 o
  -8   0   6        100.08         94.16         3.28 o
  -7   0   6         51.22         51.28         1.12 o
  -6   0   6          1.08          0.62         0.25 o
  -5   0   6         16.04         12.72         0.37 o
  -4   0   6        210.50        219.92         1.88 o
  -3   0   6        280.33        272.65         2.08 o
  -2   0   6          0.65          1.26         0.14 o
  -1   0   6        483.55        501.55         4.35 o
   0   0   6         16.28          8.75         0.16 o
   1   0   6         65.62         69.22         0.73 o
   2   0   6         17.35         13.94         0.21 o
   3   0   6        167.71        151.42         1.46 o
   4   0   6          3.78          3.18         0.15 o
   5   0   6         41.17         33.43         0.42 o
   6   0   6        108.57        108.56         1.02 o
   7   0   6         17.66         18.03         0.41 o
   8   0   6         45.70         42.31         0.91 o
   9   0   6          7.02          7.03         0.43 o
  10   0   6          4.14          4.24         0.44 o
  11   0   6          0.98          0.82         1.16 o
  12   0   6          0.63         -0.86         1.29 o
  13   0   6          0.53         -0.43         0.67 o
  14   0   6          0.03         -0.07         0.57 o
  15   0   6          0.33          0.85         0.62 o
 -14   1   6          0.01         -0.12         0.64 o
 -13   1   6          1.16          1.83         0.68 o
 -12   1   6          4.10          3.88         1.03 o
 -11   1   6          7.19          6.69         0.70 o
 -10   1   6          3.62          2.85         0.52 o
  -9   1   6         11.15          8.14         0.61 o
  -8   1   6          8.25          9.28         0.56 o
  -7   1   6         97.86         89.47         1.52 o
  -6   1   6          0.41          1.23         0.30 o
  -5   1   6         23.02         22.88         0.40 o
  -4   1   6        318.86        348.73         2.89 o
  -3   1   6        298.31        298.55         2.28 o
  -2   1   6         59.07         51.84         0.48 o
  -1   1   6        648.30        771.94         5.03 o
   0   1   6        173.38        160.08         1.27 o
   1   1   6        323.76        360.38         2.99 o
   2   1   6        218.74        303.39         3.01 o
   3   1   6         10.95         15.69         0.25 o
   4   1   6          2.91          3.56         0.14 o
   5   1   6         35.31         38.90         0.46 o
   6   1   6        307.35        292.43         2.64 o
   7   1   6         30.18         24.13         0.56 o
   8   1   6         27.57         24.44         0.60 o
   9   1   6         18.71         16.20         0.56 o
  10   1   6         20.72         21.75         0.66 o
  11   1   6          4.78          7.02         0.73 o
  12   1   6          0.05          1.04         0.64 o
  13   1   6          0.04          0.01         0.48 o
  14   1   6          0.42         -0.27         1.03 o
  15   1   6          0.11          1.06         1.46 o
 -14   2   6          1.45          2.06         0.86 o
 -13   2   6          0.04          0.89         0.65 o
 -12   2   6          7.59          7.12         0.76 o
 -11   2   6          4.60          4.06         0.68 o
 -10   2   6          0.70          0.67         0.48 o
  -9   2   6          4.80          4.31         0.52 o
  -8   2   6         63.92         59.19         1.00 o
  -7   2   6         23.27         17.12         0.48 o
  -6   2   6         15.41         17.82         0.79 o
  -5   2   6         64.23         63.17         0.75 o
  -4   2   6         83.62         75.64         0.74 o
  -3   2   6        392.93        449.62         3.39 o
  -2   2   6        111.82        101.97         1.56 o
  -1   2   6        309.90        339.43         2.42 o
   0   2   6         29.44         37.56         0.33 o
   1   2   6        629.29        678.84         5.08 o
   2   2   6        195.31        188.93         1.60 o
   3   2   6        574.84        640.04         5.20 o
   5   2   6         33.12         29.83         1.34 o
   6   2   6          4.94          2.42         0.22 o
   7   2   6         15.80         13.98         0.57 o
   8   2   6          6.56          6.29         0.41 o
   9   2   6         26.87         27.36         0.83 o
  10   2   6          3.06          2.36         0.45 o
  11   2   6         10.43          8.54         0.95 o
  12   2   6          1.90          3.53         0.53 o
  13   2   6          7.10          5.91         0.70 o
  14   2   6          0.00         -0.79         1.16 o
  15   2   6          2.04          2.56         0.64 o
  16   2   6          0.03         -0.07         0.99 o
 -13   3   6          0.07          0.07         0.64 o
 -12   3   6          0.39          1.23         1.16 o
 -11   3   6          4.22          3.85         0.86 o
 -10   3   6         15.53         17.69         1.04 o
  -9   3   6          0.01          0.25         0.39 o
  -8   3   6         42.50         40.52         0.87 o
  -7   3   6         21.30         24.00         0.63 o
  -6   3   6         86.43         78.76         0.97 o
  -5   3   6         37.34         28.69         0.52 o
  -4   3   6          0.15         -0.14         0.14 o
  -3   3   6          1.88          3.33         0.18 o
  -2   3   6         16.22         19.57         0.28 o
  -1   3   6        154.46        156.63         1.18 o
   0   3   6        243.79        262.60         1.91 o
   1   3   6          0.18         -0.04         0.09 o
   2   3   6        227.81        267.51         1.96 o
   3   3   6         55.84         59.43         0.50 o
   4   3   6         51.68         65.44         0.63 o
   5   3   6        525.64        582.50         4.81 o
   6   3   6          2.72          2.17         0.21 o
   7   3   6         60.93         70.07         0.83 o
   8   3   6          0.17         -0.03         0.35 o
   9   3   6          0.06         -0.31         0.31 o
  10   3   6          0.03         -0.29         0.35 o
  11   3   6          4.39          3.82         0.56 o
  12   3   6         23.23         21.71         0.77 o
  13   3   6          0.31          0.99         0.56 o
  14   3   6         16.95         16.60         0.91 o
  15   3   6          2.82          3.37         0.73 o
  16   3   6          1.63          1.59         0.59 o
 -13   4   6          0.11         -0.44         0.53 o
 -12   4   6          0.10         -0.01         0.79 o
 -11   4   6          4.85          4.22         0.61 o
 -10   4   6          7.66          7.42         0.63 o
  -9   4   6         18.96         17.38         1.10 o
  -8   4   6          0.60          0.89         0.39 o
  -7   4   6        123.42        116.40         1.52 o
  -6   4   6         27.79         29.80         0.57 o
  -5   4   6          0.00         -0.15         0.15 o
  -4   4   6        112.38        124.18         1.15 o
  -3   4   6          1.17          0.17         0.13 o
  -2   4   6         65.49         85.53         1.21 o
  -1   4   6         13.02         10.76         0.24 o
   0   4   6        760.23        799.02         5.62 o
   1   4   6        201.72        264.66         2.13 o
   2   4   6         30.59         25.58         0.30 o
   3   4   6         81.99        130.31         1.34 o
   4   4   6          7.75          8.13         0.44 o
   5   4   6        152.98        178.30         1.60 o
   6   4   6        303.84        312.27         2.51 o
   7   4   6        110.03        111.37         1.12 o
   8   4   6         27.35         24.50         0.42 o
   9   4   6         50.25         47.85         0.74 o
  10   4   6          1.59          1.82         0.35 o
  11   4   6          4.69          4.82         0.48 o
  12   4   6          0.30          0.04         0.44 o
  13   4   6          0.93          1.24         0.60 o
  14   4   6          1.01          1.53         0.77 o
  15   4   6          0.76          0.27         0.59 o
  16   4   6          0.18          0.49         0.59 o
 -12   5   6          0.43          0.21         0.52 o
 -11   5   6          0.03          0.04         0.74 o
 -10   5   6          5.14          5.35         0.62 o
  -9   5   6          2.79          2.06         0.51 o
  -8   5   6          0.06          0.29         0.45 o
  -7   5   6         30.74         28.30         0.49 o
  -6   5   6          1.63          1.35         0.22 o
  -5   5   6          2.09          1.72         0.21 o
  -4   5   6         15.28         14.16         0.36 o
  -3   5   6         62.87         61.43         0.62 o
  -2   5   6          8.75          7.80         0.19 o
  -1   5   6        157.18        180.37         1.27 o
   0   5   6          0.86          0.28         0.10 o
   1   5   6        955.59       1033.97         6.87 o
   2   5   6        415.36        442.73         2.78 o
   3   5   6        473.66        520.98         3.11 o
   4   5   6          5.42          5.55         0.19 o
   5   5   6          1.47          0.90         0.12 o
   6   5   6        656.73        651.42         4.08 o
   7   5   6        121.05        129.49         0.92 o
   8   5   6         28.23         28.04         0.37 o
   9   5   6        124.80        122.95         1.26 o
  10   5   6        106.47        110.47         1.18 o
  11   5   6         58.72         58.18         0.80 o
  12   5   6          0.22         -0.28         0.43 o
  13   5   6          5.06          4.42         0.65 o
  14   5   6          2.35          2.73         0.65 o
  15   5   6          0.56         -0.22         0.64 o
  16   5   6          0.06          0.15         0.64 o
 -12   6   6          0.03          0.02         0.49 o
 -11   6   6          0.98          0.99         0.53 o
 -10   6   6          1.11          1.36         0.53 o
  -9   6   6          2.18          2.17         0.52 o
  -8   6   6         17.25         15.46         0.55 o
  -7   6   6          0.30          1.40         0.31 o
  -6   6   6         67.34         65.12         0.86 o
  -5   6   6          0.49          0.70         0.26 o
  -4   6   6          0.79         -0.04         0.23 o
  -3   6   6        113.54        120.54         1.56 o
  -2   6   6          0.74          1.05         0.18 o
  -1   6   6         18.10         16.96         0.28 o
   0   6   6         12.64         13.48         0.23 o
   1   6   6          7.90         11.29         0.26 o
   2   6   6          5.63          2.76         0.16 o
   3   6   6        178.48        196.46         1.19 o
   4   6   6         24.03         22.51         0.25 o
   5   6   6         24.07         25.19         0.30 o
   6   6   6        112.93        109.92         0.84 o
   7   6   6       1130.66       1158.99         8.02 o
   8   6   6          8.23          7.06         0.26 o
   9   6   6         10.22         13.30         0.35 o
  10   6   6          0.65          0.05         0.20 o
  11   6   6          0.74          0.86         0.32 o
  12   6   6         12.12         11.89         0.56 o
  13   6   6          1.62          0.05         0.52 o
  14   6   6          0.51         -0.06         0.54 o
  15   6   6          0.62         -0.35         0.48 o
  16   6   6          1.01          0.81         0.49 o
 -11   7   6          1.17          2.19         0.50 o
 -10   7   6          0.06         -0.45         0.47 o
  -9   7   6          0.00         -0.31         0.31 o
  -8   7   6          4.53          3.66         0.53 o
  -7   7   6          2.00          1.77         0.36 o
  -6   7   6          2.02          0.89         0.30 o
  -5   7   6         26.58         26.73         0.54 o
  -4   7   6          6.98          7.09         0.31 o
  -3   7   6         16.77         18.26         0.45 o
  -2   7   6          5.58          4.78         0.25 o
  -1   7   6        204.09        204.48         1.79 o
   0   7   6        156.36        163.49         1.27 o
   1   7   6        206.81        213.46         1.40 o
   2   7   6        171.74        181.15         1.16 o
   3   7   6          4.23          7.59         0.20 o
   4   7   6          3.11          2.28         0.18 o
   5   7   6          1.12          2.70         0.29 o
   6   7   6         66.76         63.69         0.62 o
   7   7   6        225.92        221.14         1.73 o
   8   7   6         27.69         31.17         0.46 o
   9   7   6         61.16         61.69         0.69 o
  10   7   6          0.00         -0.06         0.24 o
  11   7   6         10.80          8.59         0.37 o
  12   7   6          8.67          8.49         0.45 o
  13   7   6          0.22          0.11         0.46 o
  14   7   6          3.93          3.68         0.64 o
  15   7   6          0.27          0.37         0.54 o
  16   7   6          1.19          1.14         0.50 o
  17   7   6          0.00         -0.33         0.60 o
 -10   8   6          2.09          3.38         0.96 o
  -9   8   6          3.00          3.48         0.48 o
  -8   8   6          0.09         -0.07         0.31 o
  -7   8   6          6.57          7.04         0.42 o
  -6   8   6          0.00          0.16         0.33 o
  -5   8   6          9.41          7.42         0.43 o
  -4   8   6         53.90         50.07         0.77 o
  -3   8   6          2.90          3.53         0.31 o
  -2   8   6        271.75        268.30         2.61 o
  -1   8   6          0.49          0.23         0.21 o
   0   8   6        514.15        511.42         4.16 o
   1   8   6          2.68          2.35         0.21 o
   2   8   6        140.23        139.14         1.08 o
   3   8   6        246.62        225.56         1.55 o
   4   8   6          5.46          2.52         0.18 o
   5   8   6        268.03        282.69         2.01 o
   6   8   6        199.98        208.39         1.64 o
   7   8   6        257.26        251.47         1.95 o
   8   8   6          0.11         -0.21         0.21 o
   9   8   6          2.32          1.33         0.24 o
  10   8   6          0.71          0.83         0.25 o
  11   8   6          0.71          0.19         0.26 o
  12   8   6          0.47          0.50         0.34 o
  13   8   6          8.68          8.99         0.48 o
  14   8   6          5.31          4.39         0.61 o
  15   8   6          5.59          5.98         0.62 o
  16   8   6          0.02          0.02         0.48 o
  17   8   6          0.00          0.36         0.45 o
 -10   9   6          1.29          2.83         0.94 o
  -9   9   6          0.41          1.12         0.47 o
  -8   9   6          3.25          3.66         0.55 o
  -7   9   6          7.01          6.37         0.50 o
  -6   9   6          0.11          0.21         0.32 o
  -5   9   6          0.10         -0.29         0.29 o
  -4   9   6          2.60          1.71         0.32 o
  -3   9   6          8.33          9.81         0.40 o
  -2   9   6          0.00          0.03         0.26 o
  -1   9   6          8.73          8.48         0.46 o
   0   9   6          3.85          4.35         0.30 o
   1   9   6        159.87        155.42         1.33 o
   2   9   6         77.24         82.66         0.83 o
   3   9   6          3.04          3.81         0.25 o
   4   9   6          0.42         -0.06         0.19 o
   5   9   6        300.20        307.10         2.30 o
   6   9   6         30.99         29.28         0.47 o
   7   9   6        175.61        184.10         2.02 o
   8   9   6          0.00         -0.21         0.21 o
   9   9   6          4.70          4.77         0.32 o
  10   9   6         13.86         13.14         0.45 o
  11   9   6          2.61          2.14         0.31 o
  12   9   6          0.58          0.27         0.38 o
  13   9   6          0.39         -0.19         0.34 o
  14   9   6          4.85          5.12         0.43 o
  15   9   6          0.04          0.70         0.47 o
  16   9   6          1.51          1.41         0.48 o
  17   9   6          0.45          0.35         0.97 o
  -9  10   6          1.54          2.93         0.63 o
  -8  10   6          1.01          1.40         0.48 o
  -7  10   6          1.34          2.86         0.37 o
  -6  10   6         22.99         23.59         1.26 o
  -5  10   6          7.63          6.71         0.44 o
  -4  10   6          0.48          0.38         0.34 o
  -3  10   6         18.95         17.90         0.82 o
  -2  10   6          4.87          4.52         0.40 o
  -1  10   6         26.91         25.47         0.63 o
   0  10   6         34.13         32.35         0.71 o
   1  10   6         64.61         64.41         1.30 o
   2  10   6         40.59         40.29         0.65 o
   3  10   6        254.83        262.22         2.27 o
   4  10   6        103.70        105.39         1.08 o
   5  10   6         85.07         74.41         0.94 o
   6  10   6         45.20         43.18         0.68 o
   7  10   6         58.85         55.38         0.79 o
   8  10   6         16.07         16.39         0.45 o
   9  10   6         21.88         20.34         0.49 o
  10  10   6          5.98          5.00         0.37 o
  11  10   6         12.57         12.12         0.51 o
  12  10   6          5.33          4.56         0.42 o
  13  10   6         11.56         11.50         0.90 o
  14  10   6          3.62          3.03         0.37 o
  15  10   6          0.86          1.10         0.35 o
  16  10   6          2.35          1.99         0.60 o
  -8  11   6          1.18          2.36         0.60 o
  -7  11   6          0.06         -0.41         0.48 o
  -6  11   6          0.10          0.17         0.77 o
  -5  11   6          6.62          7.25         0.44 o
  -4  11   6         10.23          9.64         0.47 o
  -3  11   6          4.26          3.30         0.39 o
  -2  11   6          2.55          2.45         0.38 o
  -1  11   6          3.88          4.03         0.35 o
   0  11   6          0.11          0.51         0.30 o
   1  11   6          4.18          4.47         0.48 o
   2  11   6          0.08          0.44         0.29 o
   3  11   6         28.03         28.08         0.59 o
   4  11   6          2.73          2.26         0.28 o
   5  11   6         54.00         55.93         0.78 o
   6  11   6          0.62         -0.20         0.29 o
   7  11   6         30.46         29.48         0.96 o
   8  11   6         10.12         10.27         0.44 o
   9  11   6          0.45          0.78         0.30 o
  10  11   6          0.56          0.26         0.36 o
  11  11   6          1.82          1.42         0.37 o
  12  11   6          0.27          0.09         0.33 o
  13  11   6          5.31          4.62         0.44 o
  14  11   6          0.72          0.82         0.34 o
  15  11   6          1.82          1.70         0.49 o
  16  11   6          0.17          0.00         1.12 o
  -7  12   6          0.62          1.02         0.54 o
  -6  12   6          0.09         -0.82         0.82 o
  -5  12   6          1.29          0.22         0.51 o
  -4  12   6          2.93          3.03         0.57 o
  -3  12   6          0.19         -0.02         0.50 o
  -2  12   6          3.59          4.19         0.38 o
  -1  12   6          0.90          0.85         0.32 o
   0  12   6         81.54         81.29         1.34 o
   1  12   6          0.90          1.61         0.33 o
   2  12   6         72.82         73.33         1.81 o
   3  12   6          1.79          1.18         0.57 o
   4  12   6         12.48         11.07         0.65 o
   5  12   6         19.10         18.92         0.60 o
   6  12   6         27.11         24.31         0.58 o
   7  12   6          9.28          9.49         0.39 o
   8  12   6          7.29          7.09         0.41 o
   9  12   6         62.62         69.83         1.07 o
  10  12   6          5.87          6.03         0.38 o
  11  12   6         14.28         16.24         0.58 o
  12  12   6          5.48          5.73         0.41 o
  13  12   6          0.04          0.09         0.29 o
  14  12   6          0.69         -0.33         0.56 o
  15  12   6          1.35          0.96         0.55 o
  16  12   6          0.56          0.61         0.73 o
  -6  13   6          0.00         -0.13         0.53 o
  -5  13   6          0.02         -0.19         0.52 o
  -4  13   6          3.66          2.17         0.57 o
  -3  13   6          1.57          1.46         0.56 o
  -2  13   6         10.19          9.41         0.69 o
  -1  13   6          5.05          4.51         0.57 o
   0  13   6          0.74         -0.10         0.50 o
   1  13   6         28.97         30.35         0.91 o
   2  13   6          3.91          3.34         0.36 o
   3  13   6          4.77          4.22         0.33 o
   4  13   6          4.75          4.37         0.45 o
   5  13   6         25.91         27.23         0.86 o
   6  13   6         10.82         11.45         0.64 o
   7  13   6          5.30          4.48         0.34 o
   8  13   6          4.31          4.62         0.31 o
   9  13   6          0.31          0.83         0.27 o
  10  13   6         14.91         14.27         0.68 o
  11  13   6          2.52          3.03         1.08 o
  12  13   6          0.63          0.10         0.57 o
  13  13   6          5.05          5.94         0.73 o
  14  13   6          0.50          0.53         0.73 o
  15  13   6          0.00         -0.40         0.54 o
  16  13   6          1.89          2.12         0.55 o
  -5  14   6          0.00         -0.02         0.60 o
  -4  14   6          0.59          0.50         0.65 o
  -3  14   6          1.02          1.19         0.57 o
  -2  14   6          5.29          6.32         0.67 o
  -1  14   6          0.17          0.41         0.54 o
   0  14   6          4.47          3.83         0.60 o
   1  14   6          5.17          4.79         0.70 o
   2  14   6          0.60          0.67         0.48 o
   3  14   6          2.08          2.23         0.53 o
   4  14   6          9.98         11.13         0.68 o
   5  14   6         24.44         25.29         0.88 o
   6  14   6          5.54          4.53         0.59 o
   7  14   6          6.41          5.78         0.60 o
   8  14   6          7.29          8.53         0.62 o
   9  14   6          0.04          0.33         0.50 o
  10  14   6          2.21          1.57         0.48 o
  11  14   6          0.68          0.42         0.47 o
  12  14   6          1.78          1.04         0.55 o
  13  14   6          0.26          0.01         1.12 o
  14  14   6          1.64          0.89         0.65 o
  15  14   6          0.19          0.80         1.98 o
  -3  15   6          0.58          0.20         0.65 o
  -2  15   6          0.11          0.07         0.60 o
  -1  15   6          0.01         -0.52         0.90 o
   0  15   6          0.89          0.87         0.64 o
   1  15   6          1.55          1.39         0.77 o
   2  15   6          6.19          6.19         0.63 o
   3  15   6          0.27          0.46         0.50 o
   4  15   6          9.28          9.90         0.69 o
   5  15   6          7.47          8.35         0.87 o
   6  15   6          0.01         -0.48         0.48 o
   7  15   6          1.67          0.68         0.54 o
   8  15   6          0.52          0.55         0.76 o
   9  15   6         19.75         19.67         0.86 o
  10  15   6          2.82          3.90         0.76 o
  11  15   6          2.64          1.94         0.56 o
  12  15   6          2.20          1.94         0.56 o
  13  15   6          0.08          0.40         0.50 o
  14  15   6          0.03         -0.37         0.52 o
  -2  16   6          0.40          1.22         0.66 o
  -1  16   6          0.77          0.81         0.82 o
   0  16   6          0.08         -0.24         0.64 o
   1  16   6          0.00          0.32         1.50 o
   2  16   6          0.37          0.72         1.16 o
   3  16   6          4.83          5.87         0.76 o
   4  16   6          0.01         -0.05         0.62 o
   5  16   6          7.60          8.20         0.82 o
   6  16   6          5.31          3.88         0.77 o
   7  16   6          2.27          0.59         0.68 o
   8  16   6          1.25          1.08         0.68 o
   9  16   6          0.32         -0.30         0.64 o
  10  16   6          3.00          2.35         0.70 o
  11  16   6          0.67          1.26         0.65 o
  12  16   6          5.13          5.50         0.78 o
  13  16   6          0.74          0.59         0.65 o
  14  16   6          0.07          0.03         0.66 o
   0  17   6          1.76          2.10         0.72 o
   1  17   6          0.58          0.56         0.64 o
   2  17   6          0.18          0.40         0.68 o
   3  17   6          0.42          0.20         0.77 o
   4  17   6          0.43          0.89         0.68 o
   5  17   6          3.19          2.96         1.16 o
   6  17   6          0.74          0.68         0.64 o
   7  17   6          0.25         -0.52         0.62 o
   8  17   6          0.68          0.86         0.69 o
   9  17   6          1.31          0.34         0.95 o
  10  17   6          0.19          0.08         1.20 o
  11  17   6          0.34         -0.25         0.64 o
  12  17   6          0.09         -0.50         0.65 o
   3  18   6          0.19          0.93         0.70 o
   4  18   6          0.57          0.54         0.70 o
   5  18   6          1.00          1.76         0.76 o
   6  18   6          3.34          2.77         0.78 o
   7  18   6          0.28         -0.17         0.95 o
   8  18   6          0.24         -0.64         0.64 o
   9  18   6          0.01         -0.64         0.64 o
  10  18   6          3.27          4.00         0.78 o
  -6 -15   7          1.18          2.62         0.82 o
  -5 -15   7          0.57          1.52         0.76 o
  -4 -15   7          0.37          0.03         0.72 o
  -3 -15   7          3.50          4.73         1.03 o
  -9 -14   7          0.13         -0.21         0.72 o
  -8 -14   7          0.90          0.96         0.77 o
  -7 -14   7          1.35          1.22         1.20 o
  -6 -14   7          0.47         -0.19         0.70 o
  -5 -14   7          0.44          0.33         0.70 o
  -4 -14   7          0.64         -0.14         1.76 o
  -3 -14   7          0.67          0.38         1.12 o
  -2 -14   7          6.71         10.30         0.94 o
  -1 -14   7          3.62          4.44         1.16 o
   0 -14   7          1.59          0.50         0.76 o
 -11 -13   7          0.37          0.98         0.48 o
 -10 -13   7          4.90          5.83         0.49 o
  -9 -13   7          0.82          1.96         0.61 o
  -8 -13   7          7.89          9.39         1.07 o
  -7 -13   7          0.03          0.03         0.65 o
  -6 -13   7          5.95          6.10         0.78 o
  -5 -13   7          4.07          4.52         0.72 o
  -4 -13   7          0.69          0.83         0.64 o
  -3 -13   7          0.61          0.33         0.86 o
  -2 -13   7          3.58          3.79         0.82 o
  -1 -13   7         10.41         12.56         0.94 o
   0 -13   7          0.20         -0.44         0.95 o
   1 -13   7          2.29          2.99         1.85 o
   2 -13   7          0.16         -0.69         0.77 o
   3 -13   7          0.04         -0.34         0.95 o
 -12 -12   7          5.43          8.27         0.99 o
 -11 -12   7          2.21          3.83         0.70 o
 -10 -12   7          1.77          2.76         0.47 o
  -9 -12   7          0.14          0.61         0.59 o
  -8 -12   7          9.06          8.12         0.49 o
  -7 -12   7          1.93          1.32         0.72 o
  -6 -12   7          0.15         -0.53         0.57 o
  -5 -12   7          0.51         -0.09         0.57 o
  -4 -12   7          7.45          8.24         0.74 o
  -3 -12   7          0.11          1.20         0.57 o
  -2 -12   7          1.65          2.19         0.59 o
  -1 -12   7          0.33          0.62         0.57 o
   0 -12   7          1.47          1.89         0.70 o
   1 -12   7         10.22         11.30         1.07 o
   2 -12   7          3.31          4.04         0.95 o
   3 -12   7          0.06         -0.09         0.86 o
   4 -12   7          0.41         -0.86         0.86 o
 -13 -11   7          0.70          1.49         0.99 o
 -12 -11   7          3.37          3.72         0.95 o
 -11 -11   7          3.66          3.85         0.53 o
 -10 -11   7          0.12          0.51         0.44 o
  -9 -11   7          4.21          5.17         0.75 o
  -8 -11   7          1.54          1.85         0.40 o
  -7 -11   7         16.70         18.46         0.60 o
  -6 -11   7          0.01          0.57         0.28 o
  -5 -11   7          0.01         -0.11         0.41 o
  -4 -11   7          7.64          5.98         0.64 o
  -3 -11   7         20.26         20.70         0.93 o
  -2 -11   7          5.50          7.05         0.73 o
  -1 -11   7          1.51          1.01         0.52 o
   0 -11   7          0.59          1.18         0.59 o
   1 -11   7          5.10          3.90         0.70 o
   2 -11   7         12.84         13.53         0.92 o
   3 -11   7          1.77          2.66         0.86 o
   4 -11   7          0.09          0.39         0.52 o
   5 -11   7          1.89          1.90         0.51 o
   6 -11   7          1.27          1.78         0.52 o
 -13 -10   7          1.95          3.53         0.88 o
 -12 -10   7          1.47          0.65         0.74 o
 -11 -10   7          0.36          1.13         0.70 o
 -10 -10   7          4.06          5.98         0.50 o
  -9 -10   7          0.80          0.06         0.38 o
  -8 -10   7          6.61          5.97         0.68 o
  -7 -10   7         14.05         15.91         0.59 o
  -6 -10   7         44.64         45.24         0.78 o
  -5 -10   7          0.02          0.90         0.41 o
  -4 -10   7         17.83         19.04         0.68 o
  -3 -10   7          7.29          6.75         0.41 o
  -2 -10   7         13.92         13.25         0.61 o
  -1 -10   7          5.60          6.11         0.47 o
   0 -10   7         16.39         20.19         0.77 o
   1 -10   7          8.70          7.61         0.90 o
   2 -10   7          0.34          0.53         0.59 o
   3 -10   7          0.00         -0.38         0.38 o
   4 -10   7          0.44         -0.29         0.43 o
   5 -10   7          0.66          0.31         0.44 o
   6 -10   7          0.04          0.49         0.51 o
   7 -10   7          0.58         -0.14         0.99 o
 -14  -9   7          1.82          2.18         1.37 o
 -13  -9   7          0.11          0.93         0.76 o
 -12  -9   7          4.01          5.08         0.84 o
 -11  -9   7          0.94          0.09         1.03 o
 -10  -9   7          0.57          0.67         0.42 o
  -9  -9   7          0.04          0.13         0.38 o
  -8  -9   7          1.71          1.34         0.38 o
  -7  -9   7         18.91         16.85         0.52 o
  -6  -9   7          5.30          4.25         0.33 o
  -5  -9   7         18.11         17.12         0.43 o
  -4  -9   7          0.60          0.33         0.29 o
  -3  -9   7         15.20         11.82         0.44 o
  -2  -9   7         38.70         35.70         0.68 o
  -1  -9   7         11.36         12.44         0.47 o
   0  -9   7          2.05          2.49         0.34 o
   1  -9   7         47.19         47.10         1.01 o
   2  -9   7         11.37         11.16         0.45 o
   3  -9   7         11.41         11.77         0.60 o
   4  -9   7         10.21         10.59         0.99 o
   5  -9   7          1.02          0.85         0.47 o
   6  -9   7          0.50         -0.34         0.49 o
   7  -9   7          0.11          0.43         0.56 o
   8  -9   7          0.27         -0.40         0.56 o
 -14  -8   7          0.77          1.91         0.82 o
 -13  -8   7          2.79          2.62         0.79 o
 -12  -8   7          1.67          2.49         0.73 o
 -11  -8   7          7.91          8.22         0.86 o
 -10  -8   7          3.11          2.41         0.66 o
  -9  -8   7          0.97          0.97         0.38 o
  -8  -8   7         26.93         25.22         0.71 o
  -7  -8   7          3.30          3.36         0.34 o
  -6  -8   7         16.39         18.45         0.46 o
  -5  -8   7          9.89          9.22         0.36 o
  -4  -8   7          7.01          8.03         0.34 o
  -3  -8   7          0.71          0.49         0.29 o
  -2  -8   7          7.94          5.97         0.31 o
  -1  -8   7         25.13         25.28         0.53 o
   0  -8   7          5.26          5.39         0.34 o
   1  -8   7          5.13          4.91         0.36 o
   2  -8   7         26.81         26.66         0.58 o
   3  -8   7          0.49         -0.20         0.56 o
   4  -8   7          1.21          0.23         0.41 o
   5  -8   7          1.09          1.13         0.77 o
   6  -8   7          1.49          1.03         0.49 o
   7  -8   7          0.06          0.11         0.54 o
   8  -8   7          1.92          2.37         0.62 o
   9  -8   7          1.00          0.47         0.66 o
 -14  -7   7          0.55          1.33         0.54 o
 -13  -7   7          0.94          1.57         0.50 o
 -12  -7   7          0.11          0.40         0.46 o
 -11  -7   7         19.25         20.93         0.71 o
 -10  -7   7          1.21          1.71         0.35 o
  -9  -7   7          0.23         -0.11         0.62 o
  -8  -7   7         10.47         11.43         0.42 o
  -7  -7   7         65.03         66.92         0.98 o
  -6  -7   7         23.07         21.45         0.49 o
  -5  -7   7          0.01         -0.16         0.18 o
  -4  -7   7         51.99         47.64         0.72 o
  -3  -7   7         20.88         20.48         0.37 o
  -2  -7   7          7.02          5.06         0.27 o
  -1  -7   7         31.40         31.04         0.60 o
   0  -7   7         28.61         28.59         0.48 o
   1  -7   7         15.77         16.17         0.96 o
   2  -7   7        109.87        112.74         1.22 o
   3  -7   7         50.40         51.42         0.86 o
   4  -7   7          1.05          0.18         0.31 o
   5  -7   7          0.39          0.09         0.60 o
   6  -7   7          0.43          0.46         0.47 o
   7  -7   7         11.40         11.97         0.72 o
   8  -7   7          0.07          0.07         0.56 o
   9  -7   7          4.88          4.44         0.68 o
  10  -7   7          1.38          1.82         0.86 o
 -14  -6   7          0.00         -0.51         0.53 o
 -13  -6   7          0.85          0.92         0.53 o
 -12  -6   7          4.00          3.75         0.53 o
 -11  -6   7          0.43          1.10         0.47 o
 -10  -6   7         21.11         21.71         0.70 o
  -9  -6   7          8.33          6.87         0.37 o
  -8  -6   7          0.51          0.42         0.32 o
  -7  -6   7         33.58         32.74         0.63 o
  -6  -6   7          1.33          1.85         0.27 o
  -5  -6   7         58.55         54.00         0.73 o
  -4  -6   7         14.13         13.08         0.34 o
  -3  -6   7         74.56         67.08         1.30 o
  -2  -6   7          5.05          5.55         0.32 o
  -1  -6   7          3.47          3.28         0.25 o
   0  -6   7          1.24          1.51         0.30 o
   1  -6   7         30.64         30.30         1.63 o
   2  -6   7         18.41         16.38         0.45 o
   3  -6   7          5.95          6.88         0.33 o
   4  -6   7         35.71         36.33         0.79 o
   5  -6   7          8.80          8.86         0.48 o
   6  -6   7          3.07          2.88         0.52 o
   7  -6   7          2.04          1.31         0.47 o
   8  -6   7          0.28         -0.36         0.60 o
   9  -6   7          0.00          0.71         1.50 o
  10  -6   7          0.00          0.09         0.82 o
  11  -6   7          0.00          0.17         1.03 o
 -14  -5   7          0.37          0.56         0.56 o
 -13  -5   7          0.18         -0.07         0.50 o
 -12  -5   7          1.94          2.51         0.52 o
 -11  -5   7          4.15          4.75         0.52 o
 -10  -5   7          2.32          2.19         0.42 o
  -9  -5   7          8.18          8.75         0.64 o
  -8  -5   7         27.26         26.35         0.50 o
  -7  -5   7         30.78         32.73         0.60 o
  -6  -5   7         71.65         68.60         0.95 o
  -5  -5   7         13.02         14.58         0.37 o
  -4  -5   7         42.54         31.68         0.59 o
  -3  -5   7         84.24         73.22         0.95 o
  -2  -5   7          4.83          3.21         0.17 o
  -1  -5   7          7.15          6.28         0.29 o
   0  -5   7         14.01         14.14         0.40 o
   1  -5   7        114.21        105.16         2.92 o
   2  -5   7         66.93         61.77         1.01 o
   3  -5   7        110.10        103.40         1.43 o
   4  -5   7          6.54          5.64         0.34 o
   5  -5   7         26.03         24.71         0.64 o
   6  -5   7          2.28          1.68         0.26 o
   7  -5   7         38.12         40.28         0.82 o
   8  -5   7         16.87         17.99         1.12 o
   9  -5   7          0.85          1.30         0.45 o
  10  -5   7         11.74         15.93         1.43 o
  11  -5   7          2.29          3.48         1.12 o
  12  -5   7          0.22          0.56         0.62 o
 -14  -4   7          1.62          3.55         0.78 o
 -13  -4   7          1.30          3.28         0.59 o
 -12  -4   7          0.00          0.21         0.54 o
 -11  -4   7          7.35          6.51         0.58 o
 -10  -4   7          2.06          2.30         0.46 o
  -9  -4   7          0.01         -0.37         0.37 o
  -8  -4   7          6.38          6.49         0.31 o
  -7  -4   7          0.70          0.18         0.21 o
  -6  -4   7         23.19         25.52         0.53 o
  -5  -4   7         54.75         60.27         0.87 o
  -4  -4   7         71.82         66.09         1.16 o
  -3  -4   7         40.99         36.27         1.03 o
  -2  -4   7         68.77         53.08         1.25 o
  -1  -4   7          5.09          6.52         0.86 o
   0  -4   7          0.33          0.62         0.26 o
   1  -4   7          9.61          8.34         0.39 o
   2  -4   7        136.09        133.30         2.23 o
   3  -4   7        152.48        151.10         1.66 o
   4  -4   7        258.87        253.56         3.03 o
   5  -4   7          0.42         -0.05         0.29 o
   6  -4   7         11.45         11.25         0.41 o
   7  -4   7          0.00          0.02         0.37 o
   8  -4   7         14.93         14.61         0.81 o
   9  -4   7          0.68          0.30         0.42 o
  10  -4   7          0.00         -0.26         0.44 o
  11  -4   7          7.14          9.70         0.81 o
  12  -4   7          0.58          2.57         0.68 o
 -14  -3   7          1.32          3.09         1.03 o
 -13  -3   7          3.04          4.70         0.76 o
 -12  -3   7          0.16          0.10         0.69 o
 -11  -3   7          0.84          0.59         0.40 o
 -10  -3   7         27.50         32.79         0.93 o
  -9  -3   7          0.04          0.24         0.38 o
  -8  -3   7         35.21         38.40         0.72 o
  -7  -3   7         10.79         10.89         0.38 o
  -6  -3   7          4.50          6.05         0.28 o
  -5  -3   7          8.05          7.27         0.29 o
  -4  -3   7         61.77         60.78         0.63 o
  -3  -3   7         68.70         62.93         0.78 o
  -2  -3   7          0.35          0.60         0.60 o
  -1  -3   7        252.84        264.25         6.10 o
   0  -3   7        100.57         94.96         2.66 o
   1  -3   7         53.18         64.36         2.06 o
   2  -3   7         14.60         14.60         0.44 o
   3  -3   7        414.32        403.89         5.10 o
   4  -3   7         14.39         14.70         0.42 o
   5  -3   7          6.75          8.43         0.29 o
   6  -3   7         12.79         15.17         0.63 o
   7  -3   7         21.73         20.39         0.59 o
   8  -3   7          0.88          1.15         0.37 o
   9  -3   7          7.37          7.20         0.54 o
  10  -3   7          1.33          0.87         0.46 o
  11  -3   7          0.05          0.21         0.60 o
  12  -3   7          2.79          4.61         1.50 o
  13  -3   7          0.58          1.40         0.66 o
 -14  -2   7          0.10         -0.95         0.95 o
 -13  -2   7          1.50          1.07         0.72 o
 -12  -2   7          0.99          0.81         0.69 o
 -11  -2   7          0.05         -0.25         0.44 o
 -10  -2   7          0.51          0.32         0.40 o
  -9  -2   7         19.77         23.08         0.65 o
  -8  -2   7          0.11          0.23         0.31 o
  -7  -2   7         84.91         83.97         0.92 o
  -6  -2   7         20.56         19.76         0.42 o
  -5  -2   7         58.12         58.41         0.63 o
  -4  -2   7        169.63        179.06         1.67 o
  -3  -2   7         74.86         71.25         0.80 o
  -2  -2   7        172.50        178.23         4.21 o
  -1  -2   7        144.67        160.61         3.87 o
   0  -2   7          4.99          5.67         0.69 o
   1  -2   7         62.82         57.32         1.80 o
   2  -2   7        257.64        233.56         4.03 o
   3  -2   7        279.31        256.23         2.73 o
   4  -2   7        426.36        411.80         4.18 o
   5  -2   7          0.00          0.30         0.21 o
   6  -2   7          7.94          7.57         0.37 o
   7  -2   7          9.60          9.69         0.41 o
   8  -2   7         17.93         23.14         0.61 o
   9  -2   7          8.13          6.39         0.46 o
  10  -2   7          1.30          0.97         0.46 o
  11  -2   7          3.97          3.74         0.82 o
  12  -2   7          2.47          2.40         0.70 o
  13  -2   7          0.64          1.49         0.70 o
  14  -2   7          0.01          1.12         0.95 o
 -14  -1   7          0.06          0.39         0.64 o
 -13  -1   7          0.63          0.60         0.95 o
 -12  -1   7          4.57          5.72         0.86 o
 -11  -1   7          0.13          0.18         0.60 o
 -10  -1   7          0.00         -0.27         0.44 o
  -9  -1   7         26.82         29.01         0.72 o
  -8  -1   7         15.90         17.33         0.57 o
  -7  -1   7         19.57         20.09         0.46 o
  -6  -1   7         74.31         77.44         0.85 o
  -5  -1   7         57.63         46.83         0.53 o
  -4  -1   7        231.87        212.26         1.80 o
  -3  -1   7        365.42        372.29         2.76 o
  -2  -1   7         71.79         70.06         0.69 o
  -1  -1   7         23.92         26.90         1.12 o
   0  -1   7          0.30          0.23         0.16 o
   1  -1   7        157.62        145.34         2.40 o
   2  -1   7         88.72         94.60         1.12 o
   3  -1   7        137.11        142.53         1.56 o
   4  -1   7         51.16         50.45         0.61 o
   5  -1   7          7.24          6.50         0.24 o
   6  -1   7          5.91          4.79         0.25 o
   7  -1   7          3.69          3.18         0.29 o
   8  -1   7          8.09          7.51         0.41 o
   9  -1   7          1.99          3.36         0.39 o
  10  -1   7          5.01          4.29         0.44 o
  11  -1   7          8.57         10.68         0.82 o
  12  -1   7          0.21          0.64         0.61 o
  13  -1   7          1.68          2.49         0.73 o
  14  -1   7          0.28         -0.77         0.95 o
 -14   0   7          0.56          1.11         0.66 o
 -13   0   7          0.33         -0.08         0.60 o
 -12   0   7          0.01         -0.57         0.57 o
 -11   0   7          0.91          0.73         0.67 o
 -10   0   7          3.25          2.20         0.64 o
  -9   0   7          6.26          5.32         0.45 o
  -8   0   7         20.53         24.38         0.63 o
  -7   0   7          3.24          2.69         0.35 o
  -6   0   7         99.16        102.87         1.06 o
  -5   0   7         82.51         85.44         0.83 o
  -4   0   7        127.16        118.78         1.05 o
  -3   0   7        293.86        293.56         2.12 o
  -2   0   7         89.22         79.51         0.80 o
  -1   0   7        181.10        222.47         1.97 o
   0   0   7          6.97          4.52         0.19 o
   1   0   7         46.05         55.63         0.74 o
   2   0   7        242.96        230.40         1.93 o
   3   0   7          3.58          4.53         0.19 o
   4   0   7        201.33        203.57         1.77 o
   5   0   7         53.94         42.21         0.52 o
   6   0   7          2.99          2.26         0.23 o
   7   0   7          3.77          3.99         0.28 o
   8   0   7         18.48         16.87         0.52 o
   9   0   7          1.40          1.54         0.34 o
  10   0   7          5.10          4.49         0.46 o
  11   0   7          4.35          3.85         0.67 o
  12   0   7          0.52         -0.04         0.61 o
  13   0   7          1.42          1.73         0.70 o
  14   0   7          0.95          1.55         1.03 o
  15   0   7          0.06         -0.32         0.60 o
 -14   1   7          0.21         -0.16         0.68 o
 -13   1   7          1.90          1.58         0.68 o
 -12   1   7          0.46          1.20         0.64 o
 -11   1   7          0.40          1.09         0.88 o
 -10   1   7         12.17         15.49         2.06 o
  -9   1   7          0.16         -0.52         0.55 o
  -8   1   7         76.24         74.78         1.32 o
  -7   1   7          6.51          8.30         0.41 o
  -6   1   7          1.77          0.93         0.28 o
  -5   1   7        121.19        127.56         1.23 o
  -4   1   7        247.27        260.74         2.21 o
  -3   1   7        324.33        324.30         2.47 o
  -2   1   7         37.84         27.57         0.32 o
  -1   1   7        133.89        153.19         1.10 o
   0   1   7         32.23         34.00         0.45 o
   1   1   7         57.28         66.31         0.69 o
   2   1   7        136.93        158.08         1.63 o
   3   1   7         42.53         46.29         0.40 o
   4   1   7          0.85          0.51         0.13 o
   5   1   7        100.94         93.80         0.93 o
   6   1   7         19.18         21.48         0.38 o
   7   1   7         17.49         16.55         0.40 o
   8   1   7          6.67          6.22         0.40 o
   9   1   7         19.38         20.95         0.61 o
  10   1   7          0.62          1.16         0.37 o
  11   1   7          4.56          4.20         0.77 o
  12   1   7          6.59          7.14         0.79 o
  13   1   7          0.03         -0.64         0.64 o
  14   1   7          0.21          0.34         1.03 o
  15   1   7          0.44          0.11         0.62 o
 -13   2   7          3.20          2.68         0.70 o
 -12   2   7          0.20          1.05         0.68 o
 -11   2   7          1.22          1.33         0.62 o
 -10   2   7          0.86          0.99         0.48 o
  -9   2   7          4.67          5.46         0.73 o
  -8   2   7          0.01         -0.51         0.51 o
  -7   2   7         38.42         36.72         0.88 o
  -6   2   7         12.72         10.76         0.43 o
  -5   2   7          8.51          6.56         0.34 o
  -4   2   7          8.80         11.50         0.32 o
  -3   2   7         16.91         14.67         0.33 o
  -2   2   7          2.43          3.73         0.21 o
  -1   2   7         26.96         27.02         0.32 o
   0   2   7         74.21         80.19         0.68 o
   1   2   7          3.93          2.41         0.26 o
   2   2   7        378.23        375.44         3.31 o
   3   2   7        117.10        110.21         1.08 o
   4   2   7         96.16        110.79         1.03 o
   5   2   7          8.48          6.60         0.25 o
   6   2   7          4.64          4.81         0.26 o
   7   2   7          2.38          4.51         0.34 o
   8   2   7         19.49         16.19         0.52 o
   9   2   7         17.89         15.42         0.54 o
  10   2   7         25.82         25.27         0.68 o
  11   2   7          0.67          1.80         0.61 o
  12   2   7         24.56         26.82         1.09 o
  13   2   7         13.42         16.15         1.00 o
  14   2   7          0.37          0.41         0.60 o
  15   2   7          0.71          0.58         0.57 o
 -13   3   7          0.07         -0.39         0.64 o
 -12   3   7         11.61         11.20         0.89 o
 -11   3   7          0.14         -0.22         0.62 o
 -10   3   7          0.15         -0.88         0.99 o
  -9   3   7         17.45         16.29         0.71 o
  -8   3   7          5.16          6.80         0.93 o
  -7   3   7          1.38          0.86         0.55 o
  -6   3   7         10.85         12.04         0.58 o
  -5   3   7          2.83          1.07         0.44 o
  -4   3   7         16.37         10.32         0.29 o
  -3   3   7         38.63         36.68         0.43 o
  -2   3   7         71.74         68.34         0.66 o
  -1   3   7          0.18          0.01         0.21 o
   0   3   7          2.18          1.87         0.14 o
   1   3   7         69.66         72.21         0.64 o
   2   3   7          0.75          2.07         0.14 o
   3   3   7         51.59         54.08         0.52 o
   4   3   7        184.27        211.67         1.84 o
   5   3   7          8.61          9.98         0.43 o
   6   3   7         37.90         41.37         0.62 o
   7   3   7         33.11         38.14         0.70 o
   8   3   7          6.30          8.09         0.56 o
   9   3   7         99.49         93.85         1.78 o
  10   3   7          1.10          0.65         0.35 o
  11   3   7          9.79          9.16         0.76 o
  12   3   7          2.28          2.32         0.67 o
  13   3   7         22.55         28.46         2.19 o
  14   3   7          2.90          5.30         0.70 o
  15   3   7          0.02          1.15         0.62 o
  16   3   7          0.00          0.06         0.59 o
 -12   4   7          0.59         -0.43         0.62 o
 -11   4   7          0.39          0.21         0.62 o
 -10   4   7          0.10          0.33         1.20 o
  -9   4   7          1.64          1.06         0.64 o
  -8   4   7         15.58         17.14         0.94 o
  -7   4   7          1.32          1.53         0.38 o
  -6   4   7         38.61         35.57         0.73 o
  -5   4   7         10.21         11.85         0.71 o
  -4   4   7          1.22          2.14         0.30 o
  -3   4   7          1.72          0.70         0.18 o
  -2   4   7         61.50         57.03         0.58 o
  -1   4   7         15.50         12.85         0.31 o
   0   4   7         13.08         14.43         0.53 o
   1   4   7        433.15        464.84         3.50 o
   2   4   7         51.18         52.99         0.53 o
   3   4   7          7.63         12.74         0.35 o
   4   4   7         64.57         60.75         0.68 o
   5   4   7         89.73         93.19         0.95 o
   6   4   7         33.56         36.74         0.50 o
   7   4   7          0.32          0.98         0.44 o
   8   4   7         41.12         39.17         0.85 o
   9   4   7         21.06         21.27         0.74 o
  10   4   7          5.72          4.96         0.64 o
  11   4   7          1.03          1.76         0.49 o
  12   4   7          4.21          6.12         0.54 o
  13   4   7          0.57          0.75         0.49 o
  14   4   7          2.31          3.19         0.64 o
  15   4   7          1.27          0.81         1.16 o
  16   4   7          0.00         -0.57         0.82 o
 -12   5   7          0.19         -0.70         0.82 o
 -11   5   7          0.56          0.32         0.62 o
 -10   5   7          0.29         -0.38         0.50 o
  -9   5   7          0.62          0.07         0.55 o
  -8   5   7          7.48          7.06         0.63 o
  -7   5   7          0.01         -0.37         0.37 o
  -6   5   7          0.21         -0.34         0.34 o
  -5   5   7         37.05         35.66         0.84 o
  -4   5   7         53.54         61.15         0.82 o
  -3   5   7         31.02         28.31         0.44 o
  -2   5   7          0.85          2.26         0.19 o
  -1   5   7         15.51         12.55         0.28 o
   0   5   7          1.92          0.94         0.17 o
   1   5   7        304.40        329.75         2.40 o
   2   5   7        641.44        684.91         4.59 o
   3   5   7        203.07        226.87         1.73 o
   4   5   7         43.45         39.17         0.46 o
   5   5   7        407.35        363.69         3.13 o
   6   5   7        211.22        209.32         1.89 o
   7   5   7         23.20         22.83         0.61 o
   8   5   7          0.01         -0.32         0.32 o
   9   5   7         14.39         12.81         0.45 o
  10   5   7         11.26         12.59         0.52 o
  11   5   7          1.73          1.45         0.49 o
  12   5   7          7.97          8.03         0.64 o
  13   5   7          0.06          0.14         0.52 o
  14   5   7          1.57          1.08         0.59 o
  15   5   7          1.00          1.40         0.59 o
  16   5   7          0.78          0.81         0.59 o
 -11   6   7          0.23          0.07         0.52 o
 -10   6   7          0.70          0.66         0.51 o
  -9   6   7          0.65          0.49         0.50 o
  -8   6   7         15.64         14.60         0.99 o
  -7   6   7          7.50          7.01         0.55 o
  -6   6   7          0.03         -0.27         0.27 o
  -5   6   7         16.70         16.04         0.36 o
  -4   6   7         13.75         13.53         0.43 o
  -3   6   7         13.42         13.49         0.31 o
  -2   6   7          0.07         -0.15         0.15 o
  -1   6   7          3.02          3.42         0.13 o
   0   6   7          4.44          3.97         0.14 o
   1   6   7         50.30         52.74         0.48 o
   2   6   7         89.81         88.64         0.67 o
   3   6   7         29.61         26.20         0.29 o
   4   6   7         15.93         15.31         0.25 o
   5   6   7          7.27          7.34         0.26 o
   6   6   7         24.93         22.23         0.32 o
   7   6   7        139.12        141.41         1.25 o
   8   6   7        100.34         98.88         0.96 o
   9   6   7          0.39          0.26         0.20 o
  10   6   7          4.59          3.76         0.26 o
  11   6   7          2.46          3.47         0.52 o
  12   6   7          7.41          7.06         0.69 o
  13   6   7          4.55          4.12         0.77 o
  14   6   7          0.00         -0.09         0.60 o
  15   6   7          0.09         -0.85         1.03 o
  16   6   7          0.23          0.03         0.59 o
 -11   7   7          0.07         -0.30         0.53 o
 -10   7   7          0.05          0.10         0.48 o
  -9   7   7          0.49          0.55         0.50 o
  -8   7   7          0.01          0.34         0.50 o
  -7   7   7          5.42          4.18         0.62 o
  -6   7   7          3.99          4.06         0.33 o
  -5   7   7          8.68         10.30         0.37 o
  -4   7   7         34.81         34.79         0.53 o
  -3   7   7         30.51         30.71         0.54 o
  -2   7   7         53.55         54.79         0.66 o
  -1   7   7         10.10         10.77         0.33 o
   0   7   7        202.47        205.39         1.64 o
   1   7   7         55.77         53.81         0.53 o
   2   7   7         14.74         18.84         0.29 o
   3   7   7         31.37         30.41         0.31 o
   4   7   7          6.19          5.57         0.26 o
   5   7   7         11.63         12.01         0.24 o
   6   7   7         17.55         20.21         0.30 o
   7   7   7          2.56          2.09         0.17 o
   8   7   7         17.74         19.67         0.36 o
   9   7   7        193.24        196.81         1.67 o
  10   7   7          0.48          0.36         0.24 o
  11   7   7          2.99          2.85         0.34 o
  12   7   7          7.22          6.80         0.77 o
  13   7   7         31.68         33.79         1.98 o
  14   7   7          1.40          1.30         0.60 o
  15   7   7          0.13         -0.36         0.53 o
  16   7   7          0.00         -0.54         0.54 o
 -10   8   7          0.10          0.45         0.51 o
  -9   8   7          0.98          0.41         0.51 o
  -8   8   7          0.82          1.38         0.50 o
  -7   8   7         12.59         10.87         0.52 o
  -6   8   7          0.05         -0.31         0.31 o
  -5   8   7          9.84          9.99         0.46 o
  -4   8   7          7.01          4.46         0.32 o
  -3   8   7         19.99         21.52         0.81 o
  -2   8   7         16.94         17.63         0.56 o
  -1   8   7         18.45         17.22         0.38 o
   0   8   7        126.95        129.73         1.25 o
   1   8   7        381.60        373.02         3.10 o
   2   8   7          0.07         -0.17         0.17 o
   3   8   7          2.97          2.64         0.19 o
   4   8   7         36.33         41.65         0.46 o
   5   8   7          2.26          1.96         0.17 o
   6   8   7         27.66         29.12         0.40 o
   7   8   7         33.94         33.24         0.48 o
   8   8   7          2.08          1.38         0.20 o
   9   8   7          4.71          3.74         0.25 o
  10   8   7          4.78          4.24         0.30 o
  11   8   7          0.02         -0.46         0.46 o
  12   8   7          2.13          2.61         0.53 o
  13   8   7          0.96          0.95         0.53 o
  14   8   7          8.11          8.88         0.69 o
  15   8   7          0.33          0.37         0.86 o
  16   8   7          0.03         -0.75         0.75 o
  -9   9   7          0.11          0.20         0.48 o
  -8   9   7          2.60          1.49         0.48 o
  -7   9   7          1.18          1.36         0.41 o
  -6   9   7          1.18          0.60         0.31 o
  -5   9   7          0.01         -0.10         0.30 o
  -4   9   7         29.90         29.20         0.60 o
  -3   9   7          0.43         -0.27         0.27 o
  -2   9   7          5.89          5.53         0.94 o
  -1   9   7          1.61          1.50         0.25 o
   0   9   7          4.79          4.43         0.30 o
   1   9   7         16.02         18.99         0.41 o
   2   9   7        198.31        196.68         1.76 o
   3   9   7         25.31         26.53         0.78 o
   4   9   7          0.48         -0.23         0.23 o
   5   9   7        175.54        165.56         1.36 o
   6   9   7        145.38        131.81         1.14 o
   7   9   7         25.49         26.23         0.47 o
   8   9   7         37.90         38.19         0.57 o
   9   9   7          6.83          5.46         0.32 o
  10   9   7         10.67          9.66         0.83 o
  11   9   7         22.33         23.08         0.61 o
  12   9   7          7.91          6.83         0.54 o
  13   9   7          2.09          2.12         0.60 o
  14   9   7          1.77          1.49         0.54 o
  15   9   7          5.78          5.50         0.62 o
  16   9   7          0.15         -0.66         0.73 o
  -9  10   7          0.07          0.19         0.95 o
  -8  10   7          3.27          2.73         0.45 o
  -7  10   7          0.99          0.43         0.42 o
  -6  10   7          0.96          1.48         0.37 o
  -5  10   7          1.07          0.90         0.34 o
  -4  10   7          0.34          0.37         0.42 o
  -3  10   7          1.42          2.17         0.30 o
  -2  10   7         11.21          9.55         0.40 o
  -1  10   7          0.13         -0.27         0.30 o
   0  10   7          6.68          4.99         0.32 o
   1  10   7          0.00         -0.21         0.25 o
   2  10   7        191.61        194.50         1.78 o
   3  10   7          0.94         -0.24         0.24 o
   4  10   7        128.04        127.22         1.25 o
   5  10   7         10.34          8.02         0.32 o
   6  10   7          5.67          7.32         0.35 o
   7  10   7         70.76         65.59         0.78 o
   8  10   7          0.16         -0.17         0.23 o
   9  10   7          1.38          0.90         0.30 o
  10  10   7          0.05         -0.26         0.26 o
  11  10   7          5.88          6.43         0.81 o
  12  10   7         13.15         13.74         0.65 o
  13  10   7          0.02          0.17         0.36 o
  14  10   7          1.09          1.03         0.54 o
  15  10   7          2.23          2.21         0.54 o
  16  10   7          0.45          0.79         0.48 o
  -8  11   7          0.42          0.85         0.88 o
  -7  11   7          0.96          1.40         0.61 o
  -6  11   7          0.39          0.03         0.45 o
  -5  11   7          3.31          3.63         0.40 o
  -4  11   7          7.18          6.88         0.44 o
  -3  11   7          6.95          6.43         0.41 o
  -2  11   7          0.51         -0.22         0.33 o
  -1  11   7          2.93          2.41         0.32 o
   0  11   7          9.38          9.24         0.50 o
   1  11   7         15.93         15.15         0.45 o
   2  11   7         20.69         20.34         0.50 o
   3  11   7         97.78         96.21         1.69 o
   4  11   7         96.49         97.44         1.16 o
   5  11   7         10.33          9.41         0.39 o
   6  11   7         41.87         42.65         0.67 o
   7  11   7          0.05         -0.26         0.26 o
   8  11   7          5.72          4.74         0.31 o
   9  11   7         13.01         13.73         0.45 o
  10  11   7          2.80          2.47         0.32 o
  11  11   7         10.98         10.44         0.51 o
  12  11   7          0.11          0.19         0.34 o
  13  11   7          2.73          2.27         0.40 o
  14  11   7          1.76          1.93         0.35 o
  15  11   7          0.05          0.58         0.60 o
  16  11   7          0.28          0.13         0.41 o
  -7  12   7          5.58          5.82         0.67 o
  -6  12   7          0.05          0.42         0.48 o
  -5  12   7          0.41          0.06         0.48 o
  -4  12   7          0.27         -0.32         0.32 o
  -3  12   7          6.82          6.82         0.45 o
  -2  12   7          9.15          7.87         0.47 o
  -1  12   7          0.08          0.22         0.34 o
   0  12   7          2.24          1.30         0.34 o
   1  12   7         26.96         27.13         0.63 o
   2  12   7         33.95         34.37         1.23 o
   3  12   7         14.64         14.70         0.50 o
   4  12   7          1.01          1.30         0.44 o
   5  12   7         15.49         14.23         0.64 o
   6  12   7          1.25          1.71         0.28 o
   7  12   7          4.58          6.20         0.55 o
   8  12   7         21.05         21.14         0.59 o
   9  12   7          0.57          1.08         0.34 o
  10  12   7         19.89         21.87         0.90 o
  11  12   7          0.98          0.28         0.37 o
  12  12   7          0.10          0.01         0.33 o
  13  12   7          0.34          0.17         0.41 o
  14  12   7          0.04         -0.28         0.45 o
  15  12   7          1.04          0.87         0.29 o
  16  12   7          0.01          0.69         1.29 o
  -6  13   7          1.70          1.46         0.75 o
  -5  13   7          0.00          0.40         0.48 o
  -4  13   7          0.99          2.08         0.54 o
  -3  13   7          1.99          1.90         0.62 o
  -2  13   7          0.44          0.48         0.33 o
  -1  13   7          0.41          0.14         0.33 o
   0  13   7         15.64         14.57         0.54 o
   1  13   7          0.03          0.02         0.38 o
   2  13   7         64.55         65.24         1.01 o
   3  13   7          1.10          0.22         0.48 o
   4  13   7         16.32         15.91         0.72 o
   5  13   7          8.45          7.63         0.78 o
   6  13   7          4.41          4.31         0.36 o
   7  13   7          0.00         -0.31         0.31 o
   8  13   7          0.00         -0.21         0.31 o
   9  13   7         11.78         10.87         0.48 o
  10  13   7          0.75          1.26         0.33 o
  11  13   7         12.37         12.60         0.70 o
  12  13   7          6.66          6.64         0.45 o
  13  13   7          0.17         -0.10         0.33 o
  14  13   7          1.63          1.77         1.16 o
  15  13   7          0.99          1.09         0.48 o
  -4  14   7          0.71          0.30         0.53 o
  -3  14   7          1.57          0.63         0.57 o
  -2  14   7          1.70          0.73         0.51 o
  -1  14   7          3.91          3.34         0.58 o
   0  14   7          3.56          2.84         0.56 o
   1  14   7          2.13          1.09         0.50 o
   2  14   7          4.45          3.96         0.34 o
   3  14   7         10.99         12.20         0.45 o
   4  14   7          4.43          4.61         0.47 o
   5  14   7          6.95          6.08         0.59 o
   6  14   7         13.88         13.41         0.72 o
   7  14   7          1.80          1.63         0.50 o
   8  14   7          0.05         -0.28         0.28 o
   9  14   7          1.43          1.71         0.34 o
  10  14   7          7.83          9.35         0.45 o
  11  14   7          5.34          4.87         0.51 o
  12  14   7          1.94          1.20         0.60 o
  13  14   7          0.03          1.04         0.82 o
  14  14   7          0.50          0.64         0.73 o
  15  14   7          0.41         -0.49         0.54 o
  -3  15   7          0.03         -0.47         0.53 o
  -2  15   7          1.11          1.88         0.67 o
  -1  15   7          0.38         -0.37         0.51 o
   0  15   7          5.49          5.27         0.64 o
   1  15   7          1.63          1.33         0.55 o
   2  15   7          4.06          3.78         0.65 o
   3  15   7          6.21          6.33         0.61 o
   4  15   7          0.38          1.45         0.52 o
   5  15   7          0.54          0.57         0.51 o
   6  15   7          1.81          1.04         0.54 o
   7  15   7          2.37          2.48         0.55 o
   8  15   7          7.54          8.56         0.68 o
   9  15   7          0.28          0.09         0.54 o
  10  15   7          4.24          4.76         0.63 o
  11  15   7          0.03         -0.52         0.52 o
  12  15   7          3.67          1.83         1.16 o
  13  15   7          0.02         -0.50         0.50 o
  14  15   7          0.03         -0.19         0.51 o
  -1  16   7          0.07         -0.52         0.59 o
   0  16   7          0.01         -0.11         0.64 o
   1  16   7          0.19         -0.36         0.50 o
   2  16   7          0.09          0.04         0.50 o
   3  16   7          2.28          2.73         0.58 o
   4  16   7          9.10          9.65         0.71 o
   5  16   7          0.01         -0.08         0.55 o
   6  16   7          6.70          8.30         1.21 o
   7  16   7          3.76          4.64         0.61 o
   8  16   7          1.99          1.16         0.74 o
   9  16   7          0.00         -0.18         0.55 o
  10  16   7          0.79          0.89         0.58 o
  11  16   7          5.43          5.16         0.64 o
  12  16   7          0.01          0.48         0.95 o
  13  16   7          1.07          1.15         0.66 o
   0  17   7          0.02         -0.43         0.77 o
   1  17   7          0.02         -0.43         1.16 o
   2  17   7          0.67          1.30         0.65 o
   3  17   7          0.65         -0.37         0.62 o
   4  17   7          0.01          0.16         0.65 o
   5  17   7          2.86          3.77         0.72 o
   6  17   7          0.02          0.45         0.64 o
   7  17   7          1.00          0.28         0.65 o
   8  17   7          3.08          2.88         0.72 o
   9  17   7          0.02         -0.64         0.64 o
  10  17   7          0.01          0.77         1.16 o
  11  17   7          0.67          0.82         0.65 o
  12  17   7          1.67          1.43         0.66 o
   3  18   7          0.29          0.10         0.77 o
   4  18   7          0.01         -0.02         0.68 o
   5  18   7          0.63          0.37         0.68 o
   6  18   7          0.26          0.90         0.64 o
   7  18   7          0.77          1.00         0.70 o
   8  18   7          0.09         -0.58         0.82 o
   9  18   7          0.61          0.19         0.68 o
  10  18   7          0.03         -0.34         0.65 o
  -8 -14   8          0.40          0.26         0.95 o
  -7 -14   8          1.68          2.09         0.76 o
  -6 -14   8          1.60          0.88         0.72 o
  -5 -14   8          0.73          1.48         0.72 o
  -4 -14   8          0.51         -0.55         0.70 o
  -3 -14   8          1.81          0.82         0.72 o
  -2 -14   8          0.39         -0.64         1.59 o
  -1 -14   8          3.01          2.40         0.74 o
 -10 -13   8          3.87          4.81         0.84 o
  -9 -13   8          0.59         -0.37         0.70 o
  -8 -13   8          4.62          5.73         0.86 o
  -7 -13   8          3.99          5.72         0.79 o
  -6 -13   8          0.01          0.23         0.77 o
  -5 -13   8          3.43          4.05         1.25 o
  -4 -13   8          2.30          1.88         0.90 o
  -3 -13   8          0.09         -0.59         0.64 o
  -2 -13   8          2.26          3.53         1.12 o
  -1 -13   8         10.09         10.17         1.12 o
   0 -13   8          5.10          6.88         0.99 o
   1 -13   8          4.33          4.47         0.95 o
   2 -13   8          0.85          0.95         0.86 o
 -11 -12   8          2.61          3.87         0.35 o
 -10 -12   8          0.01          1.42         0.76 o
  -9 -12   8          0.06          1.03         0.74 o
  -8 -12   8          6.94          7.74         1.68 o
  -7 -12   8          0.92          0.45         0.65 o
  -6 -12   8          0.95          1.41         0.60 o
  -5 -12   8          1.21          0.71         0.60 o
  -4 -12   8          1.80          2.11         0.64 o
  -3 -12   8          0.15          0.10         0.57 o
  -2 -12   8          5.06          4.64         0.67 o
  -1 -12   8          0.52         -0.15         0.64 o
   0 -12   8         10.88         12.13         1.12 o
   1 -12   8          2.45          3.32         0.73 o
   2 -12   8          0.11          0.60         0.86 o
   3 -12   8          0.14          0.43         0.95 o
 -12 -11   8          5.07          7.36         0.61 o
 -11 -11   8          8.62          9.27         1.21 o
 -10 -11   8         10.95         15.35         0.78 o
  -9 -11   8          5.27          5.53         0.78 o
  -8 -11   8          6.93          5.94         0.72 o
  -7 -11   8          0.46          0.97         0.64 o
  -6 -11   8          8.01          7.84         0.73 o
  -5 -11   8          2.76          1.75         0.47 o
  -4 -11   8          2.15          0.70         0.47 o
  -3 -11   8          1.85          1.64         0.45 o
  -2 -11   8         18.40         18.17         0.72 o
  -1 -11   8          0.23         -0.35         0.45 o
   0 -11   8          7.39          8.20         0.73 o
   1 -11   8          6.20          6.28         0.86 o
   2 -11   8          0.03          0.00         0.77 o
   3 -11   8          1.50          1.98         0.86 o
   4 -11   8          0.26          0.09         0.86 o
   5 -11   8          0.04          0.86         0.95 o
 -13 -10   8          0.31          1.56         0.59 o
 -12 -10   8          0.02          1.23         1.29 o
 -11 -10   8          0.16          0.11         1.01 o
 -10 -10   8          0.50          0.61         0.40 o
  -9 -10   8          3.27          2.70         0.41 o
  -8 -10   8          0.05          0.04         0.29 o
  -7 -10   8         13.89         15.14         0.86 o
  -6 -10   8          6.77          7.06         0.53 o
  -5 -10   8         24.59         26.39         0.80 o
  -4 -10   8          0.60          0.71         0.33 o
  -3 -10   8          0.14          0.54         0.33 o
  -2 -10   8          0.00         -0.33         0.33 o
  -1 -10   8         32.72         33.98         0.86 o
   0 -10   8          4.08          4.41         0.49 o
   1 -10   8          0.63          0.23         0.41 o
   2 -10   8          0.07          0.21         0.57 o
   3 -10   8          0.02         -0.34         0.77 o
   4 -10   8          0.24         -0.77         0.77 o
   5 -10   8          0.01         -0.38         0.38 o
   6 -10   8          0.05         -0.08         0.47 o
 -13  -9   8          6.03          7.55         0.68 o
 -12  -9   8          0.40          0.44         0.90 o
 -11  -9   8          5.15          7.27         0.58 o
 -10  -9   8          6.84          6.75         0.53 o
  -9  -9   8          5.70          7.01         0.54 o
  -8  -9   8          2.33          1.88         0.44 o
  -7  -9   8          8.58          8.59         0.39 o
  -6  -9   8         27.82         27.05         0.80 o
  -5  -9   8          0.03         -0.33         0.40 o
  -4  -9   8         78.02         85.98         1.19 o
  -3  -9   8         11.69         10.55         0.43 o
  -2  -9   8          1.09          0.34         0.28 o
  -1  -9   8         36.97         37.38         0.72 o
   0  -9   8         20.96         21.88         0.58 o
   1  -9   8         10.73          9.28         0.53 o
   2  -9   8          7.80          8.69         0.81 o
   3  -9   8          0.04          0.00         0.69 o
   4  -9   8          0.73          1.06         0.38 o
   5  -9   8          0.00         -0.15         0.43 o
   6  -9   8          0.18         -0.44         0.56 o
   7  -9   8          0.73         -0.40         0.51 o
   8  -9   8          0.01          0.14         0.56 o
 -13  -8   8          0.47          0.16         0.54 o
 -12  -8   8          3.36          3.35         0.79 o
 -11  -8   8          0.55          1.11         0.70 o
 -10  -8   8         10.24          9.67         0.90 o
  -9  -8   8         10.72          9.16         0.51 o
  -8  -8   8          1.32          2.34         0.39 o
  -7  -8   8         11.15         10.08         0.42 o
  -6  -8   8          0.04         -0.06         0.37 o
  -5  -8   8          2.23          3.73         0.38 o
  -4  -8   8          4.60          4.48         0.36 o
  -3  -8   8         13.52         10.72         0.47 o
  -2  -8   8          2.61          2.75         0.27 o
  -1  -8   8          7.63          6.44         0.31 o
   0  -8   8         39.58         36.27         1.09 o
   1  -8   8          3.52          2.46         0.33 o
   2  -8   8          1.31          1.79         0.52 o
   3  -8   8          7.14          5.83         0.34 o
   4  -8   8          4.27          2.90         0.43 o
   5  -8   8          0.76          0.31         0.43 o
   6  -8   8          2.89          2.28         0.49 o
   7  -8   8          0.74          1.18         0.51 o
   8  -8   8          0.10          0.56         0.56 o
   9  -8   8          1.11          1.04         0.62 o
 -14  -7   8          0.29          1.05         0.76 o
 -13  -7   8          0.36          0.75         0.54 o
 -12  -7   8          5.85          6.01         0.65 o
 -11  -7   8          5.10          4.23         0.78 o
 -10  -7   8          4.57          5.48         0.50 o
  -9  -7   8          2.01          2.50         0.51 o
  -8  -7   8         29.74         32.01         0.65 o
  -7  -7   8         33.35         36.20         0.68 o
  -6  -7   8          7.60          7.54         0.35 o
  -5  -7   8         17.97         18.42         0.56 o
  -4  -7   8          3.60          3.03         0.25 o
  -3  -7   8         21.03         20.15         0.48 o
  -2  -7   8          6.46          5.98         0.36 o
  -1  -7   8          0.65          0.03         0.37 o
   0  -7   8         83.95         80.30         1.28 o
   1  -7   8         37.45         35.62         0.64 o
   2  -7   8          0.56          0.38         0.34 o
   3  -7   8          0.32         -0.04         0.26 o
   4  -7   8          1.58          1.04         0.42 o
   5  -7   8         10.65         11.74         0.60 o
   6  -7   8          0.12         -0.17         0.43 o
   7  -7   8          0.44         -0.28         0.60 o
   8  -7   8          1.93          1.68         0.95 o
   9  -7   8          4.49          5.03         0.68 o
  10  -7   8          4.00          6.80         0.86 o
 -14  -6   8          0.05          0.98         1.20 o
 -13  -6   8          0.44          0.86         0.53 o
 -12  -6   8          3.08          3.90         0.57 o
 -11  -6   8         17.72         17.41         0.76 o
 -10  -6   8          0.19          2.03         0.64 o
  -9  -6   8         45.39         48.72         1.03 o
  -8  -6   8          9.93          9.02         0.41 o
  -7  -6   8          1.79          1.86         0.27 o
  -6  -6   8          4.88          4.46         0.37 o
  -5  -6   8          7.60          9.10         0.32 o
  -4  -6   8         35.91         30.53         0.91 o
  -3  -6   8          0.12          0.10         0.19 o
  -2  -6   8          8.92          9.42         0.45 o
  -1  -6   8        103.01         97.93         1.22 o
   0  -6   8         26.59         20.34         0.56 o
   1  -6   8         62.35         58.10         1.05 o
   2  -6   8         53.09         48.30         0.86 o
   3  -6   8          0.18          0.79         0.22 o
   4  -6   8         43.94         43.54         1.13 o
   5  -6   8         14.09         15.13         0.56 o
   6  -6   8          3.65          2.34         0.47 o
   7  -6   8          6.00          5.14         0.56 o
   8  -6   8          0.55          0.04         0.54 o
   9  -6   8         18.40         21.55         1.50 o
  10  -6   8          0.26          0.80         0.73 o
  11  -6   8          0.32          0.95         1.12 o
 -14  -5   8          0.01          0.95         0.64 o
 -13  -5   8          0.52          0.90         0.53 o
 -12  -5   8          0.00         -0.26         0.50 o
 -11  -5   8          0.03         -0.09         0.37 o
 -10  -5   8          9.12         10.44         0.48 o
  -9  -5   8          1.25          1.75         0.33 o
  -8  -5   8         21.67         22.78         0.56 o
  -7  -5   8         30.80         29.60         0.57 o
  -6  -5   8          0.37          0.45         0.19 o
  -5  -5   8          0.52          0.56         0.15 o
  -4  -5   8         21.65         19.83         0.82 o
  -3  -5   8         55.87         40.95         0.71 o
  -2  -5   8        190.94        147.70         2.92 o
  -1  -5   8        104.47         89.50         1.69 o
   0  -5   8          0.80          0.82         0.23 o
   1  -5   8        173.85        167.67         3.74 o
   2  -5   8         35.89         33.95         0.99 o
   3  -5   8          3.18          2.35         0.24 o
   4  -5   8          1.56          0.32         0.25 o
   5  -5   8         40.09         40.43         0.79 o
   6  -5   8         42.09         43.02         1.03 o
   7  -5   8          0.47         -0.06         0.56 o
   8  -5   8         15.29         16.88         1.16 o
   9  -5   8          3.93          6.73         0.68 o
  10  -5   8          0.61          2.69         0.62 o
  11  -5   8          0.12          0.55         0.62 o
 -14  -4   8          0.04          0.05         0.68 o
 -13  -4   8          2.63          4.12         0.72 o
 -12  -4   8          2.55          3.29         0.86 o
 -11  -4   8          1.07          1.36         0.40 o
 -10  -4   8          8.46          9.23         0.48 o
  -9  -4   8          3.97          3.78         0.37 o
  -8  -4   8          2.24          2.99         0.25 o
  -7  -4   8         17.52         15.76         0.41 o
  -6  -4   8         42.51         44.06         0.67 o
  -5  -4   8          2.76          3.31         0.22 o
  -4  -4   8          0.58          0.26         0.17 o
  -3  -4   8         98.40        101.40         2.92 o
  -2  -4   8         39.14         26.38         1.29 o
  -1  -4   8         27.13         26.81         1.37 o
   0  -4   8         90.16         84.04         2.58 o
   1  -4   8          9.05          6.09         0.26 o
   2  -4   8          0.15          0.34         0.56 o
   3  -4   8        111.88        107.49         1.50 o
   4  -4   8          2.67          2.52         0.29 o
   5  -4   8          0.58         -0.16         0.30 o
   6  -4   8         19.58         20.24         0.70 o
   7  -4   8         12.00         13.47         0.73 o
   8  -4   8         17.15         21.16         1.15 o
   9  -4   8          4.75          4.77         0.47 o
  10  -4   8          8.42         10.69         0.58 o
  11  -4   8          0.01          1.10         0.46 o
  12  -4   8          1.70          2.66         1.03 o
 -14  -3   8          0.08          1.29         0.86 o
 -13  -3   8          0.08          0.83         0.68 o
 -12  -3   8          4.72          6.38         0.74 o
 -11  -3   8          0.60          0.92         0.40 o
 -10  -3   8          0.40          0.32         0.37 o
  -9  -3   8         53.14         54.17         0.91 o
  -8  -3   8          0.69          0.69         0.27 o
  -7  -3   8          5.89          5.20         0.25 o
  -6  -3   8         29.36         26.85         0.47 o
  -5  -3   8          6.71          4.89         0.25 o
  -4  -3   8         32.31         30.95         0.40 o
  -3  -3   8        166.70        142.66         2.29 o
  -2  -3   8        214.24        185.62         4.55 o
  -1  -3   8          2.73          6.53         0.86 o
   0  -3   8        251.07        239.15         5.67 o
   1  -3   8        417.60        401.22         9.02 o
   2  -3   8        157.04        146.26         2.02 o
   3  -3   8         47.23         48.41         0.83 o
   4  -3   8        405.01        402.11         4.59 o
   5  -3   8         82.96         75.32         1.12 o
   6  -3   8         64.44         61.83         1.04 o
   7  -3   8          0.02         -0.17         0.30 o
   8  -3   8          5.12          5.10         0.40 o
   9  -3   8          7.59          8.15         0.92 o
  10  -3   8          5.00          6.12         0.52 o
  11  -3   8          0.52          1.02         0.60 o
  12  -3   8          0.02         -0.15         1.03 o
  13  -3   8          1.66          1.72         0.69 o
 -14  -2   8          0.57          1.89         0.95 o
 -13  -2   8          0.22          0.66         0.70 o
 -12  -2   8          4.74          7.50         1.29 o
 -11  -2   8          1.84          2.35         0.60 o
 -10  -2   8          4.37          3.78         0.43 o
  -9  -2   8          7.26          8.58         0.50 o
  -8  -2   8         48.46         51.89         0.86 o
  -7  -2   8          0.00         -0.11         0.22 o
  -6  -2   8         39.21         41.50         0.63 o
  -5  -2   8         19.03         13.86         0.38 o
  -4  -2   8         70.48         60.44         0.67 o
  -3  -2   8          6.41         10.13         0.23 o
  -2  -2   8         60.81         52.51         1.72 o
  -1  -2   8        254.26        250.41         5.84 o
   0  -2   8          2.34          1.12         0.60 o
   1  -2   8        492.40        459.06         7.17 o
   2  -2   8          7.81          6.71         0.43 o
   3  -2   8         18.12         14.28         0.27 o
   4  -2   8         92.32         92.87         1.09 o
   5  -2   8          4.73          4.33         0.30 o
   6  -2   8          1.79          3.43         0.31 o
   7  -2   8         13.32         12.94         0.41 o
   8  -2   8          9.34          9.44         0.44 o
   9  -2   8          7.54          8.35         0.52 o
  10  -2   8         11.26         13.69         0.66 o
  11  -2   8          1.05          2.11         0.47 o
  12  -2   8          0.28         -0.42         0.60 o
  13  -2   8          0.21          0.16         0.73 o
 -14  -1   8          0.11         -0.60         0.86 o
 -13  -1   8          0.77          1.20         0.95 o
 -12  -1   8          0.62          1.39         0.72 o
 -11  -1   8         10.96         12.60         0.91 o
 -10  -1   8          1.06          0.59         0.46 o
  -9  -1   8          5.67          5.08         0.43 o
  -8  -1   8         43.32         48.76         0.86 o
  -7  -1   8         60.38         55.62         0.72 o
  -6  -1   8         19.52         16.66         0.38 o
  -5  -1   8         11.62         11.03         0.29 o
  -4  -1   8          4.07          3.04         0.21 o
  -3  -1   8        453.09        417.11         3.09 o
  -2  -1   8        294.40        293.25         2.60 o
  -1  -1   8         91.21         84.30         2.32 o
   0  -1   8        213.52        164.39         3.95 o
   1  -1   8         20.67         22.17         0.59 o
   2  -1   8        507.41        475.99         7.73 o
   3  -1   8         45.07         39.96         0.47 o
   4  -1   8        107.27        100.43         1.05 o
   5  -1   8        291.81        283.20         2.73 o
   6  -1   8          2.84          2.84         0.22 o
   7  -1   8         10.41          9.70         0.50 o
   8  -1   8         12.02          9.86         0.44 o
   9  -1   8         23.22         25.67         0.66 o
  10  -1   8         19.10         22.57         0.76 o
  11  -1   8         13.10         13.66         0.69 o
  12  -1   8          2.50          2.66         0.66 o
  13  -1   8          0.18         -0.26         0.82 o
  14  -1   8          1.86          2.32         0.95 o
 -13   0   8          1.13          2.32         1.03 o
 -12   0   8          0.00          0.49         0.73 o
 -11   0   8          1.40          1.66         0.66 o
 -10   0   8         16.78         19.99         0.97 o
  -9   0   8          7.01          7.20         0.55 o
  -8   0   8          4.50          4.16         0.50 o
  -7   0   8         70.34         70.92         1.27 o
  -6   0   8         81.64         79.39         0.88 o
  -5   0   8          0.01          0.16         0.19 o
  -4   0   8        131.01        121.46         1.12 o
  -3   0   8         22.63         18.35         0.24 o
  -2   0   8         27.19         22.41         0.35 o
  -1   0   8         96.58         91.12         0.86 o
   0   0   8          0.03          0.25         0.16 o
   1   0   8        148.04        155.36         2.37 o
   2   0   8          5.79          6.97         0.17 o
   3   0   8         92.40         99.92         1.00 o
   4   0   8         21.14         21.05         0.33 o
   5   0   8         37.73         37.81         0.48 o
   6   0   8         20.40         23.09         0.42 o
   7   0   8          1.28          2.33         0.24 o
   8   0   8         44.67         42.04         0.78 o
   9   0   8          5.83          5.66         0.41 o
  10   0   8          0.52          0.83         0.39 o
  11   0   8          0.20          0.77         0.47 o
  12   0   8          1.19          1.72         0.82 o
  13   0   8          0.64          1.07         0.67 o
  14   0   8          0.04         -0.17         0.95 o
 -13   1   8          0.16          0.34         0.66 o
 -12   1   8          2.06          2.50         0.66 o
 -11   1   8          0.72          1.63         0.70 o
 -10   1   8          0.16          0.09         0.61 o
  -9   1   8         24.48         25.82         1.03 o
  -8   1   8          8.37          9.10         0.56 o
  -7   1   8         16.63         17.12         0.63 o
  -6   1   8         30.98         33.28         0.84 o
  -5   1   8         47.98         50.51         0.64 o
  -4   1   8         46.54         58.21         0.66 o
  -3   1   8          6.40          5.61         0.21 o
  -2   1   8        366.02        333.17         2.52 o
  -1   1   8         40.58         32.79         0.34 o
   0   1   8        210.93        209.23         2.12 o
   1   1   8        776.39        728.40         6.46 o
   2   1   8         20.38         13.72         0.27 o
   3   1   8          5.06          9.84         0.20 o
   4   1   8        311.81        312.63         2.25 o
   5   1   8          8.30          5.81         0.21 o
   6   1   8          3.33          2.28         0.22 o
   7   1   8         70.55         66.35         0.80 o
   8   1   8         73.66         75.81         0.99 o
   9   1   8          5.24          4.64         0.40 o
  10   1   8         32.57         36.35         0.81 o
  11   1   8          8.00          8.73         0.58 o
  12   1   8          0.02         -0.55         1.20 o
  13   1   8          0.55          0.21         0.67 o
  14   1   8          0.03          0.00         0.95 o
  15   1   8          0.31          0.00         1.03 o
 -13   2   8          1.29          2.30         0.82 o
 -12   2   8          3.91          4.95         0.72 o
 -11   2   8          0.05          0.16         0.60 o
 -10   2   8          2.04          3.09         0.70 o
  -9   2   8          0.39          0.58         0.60 o
  -8   2   8         10.79         12.92         0.82 o
  -7   2   8          0.01         -0.27         0.39 o
  -6   2   8         18.13         16.14         0.57 o
  -5   2   8          6.07          4.32         0.36 o
  -4   2   8          7.89          5.42         0.28 o
  -3   2   8        101.75        114.00         1.00 o
  -2   2   8        168.95        176.23         1.41 o
  -1   2   8         25.63         28.60         0.35 o
   0   2   8         22.27         27.08         0.29 o
   1   2   8        893.38        967.05         7.14 o
   2   2   8        118.64        124.51         1.33 o
   3   2   8          2.69          3.71         0.17 o
   4   2   8         65.82         60.36         0.70 o
   5   2   8         28.66         32.56         0.50 o
   6   2   8        141.26        111.37         1.24 o
   7   2   8         60.15         50.76         0.74 o
   8   2   8         41.98         40.21         0.76 o
   9   2   8          1.31          0.10         0.32 o
  10   2   8          0.14         -0.29         0.35 o
  11   2   8         33.18         36.74         1.15 o
  12   2   8         10.65         14.08         0.94 o
  13   2   8          0.95          3.17         0.82 o
  14   2   8          0.04          0.52         0.95 o
  15   2   8          0.11          0.56         0.64 o
 -13   3   8          0.97          0.95         1.12 o
 -12   3   8          0.05         -0.50         0.66 o
 -11   3   8          8.42         10.02         0.82 o
 -10   3   8          0.59          0.25         0.60 o
  -9   3   8          5.17          5.94         0.76 o
  -8   3   8         15.95         20.62         1.00 o
  -7   3   8          7.63          5.83         0.64 o
  -6   3   8          2.88          1.36         0.37 o
  -5   3   8         13.78         16.47         0.99 o
  -4   3   8          1.08          0.60         0.23 o
  -3   3   8         88.82         67.16         0.69 o
  -2   3   8         51.30         60.20         0.61 o
  -1   3   8         82.48         85.50         0.77 o
   0   3   8         94.50         79.60         0.71 o
   1   3   8          2.63          4.64         0.19 o
   2   3   8        255.79        255.21         2.13 o
   3   3   8         43.41         42.61         0.54 o
   4   3   8         10.34          8.64         0.26 o
   5   3   8         97.57         96.12         0.96 o
   6   3   8         53.46         53.59         0.66 o
   7   3   8          0.26          0.28         0.27 o
   8   3   8         97.58         94.99         1.53 o
   9   3   8          5.68          7.03         0.51 o
  10   3   8          3.53          2.87         0.41 o
  11   3   8          1.32          1.37         0.57 o
  12   3   8          8.67         10.15         0.82 o
  13   3   8          0.01          1.74         0.70 o
  14   3   8          5.82          5.33         1.12 o
  15   3   8          0.03          0.10         0.57 o
 -12   4   8          0.01         -0.12         0.99 o
 -11   4   8          1.02          1.63         0.69 o
 -10   4   8          3.48          3.07         0.66 o
  -9   4   8          2.08          1.45         0.52 o
  -8   4   8          0.33          0.20         0.46 o
  -7   4   8         21.52         20.31         1.07 o
  -6   4   8         52.33         45.92         3.22 o
  -5   4   8          7.53          5.77         0.87 o
  -4   4   8          0.81          1.39         0.31 o
  -3   4   8         15.84         12.79         0.39 o
  -2   4   8          3.47          3.76         0.23 o
  -1   4   8        232.32        241.77         2.06 o
   0   4   8        175.30        172.99         1.51 o
   1   4   8         58.13         63.53         0.63 o
   2   4   8        221.35        199.77         1.60 o
   3   4   8         81.02         65.53         0.69 o
   4   4   8        116.09        128.17         1.30 o
   5   4   8          0.54         -0.17         0.17 o
   6   4   8         11.02          8.36         0.76 o
   7   4   8         73.63         77.01         0.97 o
   8   4   8          0.49          0.26         0.41 o
   9   4   8         29.27         33.33         0.87 o
  10   4   8          0.14          0.22         0.40 o
  11   4   8          1.32         -0.50         2.19 o
  12   4   8          0.00         -0.57         0.57 o
  13   4   8          0.46          1.12         0.82 o
  14   4   8          1.06          2.30         0.62 o
  15   4   8          3.70          4.90         0.68 o
  16   4   8          0.08         -0.28         0.56 o
 -12   5   8          0.26          0.30         0.64 o
 -11   5   8          0.96         -0.05         1.20 o
 -10   5   8          3.51          2.34         0.64 o
  -9   5   8          3.02          3.87         0.82 o
  -8   5   8          0.64          0.78         0.90 o
  -7   5   8          8.57          8.31         0.57 o
  -6   5   8         13.91         13.18         0.62 o
  -5   5   8         35.16         34.69         1.12 o
  -4   5   8          1.61          1.27         0.33 o
  -3   5   8          0.03          0.11         0.26 o
  -2   5   8         23.56         18.97         0.41 o
  -1   5   8          3.82          4.60         0.23 o
   0   5   8         83.89         88.58         0.83 o
   1   5   8        396.47        413.15         3.14 o
   2   5   8          0.54         -0.16         0.16 o
   3   5   8        218.22        230.83         1.86 o
   4   5   8        194.10        177.71         1.49 o
   5   5   8         16.66         13.59         0.35 o
   6   5   8         10.37         11.17         0.48 o
   7   5   8         11.57         10.88         0.45 o
   8   5   8          0.23         -0.36         0.36 o
   9   5   8          0.81          0.58         0.39 o
  10   5   8          9.55          9.24         0.72 o
  11   5   8          2.42          1.46         0.86 o
  12   5   8          1.51          0.59         0.64 o
  13   5   8          3.66          3.54         0.53 o
  14   5   8          0.00         -0.56         0.56 o
  15   5   8          2.52          2.03         0.62 o
  16   5   8          0.21         -0.57         0.57 o
 -11   6   8          0.02         -0.03         0.64 o
 -10   6   8          0.01         -0.57         0.57 o
  -9   6   8          3.54          2.61         0.60 o
  -8   6   8          3.40          4.68         0.64 o
  -7   6   8          0.44         -0.02         0.44 o
  -6   6   8          2.56          2.32         0.40 o
  -5   6   8         13.07         13.47         1.03 o
  -4   6   8          2.43          2.42         0.34 o
  -3   6   8          1.29          1.38         0.28 o
  -2   6   8         67.08         70.88         1.21 o
  -1   6   8         16.46         12.46         0.39 o
   0   6   8          7.97          7.46         0.27 o
   1   6   8         25.65         20.42         0.35 o
   2   6   8         95.18         91.41         0.78 o
   3   6   8         22.00         19.82         0.35 o
   4   6   8          1.24          1.12         0.18 o
   5   6   8          0.31          0.24         0.19 o
   6   6   8         14.12         11.03         0.37 o
   7   6   8        112.54        114.94         1.50 o
   8   6   8        274.27        275.95         4.30 o
   9   6   8         45.79         42.40         1.24 o
  10   6   8          0.49          0.55         0.47 o
  11   6   8         24.75         24.95         0.89 o
  12   6   8          6.47          8.93         0.68 o
  13   6   8          0.34          0.43         0.60 o
  14   6   8          1.49          1.58         0.60 o
  15   6   8          0.25          0.46         0.59 o
  16   6   8          0.39          0.63         0.59 o
 -10   7   8          0.03         -0.51         0.51 o
  -9   7   8          0.00         -0.50         0.50 o
  -8   7   8          4.93          6.29         0.60 o
  -7   7   8          1.71          1.55         0.49 o
  -6   7   8          0.00         -0.02         0.44 o
  -5   7   8          9.92          9.74         0.89 o
  -4   7   8         22.83         24.14         0.62 o
  -3   7   8          7.35          6.64         0.42 o
  -2   7   8          9.35          8.45         0.34 o
  -1   7   8         31.75         32.01         0.49 o
   0   7   8         31.99         34.06         0.49 o
   1   7   8         13.95         14.73         0.39 o
   2   7   8         17.12         17.03         0.32 o
   3   7   8         25.61         22.74         0.29 o
   4   7   8         77.48         84.70         0.75 o
   5   7   8         27.91         30.03         0.41 o
   6   7   8         45.20         45.73         0.55 o
   7   7   8          2.00          2.08         0.22 o
   8   7   8        137.83        136.08         1.69 o
   9   7   8         61.56         70.85         1.11 o
  10   7   8         39.97         38.01         0.88 o
  11   7   8         10.77         11.46         0.61 o
  12   7   8         23.50         26.99         1.85 o
  13   7   8          0.10          0.60         0.60 o
  14   7   8          3.05          2.49         0.69 o
  15   7   8          0.03         -0.82         1.12 o
  16   7   8          0.03         -0.14         0.60 o
 -10   8   8          0.48          1.26         0.61 o
  -9   8   8          0.00         -0.51         0.51 o
  -8   8   8          0.74          0.47         0.50 o
  -7   8   8          0.68          0.11         0.51 o
  -6   8   8          0.02         -0.44         0.44 o
  -5   8   8          2.66          2.65         0.46 o
  -4   8   8         14.81         15.08         0.73 o
  -3   8   8          2.97          2.65         0.27 o
  -2   8   8          0.02          0.08         0.22 o
  -1   8   8         32.46         32.52         0.49 o
   0   8   8         27.63         25.91         0.41 o
   1   8   8         50.07         49.48         0.55 o
   2   8   8        117.50        115.58         1.02 o
   3   8   8         29.38         24.33         0.33 o
   4   8   8         51.65         48.29         0.48 o
   5   8   8        103.11         97.81         0.80 o
   6   8   8          8.68          7.50         0.25 o
   7   8   8          1.74          2.16         0.20 o
   8   8   8          2.66          3.57         0.24 o
   9   8   8         46.16         48.09         0.70 o
  10   8   8          0.00          0.29         0.21 o
  11   8   8          2.47          1.22         0.45 o
  12   8   8          0.18         -0.03         0.73 o
  13   8   8          9.01          9.67         0.75 o
  14   8   8          0.02         -0.43         0.60 o
  15   8   8          1.93          1.46         0.69 o
  16   8   8          0.32         -0.34         0.64 o
  -9   9   8          2.25          2.25         0.53 o
  -8   9   8          0.02         -0.21         0.50 o
  -7   9   8          0.26          0.63         0.78 o
  -6   9   8          0.39          0.30         0.45 o
  -5   9   8          0.00         -0.44         0.44 o
  -4   9   8          4.11          4.70         0.42 o
  -3   9   8          5.24          6.06         0.32 o
  -2   9   8         17.57         15.95         0.61 o
  -1   9   8         67.43         67.51         1.04 o
   0   9   8         25.69         26.07         0.47 o
   1   9   8         66.39         62.48         0.80 o
   2   9   8          7.04          7.60         0.29 o
   3   9   8        111.07        105.02         1.14 o
   4   9   8         17.49         13.29         0.33 o
   5   9   8         18.01         15.84         0.39 o
   6   9   8          1.69          2.05         0.20 o
   7   9   8         48.01         51.35         0.57 o
   8   9   8          0.04          0.06         0.18 o
   9   9   8         36.91         37.81         0.56 o
  10   9   8         73.32         76.02         1.12 o
  11   9   8          0.19          0.32         0.31 o
  12   9   8          1.71          1.06         0.95 o
  13   9   8          0.49          0.93         0.52 o
  14   9   8          2.97          4.57         0.61 o
  15   9   8          0.12         -0.23         0.54 o
  16   9   8          1.51          0.95         0.69 o
  -8  10   8          0.35          0.43         0.63 o
  -7  10   8          0.03         -0.02         0.54 o
  -6  10   8          0.05          0.06         0.46 o
  -5  10   8          0.83          0.94         0.31 o
  -4  10   8          2.23          2.45         0.50 o
  -3  10   8          0.32          0.25         0.31 o
  -2  10   8         11.48         11.98         0.48 o
  -1  10   8          0.00         -0.30         0.30 o
   0  10   8         33.56         30.92         0.57 o
   1  10   8          1.24          1.36         0.25 o
   2  10   8         78.25         75.21         0.85 o
   3  10   8         66.62         68.79         0.80 o
   4  10   8         24.12         22.96         0.45 o
   5  10   8          0.78          1.35         0.24 o
   6  10   8          3.10          2.23         0.26 o
   7  10   8          1.21          0.73         0.22 o
   8  10   8         42.83         41.02         0.60 o
   9  10   8          0.40         -0.08         0.25 o
  10  10   8          0.00         -0.31         0.31 o
  11  10   8         15.19         14.71         0.47 o
  12  10   8          0.01         -0.46         0.46 o
  13  10   8          3.46          2.50         0.55 o
  14  10   8          0.03          0.14         0.54 o
  15  10   8          0.03          0.13         0.55 o
  16  10   8          0.20          0.88         0.55 o
  -7  11   8          0.42          0.52         0.63 o
  -6  11   8          0.01         -0.01         0.63 o
  -5  11   8          3.03          2.37         0.33 o
  -4  11   8          1.60          2.18         0.35 o
  -3  11   8          0.19          0.32         0.34 o
  -2  11   8          8.25          7.55         0.44 o
  -1  11   8          8.95          7.93         0.45 o
   0  11   8          5.53          4.28         0.38 o
   1  11   8         12.22         12.72         0.46 o
   2  11   8          5.19          4.71         0.32 o
   3  11   8         63.76         66.12         0.97 o
   4  11   8         55.40         56.50         0.97 o
   5  11   8          5.07          4.01         0.32 o
   6  11   8         12.49          9.17         0.38 o
   7  11   8          1.00          0.42         0.27 o
   8  11   8         44.10         40.76         1.15 o
   9  11   8         15.58         17.63         0.55 o
  10  11   8          3.51          2.62         0.42 o
  11  11   8          0.71          0.65         0.40 o
  12  11   8          2.89          2.90         0.34 o
  13  11   8          0.05          0.11         0.53 o
  14  11   8          0.72          0.49         0.56 o
  15  11   8          0.00         -0.47         0.47 o
  16  11   8          0.74          0.43         0.86 o
  -6  12   8          1.28          1.55         0.91 o
  -5  12   8          1.26          1.17         0.37 o
  -4  12   8          6.25          6.87         0.43 o
  -3  12   8          2.94          2.26         0.38 o
  -2  12   8          0.03          0.17         0.32 o
  -1  12   8          5.76          5.53         0.42 o
   0  12   8          1.63          1.70         0.35 o
   1  12   8          0.52          0.81         0.35 o
   2  12   8          5.40          6.23         0.36 o
   3  12   8          2.40          1.94         0.30 o
   4  12   8         14.84         12.76         0.43 o
   5  12   8          7.12          7.24         0.38 o
   6  12   8          2.44          1.70         0.30 o
   7  12   8          1.25          1.31         0.28 o
   8  12   8          2.06          1.84         0.31 o
   9  12   8         30.41         29.39         0.68 o
  10  12   8          2.17          2.44         0.37 o
  11  12   8          2.32          1.48         0.37 o
  12  12   8          0.43         -0.07         0.34 o
  13  12   8          0.11         -0.32         0.32 o
  14  12   8          0.00         -1.52         1.59 o
  15  12   8          0.36         -0.06         0.47 o
  16  12   8          0.02         -0.69         0.69 o
  -5  13   8          0.57          0.38         0.38 o
  -4  13   8          0.79          1.39         0.48 o
  -3  13   8          2.75          3.34         0.40 o
  -2  13   8          0.21          0.68         0.52 o
  -1  13   8          2.79          2.25         0.37 o
   0  13   8          8.56          7.49         0.47 o
   1  13   8         17.24         17.18         0.74 o
   2  13   8          3.72          3.28         0.50 o
   3  13   8         13.24         12.73         0.68 o
   4  13   8          0.27          0.22         0.34 o
   5  13   8          5.25          5.16         0.35 o
   6  13   8          3.67          3.35         0.34 o
   7  13   8          0.02         -0.28         0.28 o
   8  13   8          1.41          1.92         0.36 o
   9  13   8          6.16          5.70         0.46 o
  10  13   8         21.20         21.94         0.99 o
  11  13   8          2.55          1.98         0.37 o
  12  13   8          4.20          4.68         0.76 o
  13  13   8          5.82          5.88         0.46 o
  14  13   8          0.11         -0.38         0.40 o
  15  13   8          0.19          0.30         0.41 o
  -4  14   8          0.08          0.26         0.48 o
  -3  14   8          0.01          0.09         0.48 o
  -2  14   8          0.63          0.80         0.53 o
  -1  14   8          1.34          0.98         0.33 o
   0  14   8          4.16          4.04         0.38 o
   1  14   8          0.11         -0.11         0.34 o
   2  14   8         15.72         15.08         0.53 o
   3  14   8          0.42          0.24         0.35 o
   4  14   8          4.37          4.25         0.80 o
   5  14   8          0.51         -0.46         0.46 o
   6  14   8          0.03         -0.29         0.31 o
   7  14   8          0.01          0.09         0.31 o
   8  14   8          3.51          3.71         0.37 o
   9  14   8          7.32          7.82         0.78 o
  10  14   8          3.92          3.44         0.45 o
  11  14   8          1.26          0.73         0.35 o
  12  14   8          0.09         -0.13         0.34 o
  13  14   8          1.25          1.85         0.34 o
  14  14   8          0.39          0.86         0.47 o
  15  14   8          0.01         -0.60         1.29 o
  -3  15   8          0.62         -0.11         0.49 o
  -2  15   8          0.75          0.90         0.48 o
  -1  15   8          4.05          3.79         0.59 o
   0  15   8          0.63          0.22         0.53 o
   1  15   8         10.33          9.54         0.69 o
   2  15   8          0.06         -0.49         0.49 o
   3  15   8          0.10         -0.47         0.50 o
   4  15   8          2.65          2.44         0.34 o
   5  15   8          2.16          1.90         0.33 o
   6  15   8          2.34          2.55         0.56 o
   7  15   8          0.41         -0.17         0.51 o
   8  15   8          4.96          5.18         0.59 o
   9  15   8          6.09          6.22         0.61 o
  10  15   8          0.02         -0.46         0.46 o
  11  15   8          2.01          1.16         0.53 o
  12  15   8          0.67          0.40         0.54 o
  13  15   8          1.39          1.17         0.86 o
  14  15   8          0.29          0.10         0.69 o
  -1  16   8          0.07          0.67         0.54 o
   0  16   8          0.15          0.00         0.53 o
   1  16   8          0.44          0.28         0.55 o
   2  16   8          3.80          3.99         0.62 o
   3  16   8          0.77          0.72         0.90 o
   4  16   8          0.65          0.72         0.55 o
   5  16   8          5.25          5.53         0.63 o
   6  16   8          0.05          0.17         0.52 o
   7  16   8          0.33         -0.05         0.64 o
   8  16   8          2.92          2.82         0.58 o
   9  16   8          0.32          0.56         0.53 o
  10  16   8          3.80          4.05         0.59 o
  11  16   8          0.28         -0.53         0.53 o
  12  16   8          1.66          2.69         1.76 o
  13  16   8          0.28          0.66         1.03 o
   1  17   8          0.21          0.65         0.70 o
   2  17   8          0.32          0.58         0.56 o
   3  17   8          0.14         -0.20         0.53 o
   4  17   8          0.52         -0.29         0.60 o
   5  17   8          0.00         -0.52         0.52 o
   6  17   8          3.03          2.70         0.58 o
   7  17   8          1.56          1.51         0.56 o
   8  17   8          0.32          0.37         0.53 o
   9  17   8          2.74          2.68         0.58 o
  10  17   8          0.04         -0.80         0.80 o
  11  17   8          0.29          0.42         0.65 o
  12  17   8          0.62          0.72         1.16 o
   4  18   8          0.11         -0.59         0.59 o
   5  18   8          0.01         -0.34         0.95 o
   6  18   8          0.01         -0.65         0.65 o
   7  18   8          0.00          0.46         0.65 o
   8  18   8          0.00          0.04         0.60 o
   9  18   8          0.24          1.30         0.66 o
  10  18   8          0.84          1.21         0.66 o
  -8 -13   9          0.87          0.89         0.72 o
  -7 -13   9          0.06          0.28         0.65 o
  -6 -13   9          0.00          0.40         0.65 o
  -5 -13   9          1.58          1.32         0.66 o
  -4 -13   9          0.16          0.29         0.95 o
  -3 -13   9          1.60          1.51         0.66 o
  -2 -13   9          0.55          1.43         0.70 o
  -1 -13   9          4.57          5.90         0.86 o
   0 -13   9          1.96          2.46         0.79 o
 -10 -12   9          1.01          0.46         0.74 o
  -9 -12   9          0.10         -0.01         0.70 o
[truncated: 276,748 more chars]
